# Supplementary material for: SMARCAD1 is an ATP-dependent stimulator of nucleosomal H2A acetylation via CBP, resulting in transcriptional regulation
Source: Sci Rep. 2016 Feb 18;6:20179. doi: 10.1038/srep20179 (PMC4757861; doi:10.1038/srep20179)
Supplement: Supplementary Table 3 [file srep20179-s2.xls]

## Sheet: rma_fold2_FDR0.05_Figure
												Fold Change = 2.0
												FDR < 0.05

## Sheet: rma_fold2_FDR0.05_G_up
Featureid	Mean(G)	Mean(wild_type)	LogRatio	FoldChng	P	FDR	Noisy	Symbol	Annotation	Gene ID	GI	GenBank Accession	Platform_CLONEID	Chromosome location	Chromosome annotation	GO:Function	GO:Process	GO:Component	GO:Function	GO:Process	GO:Component
AFFX-Dm-U43284-1_s_at	3.9592	1.8738	2.0854	121.73	0	0	1
1622946_at	3.2545	1.3868	1.8677	73.739	0	0	0	CG6908	CG6908	41410	24646049	NM_141848	FBgn0037936	86E16-86E16	Chromosome 3R
1625612_at	2.882	1.349	1.533	34.119	0	0	0
1635486_at	3.3866	2.0449	1.3417	21.963	0	0	0
1627373_at	3.0931	1.7633	1.3298	21.369	0	0	0	Tsp42Eg	Tetraspanin 42Eg	35616	24586151	NM_078909	FBgn0033128	42E5-42E5	Chromosome 2R			integral to membrane			GO:0016021
1636690_at	2.8236	1.6159	1.2077	16.132	0	0	0	Or42a	Odorant receptor 42a	35514	22023971	NM_078898	FBgn0033041	41F11-41F11	Chromosome 2R	olfactory receptor activity	detection of chemical stimulus during sensory perception of smell///olfactory behavior///sensory perception of smell	integral to membrane	GO:0004984	GO:0050911///GO:0042048///GO:0007608	GO:0016021
1627093_at	2.5252	1.3334	1.1918	15.552	0	0	0	CG9284	CG9284	50130	45552788///24657339	NM_206197///NM_144042	FBgn0046297	58A2-58A2	Chromosome 2R
1640590_at	3.2349	2.06681	1.16809	14.726	0	0	0	CG32195	CG32195	317907	28574605	NM_168762	FBgn0052195	75B10-75B10	Chromosome 3L	molecular_function	biological_process	cellular_component	GO:0003674	GO:0008150	GO:0005575
1623456_at	3.9692	2.96991	0.99929	9.983	0	0	0	CG12477	CG12477	40040	90855726///24666416	BT024995///NM_140798	FBgn0036809	75D7-75D7	Chromosome 3L
AFFX-Dm-AJ002682-2_s_at	2.4919	1.49731	0.99459	9.876	0	0	0
1631521_at	2.4249	1.4344	0.9905	9.783	0	0	0
1636098_at	2.4654	1.50801	0.95739	9.065	0	0	0	CG5144	CG5144	39040	46409095///24661331	BT012434///NM_140027	FBgn0035957	66F3-66F3	Chromosome 3L	arginine kinase activity			GO:0004054
1623426_at	3.1666	2.23421	0.93239	8.558	0	0	0	CG31633	CG31633	33931	24582275	NM_164698	FBgn0051633	26F3-26F3	Chromosome 2L
1625042_at	2.0637	1.1458	0.9179	8.277	0	0	0	CG31288	CG31288	318664	24650016	NM_170215	FBgn0051288	96D1-96D1	Chromosome 3R
1634145_s_at	2.3974	1.4954	0.902	7.979	0	0	0	CG14968	CG14968	38406	24656708///24656704///24656699///24656696///24656691	NM_168014///NM_168013///NM_168012///NM_139543///NM_168011	FBgn0035431	63C5-63C5	Chromosome 3L
1630195_at	1.9378	1.0892	0.8486	7.056	0	0	0	Or42b	Odorant receptor 42b	35516	22023973	NM_078900	FBgn0033043	41F11-41F11	Chromosome 2R	olfactory receptor activity	sensory perception of smell	integral to membrane	GO:0004984	GO:0007608	GO:0016021
1623714_at	3.1199	2.28221	0.83769	6.881	0	0	0	CG8620	CG8620	50310	24659833	NM_144196	FBgn0040837	65E6-65E6	Chromosome 3L
1639147_s_at	1.8689	1.0326	0.8363	6.859	0	0	0	CG30438	CG30438	246614	24585858///24585856///24585854///24585852	NM_165438///NM_165437///NM_165436///NM_165435	FBgn0050438	41F2-41F3	Chromosome 2R	transferase activity, transferring hexosyl groups			GO:0016758
1628373_at	2.1384	1.3273	0.8111	6.472	0	0	0	CG32085	CG32085	39311	24662817	NM_168470	FBgn0052085	68D1-68D2	Chromosome 3L
1635609_at	2.1798	1.4018	0.778	5.997	0	0	0
1630700_at	2.1506	1.39591	0.75469	5.684	0	0	0
1633232_at	2.4343	1.68331	0.75099	5.636	0	0	0	CG18358	CG18358	32656	24642625	NM_132927	FBgn0030782	15A3-15A3	Chromosome X, NC_004354.3 (16608480..16615440, complement)
1634507_s_at	2.6413	1.9016	0.7397	5.491	0	0	0	CG17549	CG17549	35212	28574363///24585187///24585185	NM_136116///NM_165289///NM_165288	FBgn0032774	37D4-37D4	Chromosome 2L
1625035_at	2.3535	1.61651	0.73699	5.457	0	0	0	insc	inscuteable	37355	60677784///24656488///601947	BT021251///NM_057676///X83111	FBgn0011674	57B3-57B3	Chromosome 2R	cytoskeletal adaptor activity///cytoskeletal adaptor activity///cytoskeletal adaptor activity///protein binding	RNA localization///apical protein localization///apical protein localization///asymmetric cell division///asymmetric neuroblast division///asymmetric neuroblast division///asymmetric protein localization///asymmetric protein localization during cell fate commitment///asymmetric protein localization during cell fate commitment///basal protein localization///cytoskeleton organization and biogenesis…	apical cortex///apical cortex///apical part of cell///cell cortex///cytoplasm	GO:0008093///GO:0008093///GO:0008093///GO:0005515	GO:0006403///GO:0045176///GO:0045176///GO:0008356///GO:0055059///GO:0055059///GO:0008105///GO:0045167///GO:0045167///GO:0045175///GO:0007010///GO:0040001///GO:0040001///GO:0040001///GO:0007400///GO:0007422///GO:0008104///GO:0008104///GO:0007423///GO:0007525	GO:0045179///GO:0045179///GO:0045177///GO:0005938///GO:0005737
1639694_s_at	4.3305	3.59521	0.73529	5.436	0	0	1	CG10102	CG10102	36596	24653619	NM_145334	FBgn0033927	50F6-50F6	Chromosome 2R
1635030_at	3.4596	2.73391	0.72569	5.317	0	0	0	CG12868	CG12868	36620	66772280///66772202///66772138///24653668	BT023036///BT022997///BT022965///NM_137127	FBgn0033945	51B6-51B6	Chromosome 2R
1622990_at	2.9429	2.2173	0.7256	5.316	0	0	0	CG5381	CG5381	34389	24583346	NM_135535	FBgn0032218	31D6-31D7	Chromosome 2L
1623761_at	3.1863	2.4626	0.7237	5.292	0	0	0	CG15347	CG15347	31779	24640594	NM_132251	FBgn0030040	7E11-7E11	Chromosome X, NC_004354.3 (8352516..8354927, complement)
1624705_a_at	3.5759	2.8604	0.7155	5.193	0	0	0	fax	failed axon connections	39826			FBgn0014163	72E5-72F1	Chromosome 3L		axonogenesis///axonogenesis			GO:0007409///GO:0007409
1635050_at	2.3632	1.6499	0.7133	5.167	0	0	0
1634152_at	3.5717	2.86681	0.70489	5.068	0	0	0	GstD5	Glutathione S transferase D5	48338	66772997///24646254	BT023393///NM_080175	FBgn0010041	87B8-87B8	Chromosome 3R	glutathione transferase activity///glutathione transferase activity			GO:0004364///GO:0004364
1631154_at	2.505	1.80561	0.69939	5.004	0	0	0	CG13321	CG13321	36430	24653249	NM_136987	FBgn0033787	49E4-49E4	Chromosome 2R
1623159_at	1.9008	1.2025	0.6983	4.992	0	0	1
1633857_at	1.9638	1.27561	0.68819	4.877	0	0	0	CG13659	CG13659	43059	66771280///24650018	BT022536///NM_143121	FBgn0039319	96D1-96D1	Chromosome 3R
1633142_at	2.3682	1.68331	0.68489	4.84	0	0	0	CG17681	CG17681	35086	62484368	NM_165244	FBgn0032668	36E6-36E6	Chromosome 2L
1631804_s_at	2.4325	1.7641	0.6684	4.66	0	0	0
1623586_a_at	2.118	1.45311	0.66489	4.622	0	0	0	pyx	pyrexia	38037	24654627///24654623	NM_167813///NM_138171	FBgn0035113	61B2-61B2	Chromosome 3L	calcium channel activity///cation channel activity	calcium ion transport///cation transport///protein heterotetramerization///response to heat	integral to membrane	GO:0005262///GO:0005261	GO:0006816///GO:0006812///GO:0051290///GO:0009408	GO:0016021
1632958_a_at	3.2975	2.63341	0.66409	4.614	0	0	0	CG15675	CG15675	37469	24657199///24657195	NM_166469///NM_137755	FBgn0034648	57F7-57F7	Chromosome 2R
1626473_a_at	2.8977	2.24711	0.65059	4.472	0	0	0	CG15825	CG15825	35211	24585184///24585182	NM_136115///NM_165287	FBgn0032773	37D3-37D3	Chromosome 2L		hemolymph coagulation///hemolymph coagulation///metamorphosis			GO:0042381///GO:0042381///GO:0007552
1636374_at	2.4173	1.77	0.6473	4.439	0	0	0	CAH1	Carbonic anhydrase 1	34786	24584190	NM_078837	FBgn0027844	34D1-34D1	Chromosome 2L	carbonate dehydratase activity			GO:0004089
1625477_a_at	3.0734	2.42871	0.64469	4.412	0	0	0	CG4797	CG4797	37770	24762400///24762398	NM_137990///NM_166625	FBgn0034909	60A2-60A2	Chromosome 2R	glucose transmembrane transporter activity			GO:0005355
1634520_at	2.3285	1.6925	0.636	4.325	0	0.0017	1	vn	vein	38657	116875736///62471957///24658753	BT029281///NM_001014565///NM_079218	FBgn0003984	64E12-64F2	Chromosome 3L	epidermal growth factor receptor binding///epidermal growth factor receptor binding///epidermal growth factor receptor binding	anti-apoptosis///border follicle cell migration///brain development///cell projection biogenesis///cell-cell signaling///epidermal growth factor receptor signaling pathway///epidermal growth factor receptor signaling pathway///epidermal growth factor receptor signaling pathway///haltere development///imaginal disc-derived wing morphogenesis///imaginal disc-derived wing vein morphogenesis///imagin…	extracellular region///extracellular region///plasma membrane	GO:0005154///GO:0005154///GO:0005154	GO:0006916///GO:0007298///GO:0007420///GO:0030031///GO:0007267///GO:0007173///GO:0007173///GO:0007173///GO:0007482///GO:0007476///GO:0008586///GO:0007474///GO:0007479///GO:0016203///GO:0035310///GO:0007477///GO:0007422///GO:0045742	GO:0005576///GO:0005576///GO:0005886
1639997_s_at	3.7448	3.1116	0.6332	4.297	0	0	0
1632676_s_at	3.3572	2.7285	0.6287	4.253	0	0	1	CG11897	CG11897	43450	24650987///24650985	NM_143421///NM_170399	FBgn0039644	98F13-98F13	Chromosome 3R	multidrug transporter activity///xenobiotic-transporting ATPase activity			GO:0015239///GO:0008559
1635049_at	2.6226	1.99461	0.62799	4.246	0	0	0	CG13877	CG13877	38036	24654620	NM_138170	FBgn0035112	61B2-61B2	Chromosome 3L
1638282_at	2.3011	1.676	0.6251	4.217	0	0	0	CG14196	CG14196	32915	66771840///24643204	BT022816///NM_133139	FBgn0031002	18B4-18B4	Chromosome X, NC_004354.3 (19130210..19132500, complement)	secondary active monocarboxylate transmembrane transporter activity			GO:0015355
1626851_at	2.4165	1.7948	0.6217	4.185	0	0	0	CG9460	CG9460	35602	24586112	NM_136402	FBgn0033115	42D6-42D6	Chromosome 2R	serine-type endopeptidase inhibitor activity			GO:0004867
1632226_at	2.6607	2.0462	0.6145	4.116	0.0005	0.008	1	CG1079	CG1079	38452	24657000	NM_133165	FBgn0026592	63F5-63F5	Chromosome 3L
1628146_at	2.5963	1.98471	0.61159	4.088	0	0	0	crb	crumbs	42896			FBgn0000368	95F10-95F11	Chromosome 3R
1632639_at	3.6893	3.09341	0.59589	3.943	0	0	0	CG13941	CG13941	36597	24653621	NM_137112	FBgn0033928	50F6-50F6	Chromosome 2R
1639704_at	3.2213	2.62671	0.59459	3.931	0	0	0	CG14695	CG14695	41314	92109933///24645811	BT025120///NM_141775	FBgn0037850	86C7-86C7	Chromosome 3R
1634633_s_at	3.6611	3.06951	0.59159	3.904	0	0	0
1626336_at	1.7684	1.18871	0.57969	3.799	0	0	1	Dnr1	Defense repressor 1	37575	24658198	NM_137836	FBgn0034738	58E9-58F1	Chromosome 2R		immune response			GO:0006955
1627575_at	2.0539	1.4755	0.5784	3.787	0	0	0
1630802_at	3.1746	2.60041	0.57419	3.751	0	0	0	Cyp6d4	Cyp6d4	42682	24649112	NM_142825	FBgn0039006	94C1-94C1	Chromosome 3R	electron carrier activity///electron carrier activity		membrane///microsome	GO:0009055///GO:0009055		GO:0016020///GO:0005792
1629822_a_at	2.1177	1.5505	0.5672	3.691	0	0	0	CG15506	CG15506	43498	24651105///24651103	NM_170421///NM_143457	FBgn0039686	99B9-99B9	Chromosome 3R
1631715_at	2.4729	1.9067	0.5662	3.682	0	0	0	CG14872	CG14872	41893	24647188///24647186	NM_169663///NM_142217	FBgn0038346	88F7-88F7	Chromosome 3R
1623961_at	2.8961	2.3305	0.5656	3.677	0	0	0
1628494_a_at	2.143	1.58281	0.56019	3.632	0	0	0	Picot	Picot	36865	24654214///24654213	NM_166187///NM_137302	FBgn0024315	53C15-53D1	Chromosome 2R	high affinity inorganic phosphate:sodium symporter activity///high affinity inorganic phosphate:sodium symporter activity	phosphate transport	integral to membrane	GO:0005316///GO:0005316	GO:0006817	GO:0016021
1638852_at	3.0017	2.4491	0.5526	3.569	0	0	0	CHKov2	CHKov2	43068	24650046	NM_143130	FBgn0039328	96D1-96D1	Chromosome 3R
1627656_at	3.1851	2.63341	0.55169	3.561	0	0	1	grk	gurken	34171	24582844	NM_057220	FBgn0001137	29C4-29C4	Chromosome 2L	epidermal growth factor receptor binding///epidermal growth factor receptor binding///gurken receptor binding	anterior/posterior axis determination, follicular epithelium///anterior/posterior axis determination, follicular epithelium///anterior/posterior pattern formation///border follicle cell migration///border follicle cell migration///cell fate determination///cell fate specification///chorion-containing eggshell pattern formation///dorsal appendage formation///dorsal/ventral axis determination, ovar…	endoplasmic reticulum///extracellular region	GO:0005154///GO:0005154///GO:0008317	GO:0030714///GO:0030714///GO:0009952///GO:0007298///GO:0007298///GO:0001709///GO:0001708///GO:0030381///GO:0046843///GO:0008069///GO:0008069///GO:0000578///GO:0007173///GO:0030722///GO:0008314///GO:0008314///GO:0008070///GO:0007314///GO:0007314///GO:0007309///GO:0007309///GO:0007310///GO:0007310///GO:0016325	GO:0005783///GO:0005576
1641104_s_at	1.6852	1.13631	0.54889	3.539	0	0	0	Eaat1	Excitatory amino acid transporter 1	34251	60677890///24583024///24583022///19549493	BT021304///NM_164854///NM_164853///NM_058080	FBgn0026439	30A8-30A8	Chromosome 2L	L-glutamate transmembrane transporter activity///glutamate:sodium symporter activity///glutamate:sodium symporter activity		plasma membrane	GO:0005313///GO:0015501///GO:0015501		GO:0005886
1630262_s_at	1.675	1.1325	0.5425	3.487	0	0	1
1630471_at	2.0047	1.4718	0.5329	3.411	0	0	0	CG4301	CG4301	32610	24642514	NM_132897	FBgn0030747	14C4-14C4	Chromosome X, NC_004354.3 (16303111..16308431)	calcium-transporting ATPase activity			GO:0005388
1624953_at	3.024	2.49141	0.53259	3.408	0	0	0	Cyp12c1	Cyp12c1	40037	24666405	NM_140795	FBgn0036806	75D6-75D6	Chromosome 3L	electron carrier activity///electron carrier activity		mitochondrion///mitochondrion	GO:0009055///GO:0009055		GO:0005739///GO:0005739
1632975_at	3.1653	2.63831	0.52699	3.365	0	0	0	CG4398	CG4398	36838	24654161	NM_137282	FBgn0034126	53C4-53C4	Chromosome 2R
1625265_at	1.9935	1.4677	0.5258	3.355	0	0	0	CG9119	CG9119	38124	24655012	NM_138237	FBgn0035189	61F3-61F3	Chromosome 3L
1632870_at	2.7643	2.2432	0.5211	3.319	0	0	0	CG32364	CG32364	317996	66772412///24660727	BT023102///NM_168261	FBgn0052364	66B13-66C1	Chromosome 3L		biological_process	cellular_component		GO:0008150	GO:0005575
1638956_at	2.7693	2.25301	0.51629	3.283	0	0	0	Fas2	Fasciclin 2	31364	24639638///24639636///24639635///2871638	NM_167005///NM_167004///NM_080327///AA802519	FBgn0000635	4B1-4B3	Chromosome X, NC_004354.3 (4028405..4100123, complement)		Bolwig's organ morphogenesis///Bolwig's organ morphogenesis///axonal fasciculation///axonal fasciculation///behavioral response to ethanol///behavioral response to ethanol///homophilic cell adhesion///imaginal disc-derived male genitalia morphogenesis///learning///learning and/or memory///learning and/or memory///mushroom body development///neuromuscular junction development///neuromuscular junct…	axon///cytoplasm///integral to membrane///plasma membrane///plasma membrane///postsynaptic membrane///presynaptic membrane		GO:0001746///GO:0001746///GO:0007413///GO:0007413///GO:0048149///GO:0048149///GO:0007156///GO:0048803///GO:0007612///GO:0007611///GO:0007611///GO:0016319///GO:0007528///GO:0007528///GO:0007528///GO:0048667///GO:0008038///GO:0008038///GO:0008355///GO:0008360///GO:0050803///GO:0008582///GO:0035152///GO:0035158///GO:0035159///GO:0007614	GO:0030424///GO:0005737///GO:0016021///GO:0005886///GO:0005886///GO:0045211///GO:0042734
1624774_a_at	2.5326	2.02171	0.51089	3.242	0	0	0	Fas2	Fasciclin 2	31364	24639638///24639636///24639635///2871638	NM_167005///NM_167004///NM_080327///AA802519	FBgn0000635	4B1-4B3	Chromosome X, NC_004354.3 (4028405..4100123, complement)		Bolwig's organ morphogenesis///Bolwig's organ morphogenesis///axonal fasciculation///axonal fasciculation///behavioral response to ethanol///behavioral response to ethanol///homophilic cell adhesion///imaginal disc-derived male genitalia morphogenesis///learning///learning and/or memory///learning and/or memory///mushroom body development///neuromuscular junction development///neuromuscular junct…	axon///cytoplasm///integral to membrane///plasma membrane///plasma membrane///postsynaptic membrane///presynaptic membrane		GO:0001746///GO:0001746///GO:0007413///GO:0007413///GO:0048149///GO:0048149///GO:0007156///GO:0048803///GO:0007612///GO:0007611///GO:0007611///GO:0016319///GO:0007528///GO:0007528///GO:0007528///GO:0048667///GO:0008038///GO:0008038///GO:0008355///GO:0008360///GO:0050803///GO:0008582///GO:0035152///GO:0035158///GO:0035159///GO:0007614	GO:0030424///GO:0005737///GO:0016021///GO:0005886///GO:0005886///GO:0045211///GO:0042734
1625436_at	2.0604	1.5506	0.5098	3.234	0	0	0	Uro	Urate oxidase	34060	19549820///8798	NM_057431///X51940	FBgn0003961	28C3-28C3	Chromosome 2L	urate oxidase activity///urate oxidase activity	allantoin biosynthetic process	peroxisome	GO:0004846///GO:0004846	GO:0019428	GO:0005777
1631805_at	1.824	1.3164	0.5076	3.218	0	0	0	CG3397	CG3397	41454	24646158	NM_141883	FBgn0037975	87A4-87A4	Chromosome 3R	oxidoreductase activity	potassium ion transport	voltage-gated potassium channel complex	GO:0016491	GO:0006813	GO:0008076
1626326_at	2.7582	2.25091	0.50729	3.215	0	0	0	CG31436	CG31436	318734	66770638///24650022	BT022215///NM_170217	FBgn0051436	96D1-96D1	Chromosome 3R
1632715_at	2.3207	1.8153	0.5054	3.201	0	0	0
1631626_at	2.5798	2.0749	0.5049	3.198	0	0	0	aub	aubergine	34524	24583599///3228224	NM_057386///X94613	FBgn0000146	32C1-32C1	Chromosome 2L		RNA interference///RNA interference///RNA interference, targeting of mRNA for destruction///chromatin silencing///cystoblast division///dorsal appendage formation///karyosome formation///maintenance of pole plasm mRNA localization///oocyte maturation///oogenesis///oogenesis///pole cell formation///pole plasm protein localization///positive regulation of oskar mRNA translation///positive regulatio…	cytoplasm///polar granule		GO:0016246///GO:0016246///GO:0030423///GO:0006342///GO:0007282///GO:0046843///GO:0030717///GO:0046594///GO:0001556///GO:0048477///GO:0048477///GO:0007279///GO:0007318///GO:0046012///GO:0046012///GO:0046011///GO:0007317///GO:0006446///GO:0017145	GO:0005737///GO:0018994
1632953_at	2.1666	1.66191	0.50469	3.196	0	0	0	CG13250	CG13250	40284	24667618	NM_140988	FBgn0037013	77C7-77D1	Chromosome 3L
1627176_at	2.9076	2.4053	0.5023	3.179	0	0.0001	1	CG31431	CG31431	326138	24648835	NM_169977	FBgn0051431	93F14-93F14	Chromosome 3R	fibroblast growth factor receptor activity	fibroblast growth factor receptor signaling pathway	integral to membrane	GO:0005007	GO:0008543	GO:0016021
1634388_at	1.9471	1.4531	0.494	3.118	0	0	0	CG30197	CG30197	246513	24653659	NM_166058	FBgn0050197	51A4-51A4	Chromosome 2R	molecular_function	biological_process	cellular_component	GO:0003674	GO:0008150	GO:0005575
1623960_s_at	3.3092	2.8154	0.4938	3.117	0	0	0
1634948_at	2.9698	2.4772	0.4926	3.108	0	0	0
1624273_at	2.8885	2.4017	0.4868	3.067	0	0	0	CG8034	CG8034	32924	24643224	NM_133148	FBgn0031011	18B9-18B10	Chromosome X, NC_004354.3 (19176553..19178861, complement)
1626892_at	3.2067	2.7243	0.4824	3.036	0	0	0	CG9252	CG9252	35380	24585583	NM_136247	FBgn0032920	39A4-39A5	Chromosome 2L
1626248_at	2.5233	2.04461	0.47869	3.01	0	0	0	CG18547	CG18547	41452	66772278///24646154	BT023035///NM_141881	FBgn0037973	87A4-87A4	Chromosome 3R
1624658_at	2.6804	2.20191	0.47849	3.009	0	0	0	CG33158	CG33158	39834	28574572	NM_176337	FBgn0053158	72F1-73A3	Chromosome 3L	translation elongation factor activity	translational elongation	eukaryotic translation initiation factor 2 complex	GO:0003746	GO:0006414	GO:0005850
1639990_at	1.8605	1.38221	0.47829	3.008	0	0	0	CG17855	CG17855	34269	90855728///24583060	BT024996///NM_135450	FBgn0032124	30B10-30B10	Chromosome 2L	molecular_function	biological_process	cellular_component	GO:0003674	GO:0008150	GO:0005575
1628625_at	1.9356	1.4575	0.4781	3.006	0	0	0	CG12926	CG12926	35996	24652155	NM_136666	FBgn0033437	45F6-45F6	Chromosome 2R	vitamin E binding			GO:0008431
1633828_at	2.2557	1.7844	0.4713	2.96	0	0	0
1638935_at	2.173	1.7039	0.4691	2.945	0	0	0	CG7091	CG7091	41590	24646425	NM_141986	FBgn0038099	87D6-87D6	Chromosome 3R	high affinity inorganic phosphate:sodium symporter activity			GO:0005316
1635655_at	2.324	1.85561	0.46839	2.94	0	0	0
1632744_a_at	2.6034	2.1366	0.4668	2.929	0	0	0	if	inflated	32661	24642642///24642640	NM_167544///NM_078654	FBgn0001250	15A5-15A7	Chromosome X, NC_004354.3 (16646222..16677467, complement)	cell adhesion molecule binding///cell adhesion molecule binding///protein binding///receptor activity///receptor activity	apposition of dorsal and ventral imaginal disc-derived wing surfaces///axon guidance///cell adhesion///cell adhesion///cell migration///cell-cell adhesion///cell-matrix adhesion///epithelial cell migration, open tracheal system///heterophilic cell adhesion///imaginal disc-derived wing morphogenesis///imaginal disc-derived wing morphogenesis///imaginal disc-derived wing morphogenesis///maintenance…	contractile fiber///integrin complex///integrin complex///integrin complex	GO:0050839///GO:0050839///GO:0005515///GO:0004872///GO:0004872	GO:0007475///GO:0007411///GO:0007155///GO:0007155///GO:0016477///GO:0016337///GO:0007160///GO:0007427///GO:0007157///GO:0007476///GO:0007476///GO:0007476///GO:0035160///GO:0045185///GO:0007494///GO:0016203///GO:0030239///GO:0008360///GO:0007431///GO:0007426	GO:0043292///GO:0008305///GO:0008305///GO:0008305
1626220_at	3.0621	2.5978	0.4643	2.912	0	0	0	CG3448	CG3448	39094	24661635	NM_140059	FBgn0035996	67B7-67B7	Chromosome 3L
1639180_at	4.4075	3.94441	0.46309	2.904	0	0	1	CG12505	CG12505	36595	24653617	NM_137111	FBgn0033926	50F6-50F6	Chromosome 2R
1627647_at	3.3779	2.91731	0.46059	2.887	0	0	0	CG3940	CG3940	41238	24645603	NM_141722	FBgn0037788	85F12-85F12	Chromosome 3R	carbonate dehydratase activity			GO:0004089
1625885_at	2.835	2.37651	0.45849	2.874	0	0	0
1639660_s_at	2.8234	2.3655	0.4579	2.87	0	0	0	CG10550	CG10550	43061	24650028///24650026///24650024	NM_170219///NM_170218///NM_143123	FBgn0039321	96D1-96D1	Chromosome 3R
1625022_a_at	2.2168	1.7608	0.456	2.857	0	0.0008	0	CG6125	CG6125	41882	24647159///24647158	NM_169656///NM_142208	FBgn0038337	88F4-88F4	Chromosome 3R	high affinity sulfate transmembrane transporter activity///transporter activity			GO:0015381///GO:0005215
1634576_at	2.2203	1.765	0.4553	2.852	0	0	0	N	Notch	31293	68051268///24639453///3945768///3157044	BT023499///NM_057511///AI296361///AA979639	FBgn0004647	3C7-3C9	Chromosome X, NC_004354.3 (3028905..3066295)	protein binding///receptor activity///receptor activity///transcription activator activity///transmembrane receptor activity///transmembrane receptor activity	Notch signaling pathway///R3/R4 cell fate commitment///R7 cell differentiation///R8 cell development///R8 cell differentiation///R8 cell fate commitment///R8 cell spacing in compound eye///actin filament organization///anesthesia-resistant memory///NOT anesthesia-resistant memory///anterior/posterior pattern formation///asymmetric cell division///axon guidance///border follicle cell migration///b…	integral to membrane///integral to plasma membrane///intracellular///intracellular///nucleus///nucleus///plasma membrane	GO:0005515///GO:0004872///GO:0004872///GO:0016563///GO:0004888///GO:0004888	GO:0007219///GO:0007464///GO:0045466///GO:0045463///GO:0045465///GO:0007460///GO:0045468///GO:0007015///GO:0007615///NOT GO:0007615///GO:0009952///GO:0008356///GO:0007411///GO:0007298///GO:0008407///GO:0007155///GO:0045165///GO:0001708///GO:0001708///GO:0042676///GO:0048749///GO:0048749///GO:0001745///GO:0046667///GO:0042688///GO:0046843///GO:0007391///GO:0007451///GO:0007450///GO:0007398///GO:00…	GO:0016021///GO:0005887///GO:0005622///GO:0005622///GO:0005634///GO:0005634///GO:0005886
1625388_at	2.2847	1.83061	0.45409	2.845	0	0	0	CG4893	CG4893	39813	24665250	NM_140624	FBgn0036616	72E2-72E2	Chromosome 3L	molecular_function	biological_process	cellular_component	GO:0003674	GO:0008150	GO:0005575
1632074_at	2.7117	2.25811	0.45359	2.841	0	0	0
1631426_at	3.112	2.6585	0.4535	2.841	0	0	0	CG32412	CG32412	38663	24658807	NM_168145	FBgn0052412	64F4-64F5	Chromosome 3L	glutaminyl-peptide cyclotransferase activity			GO:0016603
1624076_at	2.1389	1.6944	0.4445	2.782	0.0001	0.0027	0	CG5849	CG5849	42556	24648783	NM_142722	FBgn0038897	93F7-93F8	Chromosome 3R	membrane alanyl aminopeptidase activity			GO:0004179
1627806_at	2.7045	2.26141	0.44309	2.773	0	0	0	CG11133	CG11133	40512	24668815	NM_141173	FBgn0037205	80B2-80B2	Chromosome 3L
1636193_at	2.4693	2.03311	0.43619	2.73	0	0	0	CG13893	CG13893	38074	24654794	NM_138198	FBgn0035146	61C6-61C6	Chromosome 3L
1641242_at	1.9743	1.5389	0.4354	2.725	0	0	0	Ugt86Di	Ugt86Di	53502	24645834	NM_144363	FBgn0040251	86D5-86D5	Chromosome 3R	glucuronosyltransferase activity			GO:0015020
1628475_at	2.659	2.22831	0.43069	2.695	0	0	0	CG8678	CG8678	35396	24585614	NM_136256	FBgn0032935	39B3-39B3	Chromosome 2L
1623731_at	1.8249	1.4016	0.4233	2.65	0	0	0	trk	trunk	34376	19550176	NM_057419	FBgn0003751	31B1-31B1	Chromosome 2L	torso binding///torso binding	determination of anterior/posterior axis, embryo///maternal determination of anterior/posterior axis, embryo///terminal region determination///torso signaling pathway	extracellular region	GO:0005122///GO:0005122	GO:0008595///GO:0008358///GO:0007362///GO:0008293	GO:0005576
1636835_at	1.6159	1.19331	0.42259	2.646	0	0.001	1	CG16700	CG16700	32694	24642712	NM_132963	FBgn0030816	15E2-15E3	Chromosome X, NC_004354.3 (16985887..16992520)	gamma-aminobutyric acid:hydrogen symporter activity		synaptic vesicle	GO:0015495		GO:0008021
1630975_at	3.2123	2.79051	0.42179	2.641	0	0	0	CG2909	CG2909	31958	24640991	NM_132388	FBgn0030189	9B7-9B7	Chromosome X, NC_004354.3 (10220504..10222982)
1627330_at	3.2732	2.8516	0.4216	2.639	0	0	0	CG10189	CG10189	35234	24585246	NM_136131	FBgn0032793	37E4-37E4	Chromosome 2L
1638816_at	2.5983	2.1771	0.4212	2.637	0	0	0	CG3884	CG3884	36429	24653248///24653246	NM_136986///NM_165965	FBgn0033786	49E4-49E4	Chromosome 2R
1632238_at	2.3889	1.9702	0.4187	2.622	0	0.0006	0	CG13248	CG13248	40254	24667467	NM_140962	FBgn0036984	77C1-77C2	Chromosome 3L	cationic amino acid transmembrane transporter activity			GO:0015326
1629116_at	2.7932	2.3749	0.4183	2.619	0	0	0	CG14545	CG14545	50075	24650163	NM_143997	FBgn0040602	96F3-96F3	Chromosome 3R
1623503_at	2.6275	2.2093	0.4182	2.619	0	0	0	sda	slamdance	44359	24650436	NM_144487	FBgn0015541	97D7-97D9	Chromosome 3R	membrane alanyl aminopeptidase activity	mechanosensory behavior///response to mechanical stimulus		GO:0004179	GO:0007638///GO:0009612
1628830_at	2.9187	2.50131	0.41739	2.614	0.0001	0.0027	1	CG14121	CG14121-PA	39432	24663351	NM_140330	FBgn0036297	69C4-69C4	Chromosome 3L
1625877_s_at	1.9674	1.5644	0.403	2.529	0	0	0
1630361_at	2.7645	2.3627	0.4018	2.522	0	0.0008	0	nkd	naked cuticle	44843	51092146///24666586	BT015258///NM_080049	FBgn0002945	75F2-75F4	Chromosome 3L		Wnt receptor signaling pathway			GO:0016055
1639504_at	2.2135	1.81501	0.39849	2.503	0	0	0	CG14855	CG14855	41789	24646915	NM_142133	FBgn0038260	88D3-88D3	Chromosome 3R	secondary active organic cation transmembrane transporter activity			GO:0008513
1632908_s_at	2.6967	2.29821	0.39849	2.503	0	0	0	Lerp	lysosomal enzyme receptor protein	43223	78711856///78711854	NM_170289///NM_170288	FBgn0051072	97D2-97D3	Chromosome 3R	protein binding///receptor activity	lysosomal transport///post-Golgi vesicle-mediated transport	cytoplasm	GO:0005515///GO:0004872	GO:0007041///GO:0006892	GO:0005737
1628867_s_at	1.9171	1.52341	0.39369	2.475	0	0	0	CG5740	CG5740	42600	24648914///24648912	NM_142753///NM_169996	FBgn0038932	94A2-94A2	Chromosome 3R
1639211_at	2.5004	2.11501	0.38539	2.428	0	0	0
1628319_s_at	2.1271	1.7424	0.3847	2.424	0.0001	0.0028	0
1640489_at	3.277	2.8979	0.3791	2.393	0	0.0007	0	CG18522	CG18522	41894	24647192	NM_142218	FBgn0038347	88F7-88F7	Chromosome 3R
1639193_a_at	2.3263	1.94821	0.37809	2.388	0	0	0	CG1971	CG1971	43755	24651769///24651768	NM_170578///NM_143643	FBgn0039881	100D2-100D2	Chromosome 3R
1625791_s_at	2.3737	1.99771	0.37599	2.376	0	0	0
1637000_at	2.7208	2.3482	0.3726	2.358	0.0038	0.0431	1
1628352_a_at	2.5632	2.19181	0.37139	2.351	0	0	0	CG8798	CG8798	40138	24666870///24666866	NM_168806///NM_140876	FBgn0036892	76B9-76B9	Chromosome 3L	endopeptidase La activity		mitochondrial matrix	GO:0008846		GO:0005759
1640505_at	1.7457	1.37431	0.37139	2.351	0.0012	0.0173	1
1638040_at	1.7107	1.3435	0.3672	2.329	0	0.0011	0						FBgn0036432
1641413_s_at	4.0192	3.65301	0.36619	2.323	0	0.0017	1	CG3074	CG3074	37537	24657818///24657812	NM_137808///NM_166519	FBgn0034709	58C7-58D1	Chromosome 2R	cathepsin B activity		chorion	GO:0004213		GO:0042600
1637095_at	2.5254	2.1651	0.3603	2.292	0	0.0007	0	CG15818	CG15818	34019	24582492	NM_135272	FBgn0031910	27F3-27F3	Chromosome 2L
1632430_at	2.3449	1.98531	0.35959	2.288	0	0	0	Tsf1	Transferrin 1	32821	24643009	NM_078677	FBgn0022355	17A9-17A9	Chromosome X, NC_004354.3 (18281965..18284377)	ferric iron binding///iron ion transmembrane transporter activity///iron ion transmembrane transporter activity	cellular iron ion homeostasis///defense response///iron ion transport		GO:0008199///GO:0005381///GO:0005381	GO:0006879///GO:0006952///GO:0006826
1624706_at	2.8845	2.5254	0.3591	2.286	0	0	0	CG11819	CG11819	43002	24649905	NM_143072	FBgn0039268	96B19-96B19	Chromosome 3R
1633975_s_at	2.2279	1.8693	0.3586	2.283	0	0	0	CG12214	CG12214	36072	24652363///24652362	NM_165754///NM_136718	FBgn0033495	46F3-46F3	Chromosome 2R
1634222_at	2.9147	2.56121	0.35349	2.256	0	0	0	CG18596	CG18596	42622	24648967	NM_142774	FBgn0038953	94A6-94A6	Chromosome 3R
1641164_s_at	3.4643	3.1122	0.3521	2.249	0	0	0	CG11163	CG11163	35513	24585899///24585897///24585895///24585894	NM_165448///NM_165447///NM_165446///NM_136341	FBgn0025693	41F10-41F11	Chromosome 2R	zinc ion transmembrane transporter activity			GO:0005385
1640884_at	3.9165	3.56491	0.35159	2.246	0	0	0	CG15784	CG15784	31461	115646349///24639868	BT029095///NM_131995	FBgn0029766	4F10-4F10	Chromosome X, NC_004354.3 (5324713..5326494)
1626657_a_at	3.1147	2.7645	0.3502	2.239	0	0	0	wfs1	wolfram syndrome 1	42679	24649106///24649104	NM_170035///NM_142822	FBgn0039003	94C1-94C1	Chromosome 3R	glutamate-cysteine ligase activity		glutamate-cysteine ligase complex	GO:0004357		GO:0017109
1628581_at	3.0291	2.6789	0.3502	2.239	0	0	0	CG3884	CG3884	36429	24653248///24653246	NM_136986///NM_165965	FBgn0033786	49E4-49E4	Chromosome 2R
1639759_s_at	3.8202	3.47411	0.34609	2.218	0	0	0	vlc	vulcan	46078	24585886///24585884///24585882///24585881	NM_165444///NM_165443///NM_165442///NM_080129	FBgn0010633	41F8-41F8	Chromosome 2R		imaginal disc-derived leg morphogenesis	septate junction		GO:0007480	GO:0005918
1637651_at	1.9066	1.5632	0.3434	2.204	0	0	0	CG4004	CG4004	32226	24641606///24641604	NM_167336///NM_132596	FBgn0030418	11B14-11B14	Chromosome X, NC_004354.3 (12638499..12643818)
1635191_at	3.8607	3.5191	0.3416	2.195	0	0	0	Tsp42Ed	Tetraspanin 42Ed	35613	24586149	NM_078906	FBgn0029507	42E5-42E5	Chromosome 2R			integral to membrane			GO:0016021
1635390_s_at	2.8458	2.5044	0.3414	2.194	0	0.0006	0	CG9331	CG9331	35347	45552428///45552037///28574281///24585513///24585511	NM_206015///NM_176066///NM_176067///NM_136218///NM_165345	FBgn0032889	38F1-38F1	Chromosome 2L
1625362_at	3.1344	2.79301	0.34139	2.194	0	0	0	Gclc	Glutamate-cysteine ligase catalytic subunit	53581	45554452///24640502	NM_206650///NM_080266	FBgn0040319	7D6-7D6	Chromosome X, NC_004354.3 (7996613..8010177, complement)	glutamate-cysteine ligase activity///glutamate-cysteine ligase activity///protein binding	glutathione biosynthetic process	glutamate-cysteine ligase complex///glutamate-cysteine ligase complex	GO:0004357///GO:0004357///GO:0005515	GO:0006750	GO:0017109///GO:0017109
1626908_at	2.8946	2.5545	0.3401	2.188	0	0	0	CG8066	CG8066	41766	24646856	NM_142117	FBgn0038243	88C6-88C6	Chromosome 3R	cysteine protease inhibitor activity			GO:0004869
1634608_at	2.5673	2.2274	0.3399	2.187	0	0	0	CG30383	CG30383	246583	85816115///66772044	NM_165563///BT022918	FBgn0050383	43E18-43E18	Chromosome 2R	molecular_function	biological_process	cellular_component	GO:0003674	GO:0008150	GO:0005575
1638080_at	1.4428	1.1032	0.3396	2.185	0.0016	0.0214	1	CG13658	CG13658	43055	66772590///24650006	BT023191///NM_143117	FBgn0039315	96C9-96C9	Chromosome 3R
1627538_at	3.3332	2.99401	0.33919	2.183	0	0	0	CG6770	CG6770	34621	24583802	NM_135695	FBgn0032400	33B11-33B11	Chromosome 2L		response to oxidative stress			GO:0006979
1637256_at	3.1577	2.819	0.3387	2.181	0	0	0
1630170_at	1.6382	1.3017	0.3365	2.17	0	0	0	Cyp12b2	Cyp12b2	37163	66772472///24655216	BT023132///NM_137526	FBgn0034387	55F1-55F1	Chromosome 2R	electron carrier activity///electron carrier activity		mitochondrion///mitochondrion	GO:0009055///GO:0009055		GO:0005739///GO:0005739
1632204_at	2.532	2.19871	0.33329	2.154	0	0.0002	0	Mmp1	Matrix metalloproteinase 1	37949	24762712///24762710	NM_079128///NM_166683	FBgn0035049	60D13-60D14	Chromosome 2R	metalloendopeptidase activity///metalloendopeptidase activity///metalloendopeptidase activity	autophagic cell death///cell adhesion///dorsal trunk growth, open tracheal system///instar larval development///open tracheal system development///salivary gland cell autophagic cell death	dendrite	GO:0004222///GO:0004222///GO:0004222	GO:0048102///GO:0007155///GO:0035001///GO:0002168///GO:0007424///GO:0035071	GO:0030425
1624190_at	3.4471	3.11721	0.32989	2.137	0	0	0	CG31637	CG31637	33914	24582243	NM_135199	FBgn0051637	26D9-26E1	Chromosome 2L	sulfotransferase activity			GO:0008146
1639482_a_at	3.657	3.328	0.329	2.133	0	0	0	CG32549	CG32549	32822			FBgn0052549	17A10-17A11	Chromosome X, NC_004354.3 (18284521..18304168, complement)	5'-nucleotidase activity	nucleobase, nucleoside, nucleotide and nucleic acid metabolic process	cytosol	GO:0008253	GO:0006139	GO:0005829
1631427_s_at	3.2974	2.9687	0.3287	2.131	0	0	0	synj	synaptojanin	37517	54650881///24657575///22024051	BT016135///NM_166505///NM_130462	FBgn0034691	58B4-58B4	Chromosome 2R	inositol trisphosphate phosphatase activity///inositol-polyphosphate 5-phosphatase activity	dephosphorylation///maintenance of presynaptic active zone structure///neurotransmitter secretion///regulation of synapse structure and activity///synaptic vesicle endocytosis///synaptic vesicle endocytosis	terminal button///vesicle membrane	GO:0046030///GO:0004445	GO:0016311///GO:0048790///GO:0007269///GO:0050803///GO:0048488///GO:0048488	GO:0043195///GO:0012506
1628644_at	1.9139	1.58591	0.32799	2.128	0	0	0	CG17350	CG17350	35210	66771730///24585180	BT022761///NM_136114	FBgn0032772	37D3-37D3	Chromosome 2L
1631474_s_at	3.2957	2.9693	0.3264	2.12	0	0	0	l(2)k05713	lethal (2) k05713	47611	24653943///24653941///22026882	NM_166119///NM_166118///NM_137219	FBgn0022160	52C8-52C8	Chromosome 2R	glycerol-3-phosphate dehydrogenase activity	glycerol metabolic process	mitochondrion	GO:0004368	GO:0006071	GO:0005739
1623569_at	3.6028	3.27871	0.32409	2.109	0.0009	0.014	1	CG14907	CG14907	42031	24647515	NM_142317	FBgn0038455	89D6-89D6	Chromosome 3R
1627856_at	2.8981	2.57521	0.32289	2.103	0	0.0013	0
1627595_at	2.7309	2.4086	0.3223	2.1	0	0	0	CG11314	CG11314	43648	24651497	NM_143566	FBgn0039800	100A3-100A3	Chromosome 3R		mesoderm development			GO:0007498
1624117_at	2.4619	2.1403	0.3216	2.097	0	0	0	CG18397	CG18397	35149	61675680///24585070	BT021951///NM_136073	FBgn0032723	37B5-37B6	Chromosome 2L
1626867_at	2.8208	2.5004	0.3204	2.091	0	0	0	His3:CG31613	His3:CG31613	318847	78709109	NM_165384	FBgn0051613	39D3-39D3	Chromosome 2L	DNA binding	nucleosome assembly	nucleosome	GO:0003677	GO:0006334	GO:0000786
1639527_at	3.2634	2.94301	0.32039	2.091	0	0	0	Klp31E	Klp31E	34422	24583415	NM_135554	FBgn0032243	31E1-31E1	Chromosome 2L	microtubule motor activity///motor activity	microtubule-based movement	cytoplasm///kinesin complex	GO:0003777///GO:0003774	GO:0007018	GO:0005737///GO:0005871
1632712_s_at	4.0383	3.71791	0.32039	2.091	0	0	0	CG17836	CG17836	42267	24648086///24648084///24648082///24648080	NM_169841///NM_169840///NM_142504///NM_169839	FBgn0038661	91D4-91D5	Chromosome 3R	protein dimerization activity	cellular process///olfactory behavior		GO:0046983	GO:0009987///GO:0042048
1627073_a_at	1.5682	1.2483	0.3199	2.088	0	0	0	CG10126	CG10126	41579	28573020///24646401	NM_176487///NM_141977	FBgn0038088	87D2-87D2	Chromosome 3R	calcium ion binding			GO:0005509
1623299_at	1.8464	1.5286	0.3178	2.078	0	0	0	Mmp2	Matrix metalloproteinase 2	35997	45552530///45550394///21665774	NM_206066///NM_136667///AJ289232	FBgn0033438	45F6-46A1	Chromosome 2R	metalloendopeptidase activity///metalloendopeptidase activity///metalloendopeptidase activity///stromelysin 3 activity	oogenesis	dendrite///plasma membrane	GO:0004222///GO:0004222///GO:0004222///GO:0004249	GO:0048477	GO:0030425///GO:0005886
1623028_at	3.153	2.8352	0.3178	2.078	0	0	0	CG14872	CG14872	41893	24647188///24647186	NM_169663///NM_142217	FBgn0038346	88F7-88F7	Chromosome 3R
1629981_at	2.0027	1.68521	0.31749	2.077	0	0	0	LamC	Lamin C	36615	24653663///4282496///2340292///531499	NM_079018///AI456713///AA567510///X75886	FBgn0010397	51B1-51B1	Chromosome 2R		mitotic nuclear envelope reassembly	lamin filament///lamin filament		GO:0007084	GO:0005638///GO:0005638
1624123_at	1.8393	1.52381	0.31549	2.067	0.0016	0.0215	0	CG13196	CG13196	36250	24652796	NM_136851	FBgn0033645	48C1-48C1	Chromosome 2R
1632978_at	2.8523	2.538	0.3143	2.062	0	0.0005	0	CG32207	CG32207	317915	24666761	NM_168798	FBgn0052207	76B3-76B3	Chromosome 3L	molecular_function	biological_process	cellular_component	GO:0003674	GO:0008150	GO:0005575
1626905_at	2.2982	1.98911	0.30909	2.037	0	0	0	Cyp317a1	Cyp317a1	36667	19922289	NM_137160	FBgn0033982	51D2-51D2	Chromosome 2R	electron carrier activity///electron carrier activity		membrane///microsome	GO:0009055///GO:0009055		GO:0016020///GO:0005792
1625491_at	2.5558	2.2481	0.3077	2.03	0	0	0	bwa	brain washing	250736	24585373	NM_136176	FBgn0045064	38B2-38B3	Chromosome 2L	ceramidase activity///ceramidase activity	brain development///ceramide catabolic process///regulation of lipid metabolic process///sphingolipid metabolic process	endoplasmic reticulum	GO:0017040///GO:0017040	GO:0007420///GO:0046514///GO:0019216///GO:0006665	GO:0005783
1630145_s_at	2.7249	2.4183	0.3066	2.025	0	0	0	Tsp42Ea	Tetraspanin 42Ea	59178	24586141///24586139///24586137	NM_165502///NM_144389///NM_080273	FBgn0029508	42E4-42E4	Chromosome 2R			integral to membrane			GO:0016021
1633359_a_at	2.8345	2.52901	0.30549	2.02	0	0	0	Traf3	Traf3	32611	24642519///24642518///24642516	NM_167518///NM_132898///NM_167517	FBgn0030748	14C4-14C4	Chromosome X, NC_004354.3 (16309102..16311622)		defense response///signal transduction			GO:0006952///GO:0007165
1637239_s_at	2.495	2.1906	0.3044	2.015	0	0	0
1623508_at	2.5683	2.26491	0.30339	2.01	0	0	0	CG30466	CG30466	246629	24653896	NM_166103	FBgn0050466	52A13-52A13	Chromosome 2R	molecular_function	biological_process	cellular_component	GO:0003674	GO:0008150	GO:0005575
1627816_a_at	2.5289	2.2277	0.3012	2	0	0	0	CG32264	CG32264	38438	45552926///24656942///24656937///24656932	NM_206268///NM_168039///NM_168038///NM_168037	FBgn0052264	63E8-63F1	Chromosome 3L

## Sheet: rma_fold2_FDR0.05_G_down
Featureid	Mean(G)	Mean(wild_type)	LogRatio	FoldChng	P	FDR	Noisy	Symbol	Annotation	Gene ID	GI	GenBank Accession	Platform_CLONEID	Chromosome location	Chromosome annotation	GO:Function	GO:Process	GO:Component	GO:Function	GO:Process	GO:Component
1638567_at	1.5222	3.9557	-2.4335	271.331	0	0	0	CG1092	CG1092	40538	116008445///116008371	NM_164325///NM_141190	FBgn0037228	82A1-82A1	Chromosome 3R
1630150_s_at	2.3044	3.9935	-1.6891	48.876	0	0	0	Cg25C	Collagen type IV	33727			FBgn0000299	25C1-25C1	Chromosome 2L		dorsal closure	basement membrane///collagen type IV///collagen type IV		GO:0007391	GO:0005604///GO:0005587///GO:0005587
1623755_at	1.1594	2.7653	-1.6059	40.355	0	0	0
1623950_s_at	1.5888	3.1565	-1.5677	36.957	0	0	0	Ama	Amalgam	40831			FBgn0000071	84A5-84A5	Chromosome 3R	antigen binding	cell adhesion	plasma membrane///plasma membrane	GO:0003823	GO:0007155	GO:0005886///GO:0005886
1639229_at	2.5598	4.0803	-1.5205	33.151	0	0	0	vkg	viking	33726	19550210	NM_057842	FBgn0016075	25C1-25C1	Chromosome 2L			collagen///collagen type IV			GO:0005581///GO:0005587
1629771_at	1.4401	2.9182	-1.4781	30.067	0	0	0	Cyp12a5	Cyp12a5	42293	24648128	NM_142525	FBgn0038680	91F2-91F3	Chromosome 3R	electron carrier activity///electron carrier activity		mitochondrion///mitochondrion	GO:0009055///GO:0009055		GO:0005739///GO:0005739
1623689_a_at	1.2698	2.7302	-1.4604	28.866	0	0	0	CG14642	CG14642	40532	24643865///24643863	NM_141184///NM_164322	FBgn0037222	82A1-82A1	Chromosome 3R	serine-type endopeptidase activity///trypsin activity	proteolysis///proteolysis		GO:0004252///GO:0004295	GO:0006508///GO:0006508
1624198_at	1.7678	3.1953	-1.4275	26.76	0	0	0	CG12582	CG12582	40524	116008443///24643837	NM_164315///NM_141179	FBgn0037215	81F6-81F6	Chromosome 3R	beta-mannosidase activity///catalytic activity///cation binding///hydrolase activity, hydrolyzing O-glycosyl compounds	carbohydrate metabolic process		GO:0004567///GO:0003824///GO:0043169///GO:0004553	GO:0005975
1636001_at	1.6584	3.06429	-1.40589	25.461	0	0	0	CG18186	CG18186	37002	66772440///66772338///24654497	BT023116///BT023065///NM_137396	FBgn0034255	54D2-54D2	Chromosome 2R
1631013_at	0.9514	2.3365	-1.3851	24.271	0	0	1	mbc	myoblast city	42817	19550014	NM_057796	FBgn0015513	95B5-95B7	Chromosome 3R	protein binding	cell morphogenesis///dorsal closure///larval visceral muscle development///myoblast fusion///myoblast fusion///striated muscle development	ruffle	GO:0005515	GO:0000902///GO:0007391///GO:0007523///GO:0007520///GO:0007520///GO:0007519	GO:0001726
1628178_a_at	1.3667	2.74909	-1.38239	24.12	0	0	0	CG4793	CG4793	34941	24584522///24584520	NM_135929///NM_165139	FBgn0028514	35D6-35D6	Chromosome 2L	serine-type endopeptidase activity///NOT serine-type endopeptidase activity			GO:0004252///NOT GO:0004252
1631285_at	1.2526	2.6289	-1.3763	23.784	0	0	0	Tsp5D	Tetraspanin 5D	31540	45549113	NM_078499	FBgn0029837	5D3-5D3	Chromosome X, NC_004354.3 (5963159..5968890, complement)			integral to membrane			GO:0016021
1627060_s_at	2.3468	3.7031	-1.3563	22.714	0	0	0	Gel	Gelsolin	46008			FBgn0010225	82A1-82A1	Chromosome 3R	actin binding///actin binding	phagocytosis, engulfment	actin filament///cytosol///extracellular region	GO:0003779///GO:0003779	GO:0006911	GO:0005884///GO:0005829///GO:0005576
1627734_at	1.9592	3.1993	-1.2401	17.382	0	0	0	nau	nautilus	42799			FBgn0002922	95A10-95B1	Chromosome 3R	DNA binding///transcription factor activity	muscle development///regulation of striated muscle development	nucleus///nucleus	GO:0003677///GO:0003700	GO:0007517///GO:0016202	GO:0005634///GO:0005634
1634310_at	0.9297	2.152	-1.2223	16.683	0	0	0	TpnC4	TpnC4	35498	29788004///24585850	AJ512938///NM_136329	FBgn0033027	41F2-41F3	Chromosome 2R	calcium ion binding///calcium ion binding			GO:0005509///GO:0005509
1632490_at	1.9585	3.17309	-1.21459	16.39	0	0	1	CG8008	CG8008	35935	24652014	NM_136620	FBgn0033387	45B1-45B1	Chromosome 2R
1637358_at	2.5166	3.7176	-1.201	15.885	0	0	0	CG10232	CG10232	42800			FBgn0039108	95B1-95B1	Chromosome 3R	trypsin activity	proteolysis		GO:0004295	GO:0006508
1625511_at	1.2715	2.4529	-1.1814	15.184	0	0	1	CG9322	CG9322	41685	40216025///24646688	BT011150///NM_142055	FBgn0038178	87F13-87F13	Chromosome 3R
1627277_s_at	2.1069	3.28529	-1.17839	15.079	0	0	0	CG2930	CG2930	31341	28571101///28571099///28571097	NM_176684///NM_176683///NM_176682	FBgn0028491	3F4-3F4	Chromosome X, NC_004354.3 (3766454..3774329)	proton-dependent oligopeptide secondary active transmembrane transporter activity			GO:0005427
1624468_a_at	1.4437	2.6213	-1.1776	15.052	0	0	0	CG10026	CG10026	35226	45550997///24585231///24585229	NM_165302///NM_136124///NM_165301	FBgn0032785	37E1-37E1	Chromosome 2L	retinal binding///vitamin E binding			GO:0016918///GO:0008431
1627746_at	1.3215	2.4676	-1.1461	13.999	0	0	0	CG6124	CG6124	43262	24650518	NM_143276	FBgn0039484	97E2-97E2	Chromosome 3R
1634093_at	1.5301	2.6503	-1.1202	13.188	0	0	0	CG32017	CG32017	317823	73853345///24638814	BT023824///NM_166826	FBgn0052017	102D5-102D5	Chromosome 4, NC_004353.3 (1158454..1166747, complement)	molecular_function	biological_process	cellular_component	GO:0003674	GO:0008150	GO:0005575
1623866_at	1.1663	2.2844	-1.1181	13.125	0	0	1	Cyp4ac2	Cyp4ac2	33755	24581897	NM_135073	FBgn0031694	25D2-25D2	Chromosome 2L	electron carrier activity	hormone metabolic process///insecticide catabolic process	membrane///microsome	GO:0009055	GO:0042445///GO:0046701	GO:0016020///GO:0005792
1624793_at	1.9387	3.01659	-1.07789	11.964	0	0	0	GstD7	Glutathione S transferase D7	48340	66772778///17933729	BT023285///NM_080375	FBgn0010043	87B8-87B8	Chromosome 3R	glutathione transferase activity///glutathione transferase activity///glutathione transferase activity			GO:0004364///GO:0004364///GO:0004364
1633059_at	1.1957	2.2466	-1.0509	11.243	0	0	0	CG6357	CG6357	36532	22024136	NM_137063	FBgn0033875	50C6-50C6	Chromosome 2R	cathepsin L activity			GO:0004217
1624183_a_at	1.9014	2.9518	-1.0504	11.23	0	0	0	Fas1	Fasciclin 1	42025	24647503///24647501///24647499	NM_169726///NM_169725///NM_169724	FBgn0000634	89D5-89D6	Chromosome 3R	cell adhesion molecule binding	axon guidance///axon guidance///calcium-independent cell-cell adhesion///homophilic cell adhesion///neuron adhesion///neuron adhesion///neuron recognition///neuron recognition	plasma membrane///plasma membrane	GO:0050839	GO:0007411///GO:0007411///GO:0016338///GO:0007156///GO:0007158///GO:0007158///GO:0008038///GO:0008038	GO:0005886///GO:0005886
1634805_at	1.1402	2.18889	-1.04869	11.186	0	0	0	CG14642	CG14642	40532	24643865///24643863	NM_141184///NM_164322	FBgn0037222	82A1-82A1	Chromosome 3R	serine-type endopeptidase activity///trypsin activity	proteolysis///proteolysis		GO:0004252///GO:0004295	GO:0006508///GO:0006508
1632114_at	1.7627	2.81009	-1.04739	11.152	0	0	0	Cyp12a4	Cyp12a4	42294	61657666///24648129	AJ890254///NM_142526	FBgn0038681	91F3-91F3	Chromosome 3R	electron carrier activity///electron carrier activity	response to insecticide	mitochondrion///mitochondrion	GO:0009055///GO:0009055	GO:0017085	GO:0005739///GO:0005739
1641320_s_at	2.4218	3.458	-1.0362	10.869	0	0	0	CG3168	CG3168	31612	24640199///24640197///24640195	NM_167086///NM_167085///NM_132117	FBgn0029896	6C9-6C10	Chromosome X, NC_004354.3 (6615585..6634019, complement)
1640097_at	1.8137	2.84359	-1.02989	10.712	0	0	0	Pxn	Peroxidasin	38326			FBgn0011828	62E7-62E7	Chromosome 3L	peroxidase activity		proteinaceous extracellular matrix	GO:0004601		GO:0005578
1640757_at	1.6824	2.7056	-1.0232	10.548	0	0	0
1624540_at	1.0198	2.0404	-1.0206	10.485	0	0	0	CG14642	CG14642	40532	24643865///24643863	NM_141184///NM_164322	FBgn0037222	82A1-82A1	Chromosome 3R	serine-type endopeptidase activity///trypsin activity	proteolysis///proteolysis		GO:0004252///GO:0004295	GO:0006508///GO:0006508
1634503_at	2.1471	3.15709	-1.00999	10.232	0	0	0	CG15695	CG15695	42468	28571786	NM_142663	FBgn0038832	93A2-93A2	Chromosome 3R
1623710_at	1.3392	2.3095	-0.9703	9.338	0	0	0	CG5847	CG5847	40255	24667471	NM_140963	FBgn0036985	77C2-77C2	Chromosome 3L	structural constituent of chitin-based cuticle			GO:0005214
1626052_at	1.9744	2.936	-0.9616	9.153	0	0	0	MP1	Melanization Protease 1	40541	28571478	NM_141193	FBgn0027930	82A3-82A3	Chromosome 3R	DNA binding///monophenol monooxygenase activator activity///serine-type endopeptidase activity///serine-type peptidase activity///transcription factor activity///trypsin activity	defense response///melanization defense response///melanization defense response///proteolysis///proteolysis///regulation of transcription, DNA-dependent	nucleus	GO:0003677///GO:0008439///GO:0004252///GO:0008236///GO:0003700///GO:0004295	GO:0006952///GO:0035006///GO:0035006///GO:0006508///GO:0006508///GO:0006355	GO:0005634
1625007_a_at	1.336	2.2298	-0.8938	7.83	0	0	0
1638405_at	1.5782	2.4706	-0.8924	7.805	0.0011	0.0153	1	CG9338	CG9338	35357	24585534	NM_136227	FBgn0032899	38F3-38F3	Chromosome 2L
1637188_s_at	1.7212	2.6099	-0.8887	7.739	0	0	0	CG30492	CG30492	35699	28573294///28573292///28573290///28573288///28573286	NM_176102///NM_176101///NM_176100///NM_170613///NM_170614	FBgn0050492	43E5-43E7	Chromosome 2R
1637357_at	1.0916	1.9673	-0.8757	7.511	0	0	0	CG9463	CG9463	34203	24582923///17945641	NM_135406///AY071249	FBgn0032066	29F1-29F1	Chromosome 2L	alpha-mannosidase activity		lysosome	GO:0004559		GO:0005764
1641723_a_at	2.2831	3.14469	-0.86159	7.27	0	0	0
1640059_at	1.2972	2.1345	-0.8373	6.875	0	0	0	CG6040	CG6040	42292	40215734///24648126	BT011106///NM_142524	FBgn0038679	91F2-91F2	Chromosome 3R
1623438_at	1.4952	2.33009	-0.83489	6.837	0	0	0	CG9505	CG9505	33889	24582203	NM_135175	FBgn0031805	26C4-26C4	Chromosome 2L	endothelin-converting enzyme activity			GO:0016511
1629572_a_at	2.531	3.36439	-0.83339	6.813	0	0	0
1628232_at	1.7827	2.6095	-0.8268	6.711	0	0	0	CG30046	CG30046	36334	24652960	NM_165878	FBgn0050046	48F7-48F7	Chromosome 2R
1633989_at	2.1465	2.9687	-0.8222	6.64	0	0	0	CG1124	CG1124	40613	24644110	NM_141252	FBgn0037290	82E4-82E4	Chromosome 3R
1640486_s_at	1.5367	2.3549	-0.8182	6.579	0	0	0	PKD	Protein Kinase D	42203	45551926///45551924///45551922///45550767	NM_169805///NM_169804///NM_169803///NM_142453	FBgn0038603	91A2-91A2	Chromosome 3R	diacylglycerol binding///protein serine/threonine kinase activity///protein serine/threonine kinase activity	protein amino acid phosphorylation		GO:0019992///GO:0004674///GO:0004674	GO:0006468
1624467_a_at	1.9443	2.7582	-0.8139	6.514	0	0	1	CG8046	CG8046	35936	24652017///24652015	NM_136621///NM_165657	FBgn0033388	45B1-45B1	Chromosome 2R
1626965_at	2.2936	3.08939	-0.79579	6.248	0	0	0
1637772_at	2.5405	3.33269	-0.79219	6.197	0	0.0018	1	CG4726	CG4726	33292	24580789	NM_134728	FBgn0031307	21F1-21F1	Chromosome 2L	high affinity inorganic phosphate:sodium symporter activity			GO:0005316
1622970_at	1.4443	2.2342	-0.7899	6.164	0	0.0004	1						FBgn0052384
1629468_at	3.0841	3.8702	-0.7861	6.11	0	0	0	CG9372	CG9372	40137	24666863	NM_140875	FBgn0036891	76B9-76B9	Chromosome 3L	serine-type peptidase activity///trypsin activity	proteolysis		GO:0008236///GO:0004295	GO:0006508
1629671_at	1.8467	2.6234	-0.7767	5.979	0	0	0	CG14193	CG14193	32906	24643186	NM_133130	FBgn0030994	18A6-18A7	Chromosome X, NC_004354.3 (19084247..19085066)
1624957_a_at	2.9433	3.7135	-0.7702	5.891	0	0	0	Tequila	Tequila	39048			FBgn0023479	66F4-66F5	Chromosome 3L	pancreatic elastase activity///serine-type endopeptidase activity///serine-type endopeptidase activity///trypsin activity	long-term memory///proteolysis		GO:0008132///GO:0004252///GO:0004252///GO:0004295	GO:0007616///GO:0006508
1635635_a_at	2.7939	3.5629	-0.769	5.874	0	0	1
1639516_at	2.0763	2.8361	-0.7598	5.751	0	0	0	CG30187	CG30187	246509	24658817	NM_166570	FBgn0050187	59B4-59B4	Chromosome 2R
1623903_at	1.4768	2.2322	-0.7554	5.693	0	0	0	CG18473	CG18473	41116	24645324	NM_169272	FBgn0037683	85D11-85D12	Chromosome 3R	aryldialkylphosphatase activity///hydrolase activity		cellular_component	GO:0004063///GO:0016787		GO:0005575
1624673_at	2.2934	3.03319	-0.73979	5.492	0	0	0	CG5899	CG5899	34311	85726416///85724913///85724911	NM_135476///NM_001038801///NM_001038800	FBgn0032157	30E1-30E4	Chromosome 2L	ATP-dependent DNA helicase activity			GO:0004003
1625178_at	1.5974	2.3365	-0.7391	5.484	0	0	0	CG31038	CG31038	43535			FBgn0051038	99C5-99C6	Chromosome 3R
1628412_at	1.3324	2.07149	-0.73909	5.483	0	0	0	Ac78C	Adenylyl cyclase 78C	40333	24667851	NM_079470	FBgn0024150	78B3-78C1	Chromosome 3L	adenylate cyclase activity///adenylate cyclase activity			GO:0004016///GO:0004016
1628645_at	1.6861	2.4247	-0.7386	5.477	0	0	0	CG6018	CG6018	37572	24658186	NM_137834	FBgn0034736	58E8-58E8	Chromosome 2R	carboxylesterase activity			GO:0004091
1623743_at	1.4765	2.2118	-0.7353	5.436	0	0	0	CG3191	CG3191	31209	24639320	NM_166934	FBgn0023525	2F2-2F2	Chromosome X, NC_004354.3 (2144172..2146017, complement)
1626766_s_at	1.5908	2.3248	-0.734	5.42	0	0	0	Alp23B	Activin Like Protein at 23B	33474	24581232///24581231	NM_164503///NM_078737	FBgn0031461	23B1-23B2	Chromosome 2L	transforming growth factor beta receptor binding	transforming growth factor beta receptor signaling pathway		GO:0005160	GO:0007179
1641099_a_at	1.6134	2.34649	-0.73309	5.408	0	0.0001	1	CG16801	CG16801	36702	24653840///24653838	NM_166092///NM_137188	FBgn0034012	51F7-51F7	Chromosome 2R	ligand-dependent nuclear receptor activity///ligand-dependent nuclear receptor activity///steroid hormone receptor activity///transcription factor activity		nucleus	GO:0004879///GO:0004879///GO:0003707///GO:0003700		GO:0005634
1623364_at	1.4695	2.2008	-0.7313	5.386	0	0	0	CG4250	CG4250	37599	22024250	NM_137859	FBgn0034761	58F4-58F4	Chromosome 2R
1625122_at	1.5625	2.2915	-0.729	5.357	0	0	0	Obp99c	Odorant-binding protein 99c	43494	24651097	NM_143454	FBgn0039682	99B7-99B7	Chromosome 3R
1625227_at	1.8987	2.6276	-0.7289	5.356	0	0	0	CG30456	CG30456	36929	24654352	NM_137344	FBgn0050456	53F8-53F9	Chromosome 2R
1639897_at	2.4019	3.12259	-0.72069	5.256	0	0	1	CG3091	CG3091	31210	85724785///24639322	NM_001038736///NM_130634	FBgn0029608	2F2-2F2	Chromosome X, NC_004354.3 (2146365..2148163, complement)	vitamin E binding			GO:0008431
1628049_at	2.7204	3.4323	-0.7119	5.151	0	0	1	CG15828	CG15828	34283	45552294///24583096	NM_205948///NM_135460	FBgn0032136	30C2-30C2	Chromosome 2L	lipid binding		extracellular space	GO:0008289		GO:0005615
1631108_at	1.0006	1.7082	-0.7076	5.1	0	0	0
1630476_s_at	1.1496	1.8498	-0.7002	5.014	0	0.0017	1	nahoda	nahoda	37641	24658810///24658803///12053778	NM_166569///NM_079091///AJ270939	FBgn0034797	59B4-59B4	Chromosome 2R
1637275_a_at	1.5256	2.2252	-0.6996	5.007	0	0	0	CG13335	CG13335	36511	24653440///24653438	NM_137045///NM_166009	FBgn0033857	50B2-50B2	Chromosome 2R
1640221_at	1.8545	2.5385	-0.684	4.83	0	0.0004	1	CG10479	CG10479	38674	24658913	NM_139749	FBgn0035656	65A1-65A2	Chromosome 3L
1626405_at	1.1175	1.8002	-0.6827	4.816	0	0	0	Rep1	Rep1	36290	45550413	NM_136877	FBgn0024732	48D8-48D8	Chromosome 2R		DNA fragmentation during apoptosis///anti-apoptosis///regulation of apoptosis			GO:0006309///GO:0006916///GO:0042981
1639928_a_at	2.3383	3.0128	-0.6745	4.726	0	0	0						FBgn0050084
1623490_at	2.7874	3.4562	-0.6688	4.664	0	0	0
1629430_s_at	2.8894	3.5571	-0.6677	4.652	0	0	0
1636905_at	1.6373	2.3032	-0.6659	4.633	0	0	0	lea	leak	44522	54650643///24580860	BT016016///NM_080531	FBgn0002543	22A1-22A1	Chromosome 2L	axon guidance receptor activity///receptor activity	axon guidance///axon guidance///axon guidance///cardioblast cell fate specification///central complex development///embryonic heart tube development///mushroom body development///neuron migration///positive regulation of cell-cell adhesion///salivary gland boundary specification///tracheal outgrowth, open tracheal system///ventral cord development	plasma membrane	GO:0008046///GO:0004872	GO:0007411///GO:0007411///GO:0007411///GO:0042685///GO:0048036///GO:0035050///GO:0016319///GO:0001764///GO:0022409///GO:0007432///GO:0007426///GO:0007419	GO:0005886
1635470_at	2.468	3.1324	-0.6644	4.617	0	0	0	GNBP3	Gram-negative bacteria binding protein 3	39020			FBgn0040321	66E5-66E5	Chromosome 3L	Gram-negative bacterial binding///pattern recognition receptor activity///pattern recognition receptor activity	defense response///response to fungus		GO:0008368///GO:0008329///GO:0008329	GO:0006952///GO:0009620
1624663_a_at	1.2064	1.8627	-0.6563	4.532	0	0	0	vis	vismay	36372	28573851///22026799	NM_176157///NM_078990	FBgn0033748	49A10-49A10	Chromosome 2R	histone deacetylase binding///transcription corepressor activity///transcription factor activity	spermatogenesis///spermatogenesis///spermatogenesis	nucleus	GO:0042826///GO:0003714///GO:0003700	GO:0007283///GO:0007283///GO:0007283	GO:0005634
1626941_at	1.3578	2.0095	-0.6517	4.484	0	0	0	Best4	Bestrophin 4	39660	24664564	NM_168617	FBgn0036491	71C2-71C2	Chromosome 3L
1627722_at	1.763	2.4113	-0.6483	4.449	0	0	0
1625972_at	1.7115	2.3574	-0.6459	4.424	0	0	0	CG31999	CG31999	43777	24638566	NM_166745	FBgn0051999	102B1-102B1	Chromosome 4, NC_004353.3 (235635..246580, complement)		cell adhesion	proteinaceous extracellular matrix		GO:0007155	GO:0005578
1625471_s_at	1.6226	2.26319	-0.64059	4.371	0	0	0	CG4928	CG4928	32682	24642688///24642686	NM_132951///NM_167552	FBgn0027556	15C1-15C4	Chromosome X, NC_004354.3 (16807231..16831444)	molecular_function		plasma membrane	GO:0003674		GO:0005886
1632719_at	2.2448	2.8797	-0.6349	4.314	0	0	1	CecC	Cecropin C	43599	24651342///10169	NM_079852///Z11167	FBgn0000279	99E2-99E2	Chromosome 3R		antibacterial humoral response///antibacterial humoral response///defense response to Gram-negative bacterium///defense response to Gram-negative bacterium///defense response to Gram-positive bacterium///defense response to Gram-positive bacterium///defense response to bacterium///defense response to bacterium///defense response to fungus	extracellular region		GO:0019731///GO:0019731///GO:0050829///GO:0050829///GO:0050830///GO:0050830///GO:0042742///GO:0042742///GO:0050832	GO:0005576
1641068_a_at	2.8587	3.4911	-0.6324	4.289	0	0	0	spz	spatzle	43256			FBgn0003495	97E1-97E1	Chromosome 3R	Toll binding///Toll binding///Toll binding///cytokine activity///morphogen activity	Toll signaling pathway///Toll signaling pathway///Toll signaling pathway///antifungal humoral response///defense response///defense response///defense response to Gram-positive bacterium///dorsal/ventral axis specification///dorsal/ventral axis specification///dorsal/ventral axis specification///embryonic axis specification///immune response///innate immune response///innate immune response///mat…	extracellular region///extracellular region///extracellular region	GO:0005121///GO:0005121///GO:0005121///GO:0005125///GO:0016015	GO:0008063///GO:0008063///GO:0008063///GO:0019732///GO:0006952///GO:0006952///GO:0050830///GO:0009950///GO:0009950///GO:0009950///GO:0000578///GO:0006955///GO:0045087///GO:0045087///GO:0007311///GO:0007310///GO:0006967///GO:0009620	GO:0005576///GO:0005576///GO:0005576
1637639_at	1.1895	1.8185	-0.629	4.255	0	0	0	gsb	gooseberry	38005	66571171///62484173	BT022156///NM_079139	FBgn0001148	60F2-60F2	Chromosome 2R	transcription factor activity	regulation of transcription///salivary gland morphogenesis///segment polarity determination///ventral cord development	cytoplasm///nucleus///nucleus///transcription factor complex	GO:0003700	GO:0045449///GO:0007435///GO:0007367///GO:0007419	GO:0005737///GO:0005634///GO:0005634///GO:0005667
1622932_s_at	1.1401	1.7595	-0.6194	4.162	0	0	0	sn	singed	31717	24640476///24640474///24640472///4285347///8611	NM_078521///NM_167143///NM_167142///AI457069///X17549	FBgn0003447	7D1-7D2	Chromosome X, NC_004354.3 (7858057..7880134)	actin binding	actin filament bundle formation///actin filament bundle formation///actin filament organization///antennal morphogenesis///bristle morphogenesis///bristle morphogenesis///oogenesis///oogenesis		GO:0003779	GO:0051017///GO:0051017///GO:0007015///GO:0048800///GO:0008407///GO:0008407///GO:0048477///GO:0048477
1637548_at	2.0609	2.67869	-0.61779	4.147	0	0	0	arg	arginase	46717	24638885	NM_080136	FBgn0023535	1B7-1B8	Chromosome X, NC_004354.3 (403451..422070)	arginase activity	arginine catabolic process to ornithine	mitochondrion	GO:0004053	GO:0019547	GO:0005739
1627352_at	2.0476	2.6617	-0.6141	4.112	0	0	0
1632980_at	2.7162	3.3252	-0.609	4.064	0	0	0	CG3902	CG3902	40059	24666512	NM_140812	FBgn0036824	75E4-75E4	Chromosome 3L	short-branched-chain-acyl-CoA dehydrogenase activity			GO:0016937
1635591_at	2.2705	2.87779	-0.60729	4.048	0	0	0	NijA	NijA	39215			FBgn0036101	67E7-67E7	Chromosome 3L		axon guidance///cell adhesion///cell adhesion///cell adhesion			GO:0007411///GO:0007155///GO:0007155///GO:0007155
1639643_at	2.9313	3.5362	-0.6049	4.026	0	0	0	CG18557	CG18557	33483	66772494///66772366///66772270///66772190///24581251	BT023143///BT023079///BT023031///BT022991///NM_134877	FBgn0031470	23B4-23B4	Chromosome 2L	serine-type endopeptidase activity///NOT serine-type endopeptidase activity			GO:0004252///NOT GO:0004252
1628143_a_at	1.3948	1.9979	-0.6031	4.009	0	0.0001	1	rg	rugose	44531	116007131///24639817///24639815///11863540	NM_001042796///NM_167028///NM_080023///Y18278	FBgn0003244	4F3-4F3	Chromosome X, NC_004354.3 (4984020..5145183)
1628332_at	1.6817	2.2785	-0.5968	3.951	0	0	0	CG14990	CG14990	38486	24657201	NM_139599	FBgn0035496	64A5-64A5	Chromosome 3L	serine-type endopeptidase activity///NOT serine-type endopeptidase activity			GO:0004252///NOT GO:0004252
1625154_s_at	1.2058	1.79699	-0.59119	3.901	0	0	0	CG2467	CG2467	32154	33636648///24641453///24641451	BT010304///NM_167313///NM_132540	FBgn0030355	10F4-10F6	Chromosome X, NC_004354.3 (11801936..11811266, complement)
1623241_s_at	1.9195	2.5097	-0.5902	3.892	0	0	0	CG30104	CG30104	246458	24654423///24654422	NM_166232///NM_137374	FBgn0050104	54B17-54B17	Chromosome 2R
1625052_at	2.2108	2.80019	-0.58939	3.884	0	0	0	CG5955	CG5955	40268	24667530	NM_140973	FBgn0036997	77C4-77C4	Chromosome 3L	UDP-glucose 4-epimerase activity			GO:0003978
1639535_at	1.4403	2.02809	-0.58779	3.87	0	0	1	pgant2	polypeptide GalNAc transferase 2	33556	62484228	NM_134929	FBgn0031530	23F1-23F1	Chromosome 2L	polypeptide N-acetylgalactosaminyltransferase activity///polypeptide N-acetylgalactosaminyltransferase activity///polypeptide N-acetylgalactosaminyltransferase activity	oligosaccharide biosynthetic process	Golgi stack	GO:0004653///GO:0004653///GO:0004653	GO:0009312	GO:0005795
1639443_at	2.7242	3.3067	-0.5825	3.823	0	0	0	CG13631	CG13631	50073	24649771	NM_143995	FBgn0040600	96A20-96A20	Chromosome 3R
1631485_a_at	1.3481	1.92959	-0.58149	3.814	0.0007	0.0113	1	ec	echinus	31339	4459230	AI541857	FBgn0025376	3F3-3F3	Chromosome X, NC_004354.3 (3730129..3751658)	ubiquitin thiolesterase activity	compound eye retinal cell programmed cell death///retinal cell programmed cell death		GO:0004221	GO:0046667///GO:0046666
1623677_at	2.1568	2.73459	-0.57779	3.782	0.001	0.0146	1
1626530_at	2.2646	2.84159	-0.57699	3.775	0	0	0	CecB///CecA2///CecA1///Anp	Cecropin B///Cecropin A2///Cecropin A1///Andropin	43598///43597///43596///43595			FBgn0000278	99E2-99E2///99E2-99E2///99E2-99E2///99E2-99E2	Chromosome 3R///Chromosome 3R///Chromosome 3R///Chromosome 3R		antibacterial humoral response///antibacterial humoral response///antibacterial humoral response///antibacterial humoral response///autophagic cell death///defense response to Gram-negative bacterium///defense response to Gram-negative bacterium///defense response to Gram-positive bacterium///defense response to Gram-positive bacterium///defense response to bacterium///defense response to bacteri…	extracellular region///extracellular region///extracellular region		GO:0019731///GO:0019731///GO:0019731///GO:0019731///GO:0048102///GO:0050829///GO:0050829///GO:0050830///GO:0050830///GO:0042742///GO:0042742///GO:0042742///GO:0050832///GO:0035071///GO:0019731///GO:0019731///GO:0019731///GO:0050829///GO:0050829///GO:0050830///GO:0050830///GO:0042742///GO:0050832///GO:0019731///GO:0019731///GO:0019731///GO:0019731///GO:0048102///GO:0050829///GO:0050829///GO:005082…	GO:0005576///GO:0005576///GO:0005576
1641722_at	2.0881	2.6495	-0.5614	3.642	0	0	0
1624181_at	2.5255	3.08349	-0.55799	3.614	0	0	1	CG8062	CG8062	32926	24643226	NM_133150	FBgn0028469	18C2-18C2	Chromosome X, NC_004354.3 (19205061..19216098, complement)	monocarboxylic acid transmembrane transporter activity			GO:0008028
1631078_at	1.3311	1.88809	-0.55699	3.605	0	0	0	zpg	zero population growth	251414	24659443	NM_139792	FBgn0024177	65B5-65B5	Chromosome 3L	gap junction channel activity	germ cell development///germ cell development	gap junction///gap junction///gap junction///integral to membrane	GO:0005243	GO:0007281///GO:0007281	GO:0005921///GO:0005921///GO:0005921///GO:0016021
1629152_at	1.365	1.9155	-0.5505	3.552	0	0	0	CG31451	CG31451	318743	24649474	NM_170105	FBgn0051451	95D4-95D4	Chromosome 3R	molecular_function	biological_process	cellular_component	GO:0003674	GO:0008150	GO:0005575
1637912_at	1.4154	1.9607	-0.5453	3.509	0	0	0
1635987_at	1.4273	1.97249	-0.54519	3.509	0	0.0001	1	CG12116	CG12116	31782	24640598	NM_132253	FBgn0030041	7F1-7F1	Chromosome X, NC_004354.3 (8361476..8363040, complement)	sepiapterin reductase activity			GO:0004757
1624522_at	1.442	1.9862	-0.5442	3.501	0	0	0	CG5302	CG5302	41898	24647202	NM_142222	FBgn0038351	89A1-89A1	Chromosome 3R	serine-type endopeptidase activity///NOT serine-type endopeptidase activity			GO:0004252///NOT GO:0004252
1639917_at	1.1112	1.6529	-0.5417	3.48	0	0	0	CG32541	CG32541	32889	24643159	NM_133114	FBgn0052541	17F3-18A2	Chromosome X, NC_004354.3 (18824392..18920910)
1636840_at	1.529	2.05819	-0.52919	3.382	0	0	0	CBP	sarcoplasmic calcium-binding protein	31669	45554311///24640358	NM_206638///NM_078515	FBgn0026144	7B2-7B2	Chromosome X, NC_004354.3 (7231403..7236768)	calcium ion binding		sarcoplasmic reticulum	GO:0005509		GO:0016529
1636268_at	1.0534	1.5778	-0.5244	3.345	0	0	0	CG10570	CG10570	50466	24585038	NM_144328	FBgn0040992	37A4-37A4	Chromosome 2L
1638807_s_at	2.3041	2.82649	-0.52239	3.329	0	0	0	CG4829	CG4829	32672	24642669///24642667///24642665	NM_132942///NM_167550///NM_167549	FBgn0030796	15A10-15A11	Chromosome X, NC_004354.3 (16705733..16720529)	protein-glutamine gamma-glutamyltransferase activity			GO:0003810
1626896_at	1.2857	1.80459	-0.51889	3.302	0	0.0001	1	CG16918	CG16918	43366	24650789	NM_143356	FBgn0039574	98C3-98C3	Chromosome 3R	serine-type endopeptidase activity///NOT serine-type endopeptidase activity			GO:0004252///NOT GO:0004252
1625950_a_at	2.1929	2.7086	-0.5157	3.278	0	0	0	CG7777	CG7777	36237	24652752///24652750	NM_136842///NM_165834	FBgn0033635	47F12-47F13	Chromosome 2R	water transporter activity			GO:0005372
1636946_at	1.7662	2.28019	-0.51399	3.265	0	0	0	CG6687	CG6687	41829	24647009	NM_142170	FBgn0038299	88E3-88E3	Chromosome 3R	serine-type endopeptidase inhibitor activity			GO:0004867
1635630_a_at	1.6184	2.13039	-0.51199	3.25	0	0	0	spir	spire	45931	24585410///24585408///24585406///24585404///6572124	NM_165325///NM_165324///NM_080115///NM_165323///AJ238876	FBgn0003475	38C5-38C5	Chromosome 2L	actin binding///actin binding///microtubule binding	actin cytoskeleton organization and biogenesis///actin cytoskeleton organization and biogenesis///actin filament-based process///actin nucleation///chorion-containing eggshell formation///karyosome formation///oogenesis///pole plasm RNA localization///pole plasm assembly///pole plasm assembly///pole plasm assembly///pole plasm oskar mRNA localization///vesicle-mediated transport	cell cortex///cytoplasm	GO:0003779///GO:0003779///GO:0008017	GO:0030036///GO:0030036///GO:0030029///GO:0045010///GO:0007304///GO:0030717///GO:0048477///GO:0007316///GO:0007315///GO:0007315///GO:0007315///GO:0045451///GO:0016192	GO:0005938///GO:0005737
1639109_a_at	2.6659	3.17459	-0.50869	3.226	0	0	0
1639017_at	1.2389	1.7475	-0.5086	3.225	0	0	1
1636804_at	2.9252	3.4296	-0.5044	3.194	0	0	0	CG14629	CG14629	31055	24639018	NM_130525	FBgn0040398	1E1-1E1	Chromosome X, NC_004354.3 (945570..946661)
1638301_at	1.5163	2.0177	-0.5014	3.172	0	0	0	CG8157	CG8157	36700	22026875	NM_137186	FBgn0034010	51F6-51F6	Chromosome 2R
1638008_s_at	1.4774	1.97859	-0.50119	3.17	0	0	0	CG2003	CG2003	43761	28571960///24651788	NM_143646///NM_170584	FBgn0039886	100E1-100E1	Chromosome 3R	high affinity inorganic phosphate:sodium symporter activity			GO:0005316
1638216_at	2.5783	3.07839	-0.50009	3.162	0	0.0003	1	CG13623	CG13623	42926	24649696	NM_143010	FBgn0039205	96A6-96A6	Chromosome 3R
1623552_s_at	1.4357	1.9308	-0.4951	3.126	0	0	0
1629889_s_at	3.4465	3.9401	-0.4936	3.116	0	0	0	regucalcin	regucalcin	32165	24641473///24641472///24641470///24641468	NM_167316///NM_132547///NM_167315///NM_167314	FBgn0030362	11A1-11A1	Chromosome X, NC_004354.3 (11906467..11911091)
1638669_at	1.8921	2.3824	-0.4903	3.092	0	0	0	CG11395	CG11395	36937	24654367	NM_137351	FBgn0034200	54A1-54A1	Chromosome 2R
1625893_a_at	1.4389	1.92719	-0.48829	3.078	0	0.0006	0	Nep5	Neprilysin 5	43255	24650488///24650486	NM_143270///NM_170307	FBgn0039478	97E1-97E1	Chromosome 3R	metalloendopeptidase activity			GO:0004222
1628613_a_at	1.7961	2.2835	-0.4874	3.071	0	0	0	CG30492	CG30492	35699	28573294///28573292///28573290///28573288///28573286	NM_176102///NM_176101///NM_176100///NM_170613///NM_170614	FBgn0050492	43E5-43E7	Chromosome 2R
1626846_s_at	2.4353	2.9226	-0.4873	3.071	0	0	0	CG5973	CG5973	34023	24582504///24582502///24582500	NM_135276///NM_164751///NM_164750	FBgn0031914	27F4-27F4	Chromosome 2L	retinal binding		Arp2/3 protein complex	GO:0016918		GO:0005885
1630236_s_at	2.5613	3.04789	-0.48659	3.066	0	0	0	CG15093	CG15093	37166	28573709///24655235///24655229	NM_166307///NM_137529///NM_166306	FBgn0034390	55F2-55F2	Chromosome 2R	3-hydroxyisobutyrate dehydrogenase activity///3-hydroxyisobutyrate dehydrogenase activity	amino acid metabolic process	lipid particle///mitochondrion///mitochondrion	GO:0008442///GO:0008442	GO:0006520	GO:0005811///GO:0005739///GO:0005739
1635447_at	1.6443	2.1299	-0.4856	3.059	0	0	0	CG4827	CG4827	36968	24654421	NM_137373	FBgn0034225	54B16-54B17	Chromosome 2R	5'-nucleotidase activity			GO:0008253
1634074_a_at	3.1393	3.6232	-0.4839	3.047	0	0	1	yin	yin	31340	24639584///24639582///24639580///4423722	NM_057800///NM_166993///NM_057799///AI515623	FBgn0015565	3F3-3F4	Chromosome X, NC_004354.3 (3756996..3762359, complement)	proton-dependent oligopeptide secondary active transmembrane transporter activity///proton-dependent oligopeptide secondary active transmembrane transporter activity///proton-dependent oligopeptide secondary active transmembrane transporter activity		integral to plasma membrane///integral to plasma membrane	GO:0005427///GO:0005427///GO:0005427		GO:0005887///GO:0005887
1633145_at	2.5681	3.0509	-0.4828	3.039	0	0	0
1636293_at	1.844	2.32649	-0.48249	3.037	0	0	0	CG2217	CG2217	43607	24651369	NM_143530	FBgn0027544	99F3-99F4	Chromosome 3R
1636287_at	1.5631	2.04179	-0.47869	3.01	0	0	0	CG10592	CG10592	38632	24658479	NM_139719	FBgn0035619	64D5-64D5	Chromosome 3L	alkaline phosphatase activity			GO:0004035
1635199_at	1.6911	2.16829	-0.47719	3	0	0	0	CG6014	CG6014	40368	24668045	NM_141055	FBgn0027542	78C9-78D1	Chromosome 3L
1640031_at	2.0608	2.53209	-0.47129	2.959	0	0	0	Acer	Angiotensin-converting enzyme-related	34189			FBgn0016122	29D4-29D4	Chromosome 2L	peptidyl-dipeptidase A activity///peptidyl-dipeptidase A activity///peptidyl-dipeptidase A activity			GO:0004246///GO:0004246///GO:0004246
1634546_at	2.9265	3.396	-0.4695	2.947	0	0	0	Tig	Tiggrin	33896			FBgn0011722	26D1-26D1	Chromosome 2L	binding	axon guidance///phagocytosis, engulfment	proteinaceous extracellular matrix///proteinaceous extracellular matrix///proteinaceous extracellular matrix	GO:0005488	GO:0007411///GO:0006911	GO:0005578///GO:0005578///GO:0005578
1625236_s_at	2.3237	2.78889	-0.46519	2.918	0	0	0
1628716_at	1.3397	1.8014	-0.4617	2.895	0	0	0	CG13283	CG13283	35020	66771954///66771884///66771832///24584741	BT022873///BT022838///BT022812///NM_135971	FBgn0032613	36B2-36B2	Chromosome 2L
1626684_at	1.896	2.35049	-0.45449	2.847	0	0	0	CG7607	CG7607	39263	24662598	NM_140192	FBgn0036145	68B1-68B1	Chromosome 3L
1631610_at	2.575	3.02689	-0.45189	2.83	0	0	0
1628690_at	1.6585	2.1099	-0.4514	2.827	0	0	0	CG1503	CG1503	33090	24643631	NM_134588	FBgn0031157	19F1-19F1	Chromosome X, NC_004354.3 (20975890..20977394, complement)
1627555_s_at	2.3635	2.81369	-0.45019	2.819	0	0	0
1632390_at	2.7588	3.2037	-0.4449	2.785	0	0	0	cer	crammer	37229	24655661	NM_137576	FBgn0034443	56D3-56D3	Chromosome 2R	cysteine protease inhibitor activity	long-term memory		GO:0004869	GO:0007616
1639415_at	1.2795	1.71429	-0.43479	2.721	0	0	0	Tps1	Trehalose-6-phosphate synthase 1	33642			FBgn0027560	24E4-24E5	Chromosome 2L	alpha,alpha-trehalose-phosphate synthase (UDP-forming) activity///alpha,alpha-trehalose-phosphate synthase (UDP-forming) activity			GO:0003825///GO:0003825
1629095_a_at	2.9602	3.3927	-0.4325	2.707	0	0	0	Men	Malic enzyme	47173	24646387///24646385///6634087	NM_169479///NM_080141///AJ251545	FBgn0002719	87C6-87C7	Chromosome 3R	malate dehydrogenase (oxaloacetate-decarboxylating) (NADP ) activity///malate dehydrogenase (oxaloacetate-decarboxylating) (NADP ) activity			GO:0004473///GO:0004473
1634733_at	2.1001	2.5324	-0.4323	2.705	0	0	0	CG3831	CG3831	37648	24658903	NM_137897	FBgn0034804	59B6-59B7	Chromosome 2R
1624259_at	1.4949	1.9271	-0.4322	2.705	0.0004	0.0077	1	CG32040	CG32040	317835	157816455///73853420///24661470	BT030839///BT023860///NM_168326	FBgn0052040	67B1-67B1	Chromosome 3L	molecular_function	biological_process	cellular_component	GO:0003674	GO:0008150	GO:0005575
1641623_at	2.5205	2.94909	-0.42859	2.682	0	0	0	CG15917	CG15917	36936	24654365	NM_137350	FBgn0034199	54A1-54A1	Chromosome 2R
1637640_at	1.2526	1.6803	-0.4277	2.677	0	0	0	CG32320	CG32320	317977	24655173	NM_167876	FBgn0052320	62A1-62A1	Chromosome 3L	molecular_function	biological_process	cellular_component	GO:0003674	GO:0008150	GO:0005575
1623300_at	1.1276	1.554	-0.4264	2.669	0.0005	0.0079	1	CG18586	CG18586	38659			FBgn0035642	64F3-64F3	Chromosome 3L
1623330_at	1.2764	1.70239	-0.42599	2.666	0	0	0	CG5568	CG5568	38658			FBgn0035641	64F3-64F3	Chromosome 3L	4-coumarate-CoA ligase activity			GO:0016207
1631716_at	1.5009	1.9267	-0.4258	2.665	0	0.0005	0	CG2709	CG2709	31264	113205002///113204938///20128954	BT028854///BT028822///NM_130670	FBgn0024977	3B3-3B3	Chromosome X, NC_004354.3 (2620740..2621522)
1623817_at	1.2388	1.6637	-0.4249	2.66	0.0002	0.0049	1	CG7916	CG7916	34800	24584220	NM_135838	FBgn0028534	34D7-34D7	Chromosome 2L
1624849_at	2.351	2.7759	-0.4249	2.66	0	0	0	Prosap	Prosap	50225	24653537	NM_137081	FBgn0040752	50D3-50E1	Chromosome 2R
1632045_at	1.3267	1.7472	-0.4205	2.633	0	0	0	CG5697	CG5697	42483	24648590	NM_142675	FBgn0038846	93B4-93B4	Chromosome 3R
1625843_s_at	2.6494	3.06979	-0.42039	2.632	0	0	0						FBgn0052940
1626150_at	1.6294	2.0469	-0.4175	2.615	0	0	0	tsh	teashirt	35430			FBgn0003866	40A5-40A5	Chromosome 2L	specific RNA polymerase II transcription factor activity	compound eye development///epidermis morphogenesis///head involution///imaginal disc-derived leg morphogenesis///imaginal disc-derived wing morphogenesis///negative regulation of salivary gland boundary specification///negative regulation of transcription from RNA polymerase II promoter///regulation of transcription from RNA polymerase II promoter///regulation of transcription from RNA polymerase…	nucleus	GO:0003704	GO:0048749///GO:0048730///GO:0008258///GO:0007480///GO:0007476///GO:0045705///GO:0000122///GO:0006357///GO:0006357///GO:0007431///GO:0007385///GO:0007380///GO:0007384///GO:0007384///GO:0035292	GO:0005634
1637698_at	1.5555	1.97249	-0.41699	2.612	0	0	0	CG30339	CG30339	246549	45551048	NM_165687	FBgn0050339	45F6-45F6	Chromosome 2R
1626597_at	2.2539	2.6682	-0.4143	2.595	0	0.0008	0	CG9521	CG9521	32414	24642038	NM_132749	FBgn0030588	12F6-12F6	Chromosome X, NC_004354.3 (14745290..14747155, complement)	choline dehydrogenase activity			GO:0008812
1636882_s_at	1.7641	2.1774	-0.4133	2.59	0	0.0005	0
1629375_at	2.866	3.2755	-0.4095	2.567	0	0	0	CG11400	CG11400	36935	20130068	NM_137349	FBgn0034198	54A1-54A1	Chromosome 2R
1624931_at	1.3003	1.70659	-0.40629	2.548	0.0033	0.039	1	cib	ciboulot	31359	28571103///24639627///24639624	NM_080326///NM_167002///NM_167001	FBgn0026084	4A5-4A5	Chromosome X, NC_004354.3 (4000148..4005014)	actin binding///actin monomer binding	brain development///larval central nervous system remodeling	cytosol	GO:0003779///GO:0003785	GO:0007420///GO:0035193	GO:0005829
1641496_a_at	2.4901	2.89369	-0.40359	2.532	0	0.0015	0	CG5896	CG5896	43273	24650542///24650540	NM_170318///NM_143286	FBgn0039494	97E5-97E5	Chromosome 3R	trypsin activity	defense response to Gram-positive bacterium///innate immune response///proteolysis		GO:0004295	GO:0050830///GO:0045087///GO:0006508
1635086_at	1.4339	1.8372	-0.4033	2.531	0	0	0	CG4666	CG4666	31541	24640043	NM_132064	FBgn0029838	5D3-5D3	Chromosome X, NC_004354.3 (5970100..5971515, complement)
1625613_at	1.7212	2.12239	-0.40119	2.518	0.001	0.015	0	CG11899	CG11899	46391			FBgn0014427	99A1-99A1	Chromosome 3R	phosphoserine transaminase activity///phosphoserine transaminase activity	L-serine biosynthetic process///pyridoxine biosynthetic process		GO:0004648///GO:0004648	GO:0006564///GO:0008615
1635794_a_at	1.5646	1.96469	-0.40009	2.512	0	0	0	CG12535	CG12535	31311	24639497///20270396	NM_166972///NM_130699	FBgn0029657	3D2-3D2	Chromosome X, NC_004354.3 (3286662..3287447, complement)
1637370_at	2.9793	3.3793	-0.4	2.511	0.0028	0.0337	1
1628258_at	2.6931	3.0925	-0.3994	2.508	0.0002	0.0037	1	CG14526	CG14526	43413	24650890	NM_143389	FBgn0027578	98F1-98F1	Chromosome 3R	endothelin-converting enzyme activity			GO:0016511
1641429_at	2.5044	2.9019	-0.3975	2.497	0	0	0
1633723_at	1.3878	1.7845	-0.3967	2.492	0	0	0	mav	maverick	43804	62473126///24638669	NM_001014690///NM_079887	FBgn0039914	102C2-102C2	Chromosome 4, NC_004353.3 (643842..646656, complement)	transforming growth factor beta receptor binding///transforming growth factor beta receptor binding	transforming growth factor beta receptor signaling pathway		GO:0005160///GO:0005160	GO:0007179
1628987_at	3.2834	3.6793	-0.3959	2.488	0	0	0	CG5869	CG5869	34963	24584576	NM_135943	FBgn0028894	35F1-35F1	Chromosome 2L	actin binding	gliogenesis		GO:0003779	GO:0042063
1641191_s_at	1.721	2.11679	-0.39579	2.487	0.0043	0.0478	1	Ugt36Bc	Ugt36Bc	53511	24584724///24584722	NM_165193///NM_144370	FBgn0040260	36B1-36B1	Chromosome 2L	glucuronosyltransferase activity			GO:0015020
1624846_at	1.7685	2.1633	-0.3948	2.481	0	0	0	CG10764	CG10764	36962	28573519	NM_137369	FBgn0034221	54B16-54B16	Chromosome 2R	serine-type endopeptidase activity///trypsin activity	proteolysis		GO:0004252///GO:0004295	GO:0006508
1641599_at	2.8353	3.22729	-0.39199	2.465	0	0	0	CG3621	CG3621	31190	24639291	NM_130628	FBgn0025839	2D6-2E1	Chromosome X, NC_004354.3 (2066560..2067173)	NADH dehydrogenase (ubiquinone) activity///NADH dehydrogenase activity	mitochondrial electron transport, NADH to ubiquinone	mitochondrial respiratory chain complex I	GO:0008137///GO:0003954	GO:0006120	GO:0005747
1637623_at	2.6633	3.04919	-0.38589	2.431	0	0	0	CG14270	CG14270	31319	24639518	NM_130707	FBgn0029665	3D4-3D4	Chromosome X, NC_004354.3 (3378633..3379407, complement)
1634315_a_at	1.7577	2.13839	-0.38069	2.402	0	0	0	CG32982	CG32982	34237	157816477///116007305///28574101///28574099	BT030850///NM_001042884///NM_176002///NM_176001	FBgn0052982	30A2-30A2	Chromosome 2L
1625835_at	1.3281	1.70839	-0.38029	2.4	0	0	0
1636301_s_at	1.3586	1.73649	-0.37789	2.387	0.0013	0.0181	1	larp	La related protein	53567	24650801///24650799///24650797	NM_170366///NM_080259///NM_170365	FBgn0040108	98C3-98C4	Chromosome 3R		autophagic cell death///centrosome separation///mitotic chromosome condensation///salivary gland cell autophagic cell death///spindle assembly	cytosol		GO:0048102///GO:0051299///GO:0007076///GO:0035071///GO:0051225	GO:0005829
1636570_at	1.5347	1.9124	-0.3777	2.386	0	0	0	gdl-ORF39///mex1	gdl-ORF39///midgut expression 1	3771892///39677	24664642///8846	NM_079362///X58286	FBgn0004228	71D3-71D3///71D4-71D4	Chromosome 3L///Chromosome 3L		spermatogenesis///embryonic development///midgut development			GO:0007283///GO:0009790///GO:0007494
1635757_at	1.1212	1.49469	-0.37349	2.363	0	0	0	CG11440	CG11440	40468	24668566	NM_141134	FBgn0037163	79E4-79E4	Chromosome 3L	phosphatidate phosphatase activity///phosphatidate phosphatase activity	dephosphorylation///phototransduction///phototransduction///response to light intensity		GO:0008195///GO:0008195	GO:0016311///GO:0007602///GO:0007602///GO:0009642
1625387_s_at	1.4073	1.7793	-0.372	2.355	0	0	0	E2f	E2F transcription factor	42550			FBgn0011766	93E9-93F1	Chromosome 3R	DNA binding///RNA polymerase II transcription factor activity///RNA polymerase II transcription factor activity///protein binding///transcription activator activity	DNA endoreduplication///DNA endoreduplication///G1/S transition of mitotic cell cycle///G1/S-specific transcription in mitotic cell cycle///antimicrobial humoral response///cellular process///eggshell chorion gene amplification///growth///imaginal disc development///nurse cell apoptosis///positive regulation of cell proliferation///positive regulation of nurse cell apoptosis///positive regulation…	Rb-E2F complex///nucleus///nucleus	GO:0003677///GO:0003702///GO:0003702///GO:0005515///GO:0016563	GO:0042023///GO:0042023///GO:0000082///GO:0000083///GO:0019730///GO:0009987///GO:0007307///GO:0040007///GO:0007444///GO:0045476///GO:0008284///GO:0045850///GO:0045941///GO:0000074///GO:0000074	GO:0035189///GO:0005634///GO:0005634
1626509_at	1.6873	2.059	-0.3717	2.353	0	0	0	18w	18 wheeler	37277	19549349///2871616	NM_057466///AA802497	FBgn0004364	56F8-56F8	Chromosome 2R	transmembrane receptor activity	anatomical structure morphogenesis///antibacterial humoral response///antibacterial humoral response///antibacterial humoral response///cell adhesion///defense response///embryonic morphogenesis///immune response///multicellular organismal development///signal transduction	cytoplasm///integral to membrane///membrane fraction///plasma membrane///plasma membrane	GO:0004888	GO:0009653///GO:0019731///GO:0019731///GO:0019731///GO:0007155///GO:0006952///GO:0048598///GO:0006955///GO:0007275///GO:0007165	GO:0005737///GO:0016021///GO:0005624///GO:0005886///GO:0005886
1625183_at	2.2215	2.5896	-0.3681	2.333	0	0.0011	0	smi35A	smell impaired 35A	34831	85816273///85816272///85726352///85724947///85724945	NM_205989///NM_205988///NM_078840///NM_001038818///NM_001038817	FBgn0016930	35A1-35A2	Chromosome 2L	ATP binding///protein kinase activity///protein serine/threonine kinase activity///protein serine/threonine kinase activity///protein-tyrosine kinase activity///NOT protein-tyrosine kinase activity///transferase activity	olfactory behavior///protein amino acid phosphorylation///protein amino acid phosphorylation///response to chemical stimulus	cytosol	GO:0005524///GO:0004672///GO:0004674///GO:0004674///GO:0004713///NOT GO:0004713///GO:0016740	GO:0042048///GO:0006468///GO:0006468///GO:0042221	GO:0005829
1633498_at	1.7744	2.1408	-0.3664	2.324	0.0038	0.0431	0	CG7188	CG7188	38936	24660799///24660796	NM_168262///NM_139948	FBgn0035871	66C5-66C5	Chromosome 3L		negative regulation of apoptosis			GO:0043066
1637313_at	2.8565	3.22219	-0.36569	2.321	0	0	0	CG32595	CG32595	318105	24642001	NM_167412	FBgn0052595	12F3-12F3	Chromosome X, NC_004354.3 (14612389..14612897, complement)	molecular_function	biological_process	cellular_component	GO:0003674	GO:0008150	GO:0005575
1627489_a_at	2.5984	2.963	-0.3646	2.315	0.0014	0.019	1	CG10433	CG10433	37458	24657124///22024231	NM_166463///NM_137746	FBgn0034638	57F3-57F3	Chromosome 2R		defense response			GO:0006952
1635227_at	3.5494	3.9134	-0.364	2.312	0.0004	0.0074	1	ImpL3	Ecdysone-inducible gene L3	45880			FBgn0001258	65A11-65A11	Chromosome 3L	L-lactate dehydrogenase activity///L-lactate dehydrogenase activity///L-lactate dehydrogenase activity	glycolysis		GO:0004459///GO:0004459///GO:0004459	GO:0006096
1634447_at	1.1816	1.5454	-0.3638	2.311	0	0	0	CG31140	CG31140	42836	45553478///45553476///28571842	NM_206553///NM_206552///NM_142942	FBgn0051140	95D1-95D4	Chromosome 3R	diacylglycerol binding///diacylglycerol kinase activity///diacylglycerol kinase activity	phosphorylation		GO:0019992///GO:0004143///GO:0004143	GO:0016310
1641481_at	1.5287	1.8875	-0.3588	2.284	0	0	0	Ugt86Dd	Ugt86Dd	53507	66772664///66772640///21357712	BT023228///BT023216///NM_144367	FBgn0040256	86D4-86D4	Chromosome 3R	glucuronosyltransferase activity			GO:0015020
1627844_at	2.6398	2.9965	-0.3567	2.273	0	0	0	Cyp4e2	Cytochrome P450-4e2	35822	24586582///4248048///886863	NM_057769///AI404961///X86076	FBgn0014469	44D1-44D1	Chromosome 2R	electron carrier activity///electron carrier activity		membrane///microsome	GO:0009055///GO:0009055		GO:0016020///GO:0005792
1635381_a_at	1.8333	2.1894	-0.3561	2.27	0	0	0
1625839_at	2.4276	2.7831	-0.3555	2.267	0	0	0	CG3267	CG3267	59261	24586064	NM_144467	FBgn0042083	42C8-42C8	Chromosome 2R	CoA carboxylase activity///methylcrotonoyl-CoA carboxylase activity///propionyl-CoA carboxylase activity	fatty acid catabolic process///isoleucine catabolic process///leucine metabolic process///methionine catabolic process///regulation of eclosion///threonine catabolic process///valine catabolic process	mitochondrial matrix	GO:0016421///GO:0004485///GO:0004658	GO:0009062///GO:0006550///GO:0006551///GO:0009087///GO:0007563///GO:0006567///GO:0006574	GO:0005759
1627263_at	2.0537	2.40909	-0.35539	2.266	0	0	0	CG31601	CG31601	318835	24585746	NM_165403	FBgn0051601	40D4-40D4	Chromosome 2L	molecular_function	biological_process	cellular_component	GO:0003674	GO:0008150	GO:0005575
1628489_at	2.7974	3.15259	-0.35519	2.265	0	0	0	dally	division abnormally delayed	39013	24661180	NM_079259	FBgn0011577	66E1-66E3	Chromosome 3L		Wnt receptor signaling pathway///Wnt receptor signaling pathway///bristle morphogenesis///decapentaplegic receptor signaling pathway///imaginal disc-derived leg morphogenesis///imaginal disc-derived wing vein morphogenesis///meiotic G2/MI transition///meiotic G2/MI transition///nervous system development///regulation of body size///regulation of progression through cell cycle///sensory organ boun…	extracellular region///extrinsic to plasma membrane		GO:0016055///GO:0016055///GO:0008407///GO:0008101///GO:0007480///GO:0008586///GO:0008315///GO:0008315///GO:0007399///GO:0040014///GO:0000074///GO:0008052///GO:0007179///GO:0048190///GO:0048190///GO:0007472	GO:0005576///GO:0019897
1638717_at	2.7447	3.0988	-0.3541	2.259	0	0	0	CG10932	CG10932	31695	24640422	NM_132186	FBgn0029969	7C1-7C1	Chromosome X, NC_004354.3 (7781300..7782785, complement)	acetyl-CoA C-acetyltransferase activity	fatty acid biosynthetic process///pyruvate metabolic process	lipid particle///mitochondrion	GO:0003985	GO:0006633///GO:0006090	GO:0005811///GO:0005739
1626383_at	2.6767	3.0299	-0.3532	2.255	0.0005	0.0089	1	CG4096	CG4096	31490	24639929	NM_132019	FBgn0029791	5B1-5B1	Chromosome X, NC_004354.3 (5593220..5602547)	metalloendopeptidase activity			GO:0004222
1635204_at	1.6336	1.9865	-0.3529	2.253	0	0	0	CG13568	CG13568	37844	24762525	NM_138032	FBgn0034965	60B6-60B6	Chromosome 2R
1625005_s_at	1.7233	2.07609	-0.35279	2.253	0.0013	0.018	0	Ant2///sesB	Adenine nucleotide translocase 2///stress-sensitive B	32008///32007	28571363///28571362///3171747	NM_176725///NM_078555///Y10618	FBgn0025111	9E9-9F1///9E10-9F1	Chromosome X, NC_004354.3 (10672923..10680913, complement)///Chromosome X, NC_004354.3 (10675019..10680978, complement)	ATP:ADP antiporter activity///ATP:ADP antiporter activity///transmembrane transporter activity///ATP:ADP antiporter activity///ATP:ADP antiporter activity///ATP:ADP antiporter activity///transmembrane transporter activity	ADP transport///ATP transport///ADP transport///ATP transport///flight behavior///response to mechanical stimulus	lipid particle///mitochondrial envelope///mitochondrial inner membrane///mitochondrial inner membrane///integral to membrane///lipid particle///mitochondrial envelope///mitochondrial inner membrane///mitochondrial inner membrane	GO:0005471///GO:0005471///GO:0022857///GO:0005471///GO:0005471///GO:0005471///GO:0022857	GO:0015866///GO:0015867///GO:0015866///GO:0015867///GO:0007629///GO:0009612	GO:0005811///GO:0005740///GO:0005743///GO:0005743///GO:0016021///GO:0005811///GO:0005740///GO:0005743///GO:0005743
1629082_at	2.8862	3.2385	-0.3523	2.25	0	0	0	CG14407	CG14407	32410	24642022	NM_132746	FBgn0030584	12F5-12F5	Chromosome X, NC_004354.3 (14731500..14732230, complement)
1626352_at	2.6653	3.0166	-0.3513	2.245	0	0	0
1638037_a_at	2.7556	3.1054	-0.3498	2.237	0	0	0	dpr17	dpr17	41470	24646191///24646189	NM_169452///NM_169451	FBgn0051361	87A8-87A9	Chromosome 3R	molecular_function	biological_process	cellular_component	GO:0003674	GO:0008150	GO:0005575
1626849_at	1.5145	1.8636	-0.3491	2.234	0	0.0004	0	CG7251	CG7251	33791	24581981	NM_135100	FBgn0031723	25F1-25F1	Chromosome 2L
1623915_at	1.6543	2.0032	-0.3489	2.233	0	0	0	CG14511	CG14511	43445	113204872///24650976	BT028789///NM_143418	FBgn0039641	98F12-98F12	Chromosome 3R	UDP-N-acetylglucosamine transmembrane transporter activity			GO:0005462
1626472_at	1.7819	2.13059	-0.34869	2.231	0	0.0002	0	CG30340	CG30340	246550	92109899///45551046	BT025103///NM_165686	FBgn0050340	45F6-45F6	Chromosome 2R	G-protein coupled receptor activity///neuropeptide receptor activity	G-protein coupled receptor protein signaling pathway///signal transduction	integral to membrane	GO:0004930///GO:0008188	GO:0007186///GO:0007165	GO:0016021
1637571_at	3.2932	3.64179	-0.34859	2.231	0	0	0	CG11577	CG11577	40084	24666611	NM_140832	FBgn0036847	75F7-75F7	Chromosome 3L
1626666_s_at	2.8092	3.15759	-0.34839	2.23	0	0	0	RhoGAP16F	RhoGAP16F	32790	28571254///28571253	NM_176755///NM_133039	FBgn0030893	16F6-16F6	Chromosome X, NC_004354.3 (17987194..17991450)	GTPase activator activity			GO:0005096
1633872_at	2.0181	2.3652	-0.3471	2.223	0	0	0	CG15673	CG15673	37459	66771570///66771412///24657129	BT022681///BT022602///NM_137747	FBgn0034639	57F3-57F3	Chromosome 2R
1627343_a_at	3.1108	3.4567	-0.3459	2.217	0.0009	0.014	1	CG5535	CG5535	39990	24666158///24666154	NM_168753///NM_140762	FBgn0036764	75A4-75A4	Chromosome 3L	cationic amino acid transmembrane transporter activity	amino acid transport		GO:0015326	GO:0006865
1639051_at	2.0335	2.37789	-0.34439	2.209	0	0	0	CG12938	CG12938	36141	66772130///24652554	BT022961///NM_136771	FBgn0033554	47C1-47C1	Chromosome 2R
1638912_s_at	2.532	2.8751	-0.3431	2.203	0	0	0	Hrb98DE	Heterogeneous nuclear ribonucleoprotein at 98DE	43385			FBgn0001215	98D6-98D6	Chromosome 3R	mRNA binding///mRNA binding		heterogeneous nuclear ribonucleoprotein complex///ribonucleoprotein complex///ribonucleoprotein complex///ribonucleoprotein complex///ribonucleoprotein complex	GO:0003729///GO:0003729		GO:0030530///GO:0030529///GO:0030529///GO:0030529///GO:0030529
1638469_s_at	2.3892	2.73029	-0.34109	2.193	0.0001	0.0031	0
1625125_at	2.3192	2.6589	-0.3397	2.186	0	0	0	CG5599	CG5599	32441	24642096	NM_132772	FBgn0030612	13A10-13A10	Chromosome X, NC_004354.3 (14980171..14982665)	dihydrolipoamide branched chain acyltransferase activity	phagocytosis, engulfment///tricarboxylic acid cycle	mitochondrial oxoglutarate dehydrogenase complex	GO:0004147	GO:0006911///GO:0006099	GO:0009353
1624717_s_at	1.6102	1.9486	-0.3384	2.179	0	0	0	CG32647	CG32647	326226	24641617///24641615	NM_167339///NM_167338	FBgn0052647	11C1-11C2	Chromosome X, NC_004354.3 (12670605..12678991, complement)			cellular_component			GO:0005575
1626068_at	2.1626	2.5007	-0.3381	2.178	0	0	0
1625260_at	2.1957	2.53379	-0.33809	2.178	0	0	0	CG11802	CG11802	32145	24641433	NM_132531	FBgn0030346	10F2-10F2	Chromosome X, NC_004354.3 (11765332..11766811, complement)
1628231_at	1.8799	2.21769	-0.33779	2.176	0	0.0013	0	Ac76E	Adenylyl cyclase 76E	40180	24667099	NM_079449	FBgn0004852	76D6-76D7	Chromosome 3L	adenylate cyclase activity///adenylate cyclase activity			GO:0004016///GO:0004016
1631666_s_at	1.007	1.3441	-0.3371	2.173	0	0	0	CG9766	CG9766	40539	24643884///24643882	NM_164326///NM_141191	FBgn0037229	82A1-82A1	Chromosome 3R
1633674_at	3.1468	3.4821	-0.3353	2.164	0	0	0	CG31150	CG31150	41921	24647262	NM_169676	FBgn0051150	89A5-89A6	Chromosome 3R
1632341_at	1.4523	1.7868	-0.3345	2.16	0	0	0	CG13559	CG13559	37720	24659536	NM_137957	FBgn0034870	59E2-59E2	Chromosome 2R
1638636_at	2.5515	2.8857	-0.3342	2.158	0	0	0	CG12512	CG12512	33766	24581923	NM_135080	FBgn0031703	25D6-25D6	Chromosome 2L	long-chain-fatty-acid-CoA ligase activity			GO:0004467
1635940_at	1.5764	1.9084	-0.332	2.147	0	0	0	CG5367	CG5367	34401	66770720///24583375	BT022256///NM_135543	FBgn0032228	31D10-31D10	Chromosome 2L	cathepsin L activity			GO:0004217
1623459_at	2.645	2.9767	-0.3317	2.146	0	0	0	Spn4	Serine protease inhibitor 4	49805			FBgn0028985	42D6-42D6	Chromosome 2R	serine-type endopeptidase inhibitor activity///serine-type endopeptidase inhibitor activity///serine-type endopeptidase inhibitor activity			GO:0004867///GO:0004867///GO:0004867
1630661_at	3.313	3.64239	-0.32939	2.134	0	0	0
1623770_at	3.0778	3.40689	-0.32909	2.133	0	0	0	CG1673	CG1673	32297	24641778	NM_132656	FBgn0030482	11F1-11F3	Chromosome X, NC_004354.3 (13290926..13295262)	branched-chain-amino-acid transaminase activity	branched chain family amino acid biosynthetic process	cytoplasm///mitochondrion	GO:0004084	GO:0009082	GO:0005737///GO:0005739
1624692_at	1.4039	1.7325	-0.3286	2.131	0	0	0	CG6830	CG6830	41408	24646046	NM_141846	FBgn0037934	86E15-86E15	Chromosome 3R
1625611_at	1.1727	1.50059	-0.32789	2.127	0	0	0	CG33115	CG33115	34814	28574471	NM_176032	FBgn0028542	34E5-34E5	Chromosome 2L	Wnt-protein binding	Wnt receptor signaling pathway		GO:0017147	GO:0016055
1638837_a_at	2.3493	2.67649	-0.32719	2.124	0	0	0						FBgn0053066
1627281_at	1.4501	1.77689	-0.32679	2.122	0.0002	0.0038	0	CG3117	CG3117	33484	24581253	NM_134878	FBgn0031471	23B4-23B5	Chromosome 2L	serine-type endopeptidase activity///NOT serine-type endopeptidase activity			GO:0004252///NOT GO:0004252
1630025_at	2.3135	2.6394	-0.3259	2.117	0.0025	0.0311	0	CG2865	CG2865	31217	24639330	NM_130641	FBgn0023526	2F4-2F5	Chromosome X, NC_004354.3 (2175545..2186779, complement)
1626461_at	1.634	1.9594	-0.3254	2.115	0	0	0	Ncc69	sodium chloride cotransporter 69	39410	45553076///45550604	NM_206344///NM_140315	FBgn0036279	69B3-69B3	Chromosome 3L	sodium:chloride symporter activity			GO:0015378
1638634_at	2.6654	2.9897	-0.3243	2.11	0	0	0	CG32448	CG32448	318032	157816671///24668392	BT030947///NM_168939	FBgn0052448	78F4-78F4	Chromosome 3L	molecular_function	biological_process	cellular_component	GO:0003674	GO:0008150	GO:0005575
1626671_at	1.1906	1.51389	-0.32329	2.105	0	0	0
1623537_at	2.2911	2.61379	-0.32269	2.102	0.0009	0.0138	0
1628199_at	2.0599	2.3821	-0.3222	2.099	0	0	0	CG15345	CG15345	50402	24640573	NM_144278	FBgn0040928	7E6-7E6	Chromosome X, NC_004354.3 (8291189..8292294, complement)
1629776_a_at	2.954	3.27579	-0.32179	2.097	0	0	0	CG6643	CG6643	42929	24649706///24649704	NM_170653///NM_170652	FBgn0039208	96A7-96A7	Chromosome 3R
1635098_a_at	2.8051	3.124	-0.3189	2.084	0	0	0
1631016_at	2.6286	2.94539	-0.31679	2.073	0	0	0	CG32822	CG32822	318230	24643743	NM_167756	FBgn0052822	20A1-20A1	Chromosome X, NC_004354.3 (21391202..21391864)	molecular_function	biological_process	cellular_component	GO:0003674	GO:0008150	GO:0005575
1640466_s_at	3.2005	3.5169	-0.3164	2.072	0	0	0	CG6543	CG6543	36536	24653476///22026871	NM_166014///NM_137066	FBgn0033879	50C6-50C6	Chromosome 2R	enoyl-CoA hydratase activity	fatty acid beta-oxidation	lipid particle///mitochondrial matrix///mitochondrion	GO:0004300	GO:0006635	GO:0005811///GO:0005759///GO:0005739
1637516_at	1.5592	1.8749	-0.3157	2.068	0.002	0.0255	0	CG15449	CG15449	33079	24643613	NM_134579	FBgn0031146	19E7-19E7	Chromosome X, NC_004354.3 (20910743..20911465, complement)
1627958_at	1.8193	2.13439	-0.31509	2.065	0	0	0	CG30269	CG30269	37600	22024251	NM_137860	FBgn0050269	58F4-58F6	Chromosome 2R
1630001_at	1.3337	1.64749	-0.31379	2.059	0	0	0	CG12535	CG12535	31311	24639497///20270396	NM_166972///NM_130699	FBgn0029657	3D2-3D2	Chromosome X, NC_004354.3 (3286662..3287447, complement)
1632342_a_at	2.4067	2.7202	-0.3135	2.058	0	0	0	CG33080	CG33080	31491	28571439///28571437	NM_176686///NM_176685	FBgn0053080	5B1-5B2	Chromosome X, NC_004354.3 (5602594..5611811, complement)	alpha-glucosidase activity		alpha-glucosidase II complex	GO:0004558		GO:0017177
1625148_s_at	2.1188	2.4308	-0.312	2.051	0	0	0
1624517_at	3.3515	3.6615	-0.31	2.041	0	0	0	Ect3	Ect3	41457	45550744	NM_141885	FBgn0037977	87A4-87A4	Chromosome 3R	beta-galactosidase activity	autophagic cell death///salivary gland cell autophagic cell death	lysosome	GO:0004565	GO:0048102///GO:0035071	GO:0005764
1632600_at	2.8377	3.1476	-0.3099	2.041	0	0	0
1623904_a_at	1.829	2.1387	-0.3097	2.04	0.0004	0.0066	0	Rpt3R	Rpt3R	41190	54650681///28573126///24645493	BT016035///NM_169308///NM_141681	FBgn0037742	85E6-85E6	Chromosome 3R	ATPase activity	proteolysis	proteasome complex (sensu Eukaryota)///proteasome regulatory particle, base subcomplex (sensu Eukaryota)	GO:0016887	GO:0006508	GO:0000502///GO:0008540
1638833_at	2.6988	3.0078	-0.309	2.037	0	0	0	FucT6	FucT6	32122	24641368	NM_132512	FBgn0030327	10D6-10D6	Chromosome X, NC_004354.3 (11600590..11603983, complement)	alpha(1,6)-fucosyltransferase activity///alpha(1,6)-fucosyltransferase activity///fucosyltransferase activity///galactoside 6-L-fucosyltransferase activity///glycoprotein 6-alpha-L-fucosyltransferase activity	protein amino acid glycosylation	integral to Golgi membrane	GO:0046921///GO:0046921///GO:0008417///GO:0046702///GO:0008424	GO:0006486	GO:0030173
1630940_at	2.0234	2.33139	-0.30799	2.032	0.0019	0.024	0	CecB///CecA2///CecA1///Anp	Cecropin B///Cecropin A2///Cecropin A1///Andropin	43598///43597///43596///43595			FBgn0000094	99E2-99E2///99E2-99E2///99E2-99E2///99E2-99E2	Chromosome 3R///Chromosome 3R///Chromosome 3R///Chromosome 3R		antibacterial humoral response///antibacterial humoral response///antibacterial humoral response///antibacterial humoral response///autophagic cell death///defense response to Gram-negative bacterium///defense response to Gram-negative bacterium///defense response to Gram-positive bacterium///defense response to Gram-positive bacterium///defense response to bacterium///defense response to bacteri…	extracellular region///extracellular region///extracellular region		GO:0019731///GO:0019731///GO:0019731///GO:0019731///GO:0048102///GO:0050829///GO:0050829///GO:0050830///GO:0050830///GO:0042742///GO:0042742///GO:0042742///GO:0050832///GO:0035071///GO:0019731///GO:0019731///GO:0019731///GO:0050829///GO:0050829///GO:0050830///GO:0050830///GO:0042742///GO:0050832///GO:0019731///GO:0019731///GO:0019731///GO:0019731///GO:0048102///GO:0050829///GO:0050829///GO:005082…	GO:0005576///GO:0005576///GO:0005576
1633536_at	1.9356	2.24299	-0.30739	2.029	0	0	0	CG4630	CG4630	36458	62484253	NM_137003	FBgn0033809	49F10-49F10	Chromosome 2R	carnitine transporter activity			GO:0015226
1629160_s_at	2.1907	2.49809	-0.30739	2.029	0	0	0
1631120_at	1.9577	2.2642	-0.3065	2.025	0.0001	0.0036	0	mbl	muscleblind	36945	157816822///28573507///28573505///28573503///28573501	BT031021///NM_176210///NM_176213///NM_176211///NM_176212	FBgn0053197	54B1-54B5	Chromosome 2R	DNA binding///nucleic acid binding	compound eye photoreceptor cell differentiation///compound eye photoreceptor cell differentiation///compound eye photoreceptor cell differentiation///embryonic development///muscle development///peripheral nervous system development///somatic muscle development	nucleus///nucleus	GO:0003677///GO:0003676	GO:0001751///GO:0001751///GO:0001751///GO:0009790///GO:0007517///GO:0007422///GO:0007525	GO:0005634///GO:0005634
1630635_s_at	2.2577	2.5636	-0.3059	2.022	0	0	0	CG7720	CG7720	42257	24648057///24648055	NM_142496///NM_169834	FBgn0038652	91C6-91D1	Chromosome 3R	sodium:iodide symporter activity			GO:0008507
1634783_s_at	3.335	3.6404	-0.3054	2.02	0	0	0	CG11455	CG11455	33179	24580573///24580571	NM_164372///NM_164371	FBgn0031228	21B3-21B3	Chromosome 2L	NADH dehydrogenase activity	mitochondrial electron transport, NADH to ubiquinone	mitochondrial respiratory chain complex I	GO:0003954	GO:0006120	GO:0005747
1636271_a_at	2.4054	2.71049	-0.30509	2.018	0	0	0						FBgn0053066
1639868_at	1.7416	2.0466	-0.305	2.018	0	0	0	CG1702	CG1702	33047	24643529	NM_167706	FBgn0031117	19D1-19D1	Chromosome X, NC_004354.3 (20339414..20340823)	glutathione transferase activity			GO:0004364
1626169_at	2.2697	2.57439	-0.30469	2.016	0	0.0011	0	CG2701	CG2701	31261	24639400///4459069	NM_130669///AI541696	FBgn0024973	3B3-3B3	Chromosome X, NC_004354.3 (2611673..2614358, complement)
1626544_at	3.113	3.4157	-0.3027	2.007	0	0	0	CG14818	CG14818	31147	24639193	NM_130599	FBgn0026088	2B14-2B14	Chromosome X, NC_004354.3 (1773044..1773615, complement)	molecular_function	biological_process	cellular_component	GO:0003674	GO:0008150	GO:0005575
1624982_s_at	1.6217	1.92429	-0.30259	2.007	0	0	0	CG5080	CG5080	33299	24580802///24580800	NM_134734///NM_164406	FBgn0031313	21F1-21F1	Chromosome 2L
1635996_at	2.2649	2.5673	-0.3024	2.006	0	0	0	CG6638	CG6638	38979	28574943	NM_139982	FBgn0035911	66D7-66D7	Chromosome 3L	isovaleryl-CoA dehydrogenase activity	leucine catabolic process	mitochondrial matrix	GO:0008470	GO:0006552	GO:0005759
1638053_at	1.8653	2.16719	-0.30189	2.003	0.0031	0.037	0	Cyp4p1	Cytochrome P450-4p1	45524	22024045	NM_080089	FBgn0015037	45B7-45B7	Chromosome 2R	electron carrier activity///electron carrier activity		membrane///microsome	GO:0009055///GO:0009055		GO:0016020///GO:0005792
1626749_a_at	2.1525	2.4539	-0.3014	2.001	0.0005	0.0084	0	CG18135	CG18135	40073	28574859///28574857///28574855///24666574	NM_176348///NM_176347///NM_176346///NM_140825	FBgn0036837	75F2-75F2	Chromosome 3L

## Sheet: qfarms_fold2_FDR0.05_G_up
Featureid	Mean(G)	Mean(WT)	LogRatio	FoldChng	P	FDR	Noisy	Symbol	Annotation	Gene ID	GI	GenBank Accession	Platform_CLONEID	Chromosome location	Chromosome annotation	GO:Function	GO:Process	GO:Component	GO:Function	GO:Process	GO:Component
AFFX-Dm-U43284-1_s_at	4.7337	1.41151	3.32219	2099.86	0	0	0
1622946_at	3.8519	1.4658	2.3861	243.276	0	0	0	CG6908	CG6908	41410	24646049	NM_141848	FBgn0037936	86E16-86E16	Chromosome 3R
1635486_at	3.8043	1.8489	1.9554	90.24	0	0	0
1623456_at	4.4271	2.4911	1.936	86.297	0	0	0	CG12477	CG12477	40040	90855726///24666416	BT024995///NM_140798	FBgn0036809	75D7-75D7	Chromosome 3L
1627373_at	3.4383	1.7582	1.6801	47.874	0	0	0	Tsp42Eg	Tetraspanin 42Eg	35616	24586151	NM_078909	FBgn0033128	42E5-42E5	Chromosome 2R			integral to membrane			GO:0016021
1623426_at	3.4554	2.13311	1.32229	21.003	0	0	0	CG31633	CG31633	33931	24582275	NM_164698	FBgn0051633	26F3-26F3	Chromosome 2L
1634152_at	3.8951	2.57471	1.32039	20.911	0	0	0	GstD5	Glutathione S transferase D5	48338	66772997///24646254	BT023393///NM_080175	FBgn0010041	87B8-87B8	Chromosome 3R	glutathione transferase activity///glutathione transferase activity			GO:0004364///GO:0004364
1624705_a_at	3.7742	2.46981	1.30439	20.155	0	0	0	fax	failed axon connections	39826			FBgn0014163	72E5-72F1	Chromosome 3L		axonogenesis///axonogenesis			GO:0007409///GO:0007409
1635030_at	3.7697	2.47041	1.29929	19.92	0	0	0	CG12868	CG12868	36620	66772280///66772202///66772138///24653668	BT023036///BT022997///BT022965///NM_137127	FBgn0033945	51B6-51B6	Chromosome 2R
1636690_at	3.1491	1.89281	1.25629	18.042	0	0	0	Or42a	Odorant receptor 42a	35514	22023971	NM_078898	FBgn0033041	41F11-41F11	Chromosome 2R	olfactory receptor activity	detection of chemical stimulus during sensory perception of smell///olfactory behavior///sensory perception of smell	integral to membrane	GO:0004984	GO:0050911///GO:0042048///GO:0007608	GO:0016021
1625612_at	3.0962	1.8664	1.2298	16.974	0	0	0
1639694_s_at	4.4674	3.25041	1.21699	16.481	0	0	1	CG10102	CG10102	36596	24653619	NM_145334	FBgn0033927	50F6-50F6	Chromosome 2R
1639997_s_at	4.0477	2.83331	1.21439	16.382	0	0	0
1623714_at	3.3687	2.16171	1.20699	16.106	0	0	0	CG8620	CG8620	50310	24659833	NM_144196	FBgn0040837	65E6-65E6	Chromosome 3L
1623761_at	3.4646	2.28861	1.17599	14.996	0	0	0	CG15347	CG15347	31779	24640594	NM_132251	FBgn0030040	7E11-7E11	Chromosome X, NC_004354.3 (8352516..8354927, complement)
1632958_a_at	3.6301	2.4677	1.1624	14.534	0	0	0	CG15675	CG15675	37469	24657199///24657195	NM_166469///NM_137755	FBgn0034648	57F7-57F7	Chromosome 2R
1632639_at	3.9773	2.8244	1.1529	14.22	0	0	0	CG13941	CG13941	36597	24653621	NM_137112	FBgn0033928	50F6-50F6	Chromosome 2R
1632676_s_at	3.6465	2.5501	1.0964	12.485	0	0	1	CG11897	CG11897	43450	24650987///24650985	NM_143421///NM_170399	FBgn0039644	98F13-98F13	Chromosome 3R	multidrug transporter activity///xenobiotic-transporting ATPase activity			GO:0015239///GO:0008559
1627093_at	2.8307	1.7438	1.0869	12.215	0	0	0	CG9284	CG9284	50130	45552788///24657339	NM_206197///NM_144042	FBgn0046297	58A2-58A2	Chromosome 2R
1634633_s_at	3.8263	2.77531	1.05099	11.245	0	0	0
1639704_at	3.4715	2.43061	1.04089	10.987	0	0	0	CG14695	CG14695	41314	92109933///24645811	BT025120///NM_141775	FBgn0037850	86C7-86C7	Chromosome 3R
1622990_at	3.1249	2.1249	1	10	0	0	0	CG5381	CG5381	34389	24583346	NM_135535	FBgn0032218	31D6-31D7	Chromosome 2L
1630802_at	3.4068	2.423	0.9838	9.633	0	0	0	Cyp6d4	Cyp6d4	42682	24649112	NM_142825	FBgn0039006	94C1-94C1	Chromosome 3R	electron carrier activity///electron carrier activity		membrane///microsome	GO:0009055///GO:0009055		GO:0016020///GO:0005792
1640590_at	3.2497	2.29151	0.95819	9.082	0	0	0	CG32195	CG32195	317907	28574605	NM_168762	FBgn0052195	75B10-75B10	Chromosome 3L	molecular_function	biological_process	cellular_component	GO:0003674	GO:0008150	GO:0005575
1625477_a_at	3.2727	2.3221	0.9506	8.924	0	0	0	CG4797	CG4797	37770	24762400///24762398	NM_137990///NM_166625	FBgn0034909	60A2-60A2	Chromosome 2R	glucose transmembrane transporter activity			GO:0005355
1636098_at	2.7798	1.86361	0.91619	8.244	0	0	0	CG5144	CG5144	39040	46409095///24661331	BT012434///NM_140027	FBgn0035957	66F3-66F3	Chromosome 3L	arginine kinase activity			GO:0004054
1624953_at	3.3808	2.48361	0.89719	7.892	0	0	0	Cyp12c1	Cyp12c1	40037	24666405	NM_140795	FBgn0036806	75D6-75D6	Chromosome 3L	electron carrier activity///electron carrier activity		mitochondrion///mitochondrion	GO:0009055///GO:0009055		GO:0005739///GO:0005739
1631521_at	2.8219	1.93371	0.88819	7.73	0	0	0
1632975_at	3.4374	2.5517	0.8857	7.685	0	0	0	CG4398	CG4398	36838	24654161	NM_137282	FBgn0034126	53C4-53C4	Chromosome 2R
1627656_at	3.3492	2.468	0.8812	7.606	0	0	1	grk	gurken	34171	24582844	NM_057220	FBgn0001137	29C4-29C4	Chromosome 2L	epidermal growth factor receptor binding///epidermal growth factor receptor binding///gurken receptor binding	anterior/posterior axis determination, follicular epithelium///anterior/posterior axis determination, follicular epithelium///anterior/posterior pattern formation///border follicle cell migration///border follicle cell migration///cell fate determination///cell fate specification///chorion-containing eggshell pattern formation///dorsal appendage formation///dorsal/ventral axis determination, ovar…	endoplasmic reticulum///extracellular region	GO:0005154///GO:0005154///GO:0008317	GO:0030714///GO:0030714///GO:0009952///GO:0007298///GO:0007298///GO:0001709///GO:0001708///GO:0030381///GO:0046843///GO:0008069///GO:0008069///GO:0000578///GO:0007173///GO:0030722///GO:0008314///GO:0008314///GO:0008070///GO:0007314///GO:0007314///GO:0007309///GO:0007309///GO:0007310///GO:0007310///GO:0016325	GO:0005783///GO:0005576
1623960_s_at	3.4999	2.63591	0.86399	7.311	0	0	0
1626892_at	3.4333	2.5776	0.8557	7.172	0	0	1	CG9252	CG9252	35380	24585583	NM_136247	FBgn0032920	39A4-39A5	Chromosome 2L
1626473_a_at	3.0332	2.19201	0.84119	6.937	0	0	0	CG15825	CG15825	35211	24585184///24585182	NM_136115///NM_165287	FBgn0032773	37D3-37D3	Chromosome 2L		hemolymph coagulation///hemolymph coagulation///metamorphosis			GO:0042381///GO:0042381///GO:0007552
1639180_at	4.5694	3.73491	0.83449	6.831	0	0	1	CG12505	CG12505	36595	24653617	NM_137111	FBgn0033926	50F6-50F6	Chromosome 2R
1623961_at	3.102	2.27611	0.82589	6.697	0	0	0
1627647_at	3.5992	2.7774	0.8218	6.634	0	0	0	CG3940	CG3940	41238	24645603	NM_141722	FBgn0037788	85F12-85F12	Chromosome 3R	carbonate dehydratase activity			GO:0004089
1638956_at	3.1037	2.28601	0.81769	6.571	0	0	0	Fas2	Fasciclin 2	31364	24639638///24639636///24639635///2871638	NM_167005///NM_167004///NM_080327///AA802519	FBgn0000635	4B1-4B3	Chromosome X, NC_004354.3 (4028405..4100123, complement)		Bolwig's organ morphogenesis///Bolwig's organ morphogenesis///axonal fasciculation///axonal fasciculation///behavioral response to ethanol///behavioral response to ethanol///homophilic cell adhesion///imaginal disc-derived male genitalia morphogenesis///learning///learning and/or memory///learning and/or memory///mushroom body development///neuromuscular junction development///neuromuscular junct…	axon///cytoplasm///integral to membrane///plasma membrane///plasma membrane///postsynaptic membrane///presynaptic membrane		GO:0001746///GO:0001746///GO:0007413///GO:0007413///GO:0048149///GO:0048149///GO:0007156///GO:0048803///GO:0007612///GO:0007611///GO:0007611///GO:0016319///GO:0007528///GO:0007528///GO:0007528///GO:0048667///GO:0008038///GO:0008038///GO:0008355///GO:0008360///GO:0050803///GO:0008582///GO:0035152///GO:0035158///GO:0035159///GO:0007614	GO:0030424///GO:0005737///GO:0016021///GO:0005886///GO:0005886///GO:0045211///GO:0042734
1635049_at	2.8784	2.0724	0.806	6.397	0	0	0	CG13877	CG13877	38036	24654620	NM_138170	FBgn0035112	61B2-61B2	Chromosome 3L
1631426_at	3.2865	2.4992	0.7873	6.127	0	0	1	CG32412	CG32412	38663	24658807	NM_168145	FBgn0052412	64F4-64F5	Chromosome 3L	glutaminyl-peptide cyclotransferase activity			GO:0016603
1638852_at	3.1445	2.3682	0.7763	5.974	0	0	0	CHKov2	CHKov2	43068	24650046	NM_143130	FBgn0039328	96D1-96D1	Chromosome 3R
1632226_at	2.8789	2.11241	0.76649	5.841	0	0	0	CG1079	CG1079	38452	24657000	NM_133165	FBgn0026592	63F5-63F5	Chromosome 3L
1627176_at	3.1076	2.3419	0.7657	5.83	0	0	0	CG31431	CG31431	326138	24648835	NM_169977	FBgn0051431	93F14-93F14	Chromosome 3R	fibroblast growth factor receptor activity	fibroblast growth factor receptor signaling pathway	integral to membrane	GO:0005007	GO:0008543	GO:0016021
1626326_at	3.0104	2.2561	0.7543	5.679	0	0	0	CG31436	CG31436	318734	66770638///24650022	BT022215///NM_170217	FBgn0051436	96D1-96D1	Chromosome 3R
1630975_at	3.4471	2.69851	0.74859	5.605	0	0	0	CG2909	CG2909	31958	24640991	NM_132388	FBgn0030189	9B7-9B7	Chromosome X, NC_004354.3 (10220504..10222982)
1634145_s_at	2.7672	2.02441	0.74279	5.53	0	0	0	CG14968	CG14968	38406	24656708///24656704///24656699///24656696///24656691	NM_168014///NM_168013///NM_168012///NM_139543///NM_168011	FBgn0035431	63C5-63C5	Chromosome 3L
1632870_at	3.014	2.2735	0.7405	5.501	0	0	0	CG32364	CG32364	317996	66772412///24660727	BT023102///NM_168261	FBgn0052364	66B13-66C1	Chromosome 3L		biological_process	cellular_component		GO:0008150	GO:0005575
1626220_at	3.2839	2.5467	0.7372	5.46	0	0	0	CG3448	CG3448	39094	24661635	NM_140059	FBgn0035996	67B7-67B7	Chromosome 3L
1627330_at	3.3621	2.626	0.7361	5.446	0	0	0	CG10189	CG10189	35234	24585246	NM_136131	FBgn0032793	37E4-37E4	Chromosome 2L
1639660_s_at	3.0532	2.32581	0.72739	5.338	0	0	0	CG10550	CG10550	43061	24650028///24650026///24650024	NM_170219///NM_170218///NM_143123	FBgn0039321	96D1-96D1	Chromosome 3R
1624273_at	3.0522	2.3293	0.7229	5.283	0	0	0	CG8034	CG8034	32924	24643224	NM_133148	FBgn0031011	18B9-18B10	Chromosome X, NC_004354.3 (19176553..19178861, complement)
1641413_s_at	4.1494	3.44091	0.70849	5.11	0.0001	0.0017	1	CG3074	CG3074	37537	24657818///24657812	NM_137808///NM_166519	FBgn0034709	58C7-58D1	Chromosome 2R	cathepsin B activity		chorion	GO:0004213		GO:0042600
1628830_at	3.1443	2.4366	0.7077	5.101	0	0.0001	1	CG14121	CG14121-PA	39432	24663351	NM_140330	FBgn0036297	69C4-69C4	Chromosome 3L
1625035_at	2.6721	1.9759	0.6962	4.968	0	0	0	insc	inscuteable	37355	60677784///24656488///601947	BT021251///NM_057676///X83111	FBgn0011674	57B3-57B3	Chromosome 2R	cytoskeletal adaptor activity///cytoskeletal adaptor activity///cytoskeletal adaptor activity///protein binding	RNA localization///apical protein localization///apical protein localization///asymmetric cell division///asymmetric neuroblast division///asymmetric neuroblast division///asymmetric protein localization///asymmetric protein localization during cell fate commitment///asymmetric protein localization during cell fate commitment///basal protein localization///cytoskeleton organization and biogenesis…	apical cortex///apical cortex///apical part of cell///cell cortex///cytoplasm	GO:0008093///GO:0008093///GO:0008093///GO:0005515	GO:0006403///GO:0045176///GO:0045176///GO:0008356///GO:0055059///GO:0055059///GO:0008105///GO:0045167///GO:0045167///GO:0045175///GO:0007010///GO:0040001///GO:0040001///GO:0040001///GO:0007400///GO:0007422///GO:0008104///GO:0008104///GO:0007423///GO:0007525	GO:0045179///GO:0045179///GO:0045177///GO:0005938///GO:0005737
1640884_at	3.966	3.2704	0.6956	4.961	0	0	0	CG15784	CG15784	31461	115646349///24639868	BT029095///NM_131995	FBgn0029766	4F10-4F10	Chromosome X, NC_004354.3 (5324713..5326494)
1634948_at	3.0736	2.38311	0.69049	4.903	0	0	0
1631804_s_at	2.7005	2.0107	0.6898	4.895	0	0	0
1633232_at	2.739	2.06211	0.67689	4.752	0	0	0	CG18358	CG18358	32656	24642625	NM_132927	FBgn0030782	15A3-15A3	Chromosome X, NC_004354.3 (16608480..16615440, complement)
1631626_at	2.8257	2.14901	0.67669	4.749	0	0	0	aub	aubergine	34524	24583599///3228224	NM_057386///X94613	FBgn0000146	32C1-32C1	Chromosome 2L		RNA interference///RNA interference///RNA interference, targeting of mRNA for destruction///chromatin silencing///cystoblast division///dorsal appendage formation///karyosome formation///maintenance of pole plasm mRNA localization///oocyte maturation///oogenesis///oogenesis///pole cell formation///pole plasm protein localization///positive regulation of oskar mRNA translation///positive regulatio…	cytoplasm///polar granule		GO:0016246///GO:0016246///GO:0030423///GO:0006342///GO:0007282///GO:0046843///GO:0030717///GO:0046594///GO:0001556///GO:0048477///GO:0048477///GO:0007279///GO:0007318///GO:0046012///GO:0046012///GO:0046011///GO:0007317///GO:0006446///GO:0017145	GO:0005737///GO:0018994
1624774_a_at	2.8285	2.15351	0.67499	4.731	0	0	0	Fas2	Fasciclin 2	31364	24639638///24639636///24639635///2871638	NM_167005///NM_167004///NM_080327///AA802519	FBgn0000635	4B1-4B3	Chromosome X, NC_004354.3 (4028405..4100123, complement)		Bolwig's organ morphogenesis///Bolwig's organ morphogenesis///axonal fasciculation///axonal fasciculation///behavioral response to ethanol///behavioral response to ethanol///homophilic cell adhesion///imaginal disc-derived male genitalia morphogenesis///learning///learning and/or memory///learning and/or memory///mushroom body development///neuromuscular junction development///neuromuscular junct…	axon///cytoplasm///integral to membrane///plasma membrane///plasma membrane///postsynaptic membrane///presynaptic membrane		GO:0001746///GO:0001746///GO:0007413///GO:0007413///GO:0048149///GO:0048149///GO:0007156///GO:0048803///GO:0007612///GO:0007611///GO:0007611///GO:0016319///GO:0007528///GO:0007528///GO:0007528///GO:0048667///GO:0008038///GO:0008038///GO:0008355///GO:0008360///GO:0050803///GO:0008582///GO:0035152///GO:0035158///GO:0035159///GO:0007614	GO:0030424///GO:0005737///GO:0016021///GO:0005886///GO:0005886///GO:0045211///GO:0042734
1626851_at	2.6856	2.016	0.6696	4.673	0	0	0	CG9460	CG9460	35602	24586112	NM_136402	FBgn0033115	42D6-42D6	Chromosome 2R	serine-type endopeptidase inhibitor activity			GO:0004867
1634520_at	2.6457	1.9785	0.6672	4.647	0	0	0	vn	vein	38657	116875736///62471957///24658753	BT029281///NM_001014565///NM_079218	FBgn0003984	64E12-64F2	Chromosome 3L	epidermal growth factor receptor binding///epidermal growth factor receptor binding///epidermal growth factor receptor binding	anti-apoptosis///border follicle cell migration///brain development///cell projection biogenesis///cell-cell signaling///epidermal growth factor receptor signaling pathway///epidermal growth factor receptor signaling pathway///epidermal growth factor receptor signaling pathway///haltere development///imaginal disc-derived wing morphogenesis///imaginal disc-derived wing vein morphogenesis///imagin…	extracellular region///extracellular region///plasma membrane	GO:0005154///GO:0005154///GO:0005154	GO:0006916///GO:0007298///GO:0007420///GO:0030031///GO:0007267///GO:0007173///GO:0007173///GO:0007173///GO:0007482///GO:0007476///GO:0008586///GO:0007474///GO:0007479///GO:0016203///GO:0035310///GO:0007477///GO:0007422///GO:0045742	GO:0005576///GO:0005576///GO:0005886
1635609_at	2.6231	1.95701	0.66609	4.635	0	0	0
1640489_at	3.3676	2.70351	0.66409	4.614	0	0	0	CG18522	CG18522	41894	24647192	NM_142218	FBgn0038347	88F7-88F7	Chromosome 3R
1631154_at	2.8198	2.1611	0.6587	4.557	0	0	0	CG13321	CG13321	36430	24653249	NM_136987	FBgn0033787	49E4-49E4	Chromosome 2R
1635191_at	3.9528	3.29861	0.65419	4.51	0	0	1	Tsp42Ed	Tetraspanin 42Ed	35613	24586149	NM_078906	FBgn0029507	42E5-42E5	Chromosome 2R			integral to membrane			GO:0016021
1631715_at	2.765	2.1157	0.6493	4.459	0	0	0	CG14872	CG14872	41893	24647188///24647186	NM_169663///NM_142217	FBgn0038346	88F7-88F7	Chromosome 3R
1636374_at	2.7277	2.0785	0.6492	4.458	0	0	0	CAH1	Carbonic anhydrase 1	34786	24584190	NM_078837	FBgn0027844	34D1-34D1	Chromosome 2L	carbonate dehydratase activity			GO:0004089
AFFX-Dm-AJ002682-2_s_at	2.7767	2.131	0.6457	4.422	0	0	0
1639482_a_at	3.8052	3.1677	0.6375	4.34	0	0	0	CG32549	CG32549	32822			FBgn0052549	17A10-17A11	Chromosome X, NC_004354.3 (18284521..18304168, complement)	5'-nucleotidase activity	nucleobase, nucleoside, nucleotide and nucleic acid metabolic process	cytosol	GO:0008253	GO:0006139	GO:0005829
1623428_at	2.8595	2.2282	0.6313	4.278	0.002	0.0233	1	CG14933	CG14933	50442	24583742	NM_144309	FBgn0040968	33A3-33A3	Chromosome 2L
1623569_at	3.7767	3.15471	0.62199	4.187	0.0007	0.0099	1	CG14907	CG14907	42031	24647515	NM_142317	FBgn0038455	89D6-89D6	Chromosome 3R
1639759_s_at	3.8044	3.18441	0.61999	4.168	0	0	0	vlc	vulcan	46078	24585886///24585884///24585882///24585881	NM_165444///NM_165443///NM_165442///NM_080129	FBgn0010633	41F8-41F8	Chromosome 2R		imaginal disc-derived leg morphogenesis	septate junction		GO:0007480	GO:0005918
1624658_at	2.8999	2.2836	0.6163	4.133	0	0	0	CG33158	CG33158	39834	28574572	NM_176337	FBgn0053158	72F1-73A3	Chromosome 3L	translation elongation factor activity	translational elongation	eukaryotic translation initiation factor 2 complex	GO:0003746	GO:0006414	GO:0005850
1632712_s_at	4.1743	3.55861	0.61569	4.127	0	0	0	CG17836	CG17836	42267	24648086///24648084///24648082///24648080	NM_169841///NM_169840///NM_142504///NM_169839	FBgn0038661	91D4-91D5	Chromosome 3R	protein dimerization activity	cellular process///olfactory behavior		GO:0046983	GO:0009987///GO:0042048
1628146_at	2.8246	2.2105	0.6141	4.112	0	0	0	crb	crumbs	42896			FBgn0000368	95F10-95F11	Chromosome 3R
1641164_s_at	3.6741	3.0625	0.6116	4.088	0	0	0	CG11163	CG11163	35513	24585899///24585897///24585895///24585894	NM_165448///NM_165447///NM_165446///NM_136341	FBgn0025693	41F10-41F11	Chromosome 2R	zinc ion transmembrane transporter activity			GO:0005385
1629116_at	3.0048	2.39351	0.61129	4.085	0	0	0	CG14545	CG14545	50075	24650163	NM_143997	FBgn0040602	96F3-96F3	Chromosome 3R
1628373_at	2.5143	1.9038	0.6105	4.078	0	0	0	CG32085	CG32085	39311	24662817	NM_168470	FBgn0052085	68D1-68D2	Chromosome 3L
1633142_at	2.6845	2.0784	0.6061	4.037	0	0	0	CG17681	CG17681	35086	62484368	NM_165244	FBgn0032668	36E6-36E6	Chromosome 2L
1630195_at	2.4643	1.8607	0.6036	4.014	0	0	1	Or42b	Odorant receptor 42b	35516	22023973	NM_078900	FBgn0033043	41F11-41F11	Chromosome 2R	olfactory receptor activity	sensory perception of smell	integral to membrane	GO:0004984	GO:0007608	GO:0016021
1628475_at	2.8615	2.2598	0.6017	3.996	0	0	0	CG8678	CG8678	35396	24585614	NM_136256	FBgn0032935	39B3-39B3	Chromosome 2L
1625362_at	3.2493	2.6548	0.5945	3.93	0	0	0	Gclc	Glutamate-cysteine ligase catalytic subunit	53581	45554452///24640502	NM_206650///NM_080266	FBgn0040319	7D6-7D6	Chromosome X, NC_004354.3 (7996613..8010177, complement)	glutamate-cysteine ligase activity///glutamate-cysteine ligase activity///protein binding	glutathione biosynthetic process	glutamate-cysteine ligase complex///glutamate-cysteine ligase complex	GO:0004357///GO:0004357///GO:0005515	GO:0006750	GO:0017109///GO:0017109
1631474_s_at	3.432	2.8381	0.5939	3.925	0	0	0	l(2)k05713	lethal (2) k05713	47611	24653943///24653941///22026882	NM_166119///NM_166118///NM_137219	FBgn0022160	52C8-52C8	Chromosome 2R	glycerol-3-phosphate dehydrogenase activity	glycerol metabolic process	mitochondrion	GO:0004368	GO:0006071	GO:0005739
1625042_at	2.4522	1.8597	0.5925	3.912	0	0	0	CG31288	CG31288	318664	24650016	NM_170215	FBgn0051288	96D1-96D1	Chromosome 3R
1632908_s_at	2.898	2.3207	0.5773	3.778	0	0	0	Lerp	lysosomal enzyme receptor protein	43223	78711856///78711854	NM_170289///NM_170288	FBgn0051072	97D2-97D3	Chromosome 3R	protein binding///receptor activity	lysosomal transport///post-Golgi vesicle-mediated transport	cytoplasm	GO:0005515///GO:0004872	GO:0007041///GO:0006892	GO:0005737
1624190_at	3.5605	2.984	0.5765	3.771	0	0	0	CG31637	CG31637	33914	24582243	NM_135199	FBgn0051637	26D9-26E1	Chromosome 2L	sulfotransferase activity			GO:0008146
1637256_at	3.2607	2.6847	0.576	3.767	0	0	0
1630700_at	2.4731	1.9041	0.569	3.706	0	0	0
1627806_at	2.8511	2.2824	0.5687	3.704	0	0	0	CG11133	CG11133	40512	24668815	NM_141173	FBgn0037205	80B2-80B2	Chromosome 3L
1638816_at	2.8189	2.2528	0.5661	3.682	0	0	0	CG3884	CG3884	36429	24653248///24653246	NM_136986///NM_165965	FBgn0033786	49E4-49E4	Chromosome 2R
1632074_at	2.9461	2.38031	0.56579	3.679	0	0	0
1623503_at	2.8079	2.2434	0.5645	3.668	0	0	0	sda	slamdance	44359	24650436	NM_144487	FBgn0015541	97D7-97D9	Chromosome 3R	membrane alanyl aminopeptidase activity	mechanosensory behavior///response to mechanical stimulus		GO:0004179	GO:0007638///GO:0009612
1633857_at	2.4641	1.9033	0.5608	3.637	0	0	1	CG13659	CG13659	43059	66771280///24650018	BT022536///NM_143121	FBgn0039319	96D1-96D1	Chromosome 3R
1623586_a_at	2.4781	1.92311	0.55499	3.589	0	0	0	pyx	pyrexia	38037	24654627///24654623	NM_167813///NM_138171	FBgn0035113	61B2-61B2	Chromosome 3L	calcium channel activity///cation channel activity	calcium ion transport///cation transport///protein heterotetramerization///response to heat	integral to membrane	GO:0005262///GO:0005261	GO:0006816///GO:0006812///GO:0051290///GO:0009408	GO:0016021
1626248_at	2.7033	2.1521	0.5512	3.557	0	0	0	CG18547	CG18547	41452	66772278///24646154	BT023035///NM_141881	FBgn0037973	87A4-87A4	Chromosome 3R
1632565_at	3.7382	3.18881	0.54939	3.543	0	0	0	Bin1	Bicoid interacting protein 1	41965	115646119///24647370///8977835	BT025229///NM_079653///AJ278500	FBgn0024491	89B7-89B7	Chromosome 3R	protein binding///transcription corepressor activity	negative regulation of transcription from RNA polymerase II promoter///negative regulation of transcription, DNA-dependent	Sin3 complex///nucleus	GO:0005515///GO:0003714	GO:0000122///GO:0045892	GO:0016580///GO:0005634
1632180_at	4.2508	3.70291	0.54789	3.53	0	0	0	CG7791	CG7791	35511	22026827	NM_136339	FBgn0033038	41F9-41F9	Chromosome 2R	mitochondrial intermediate peptidase activity	protein processing	mitochondrion	GO:0004243	GO:0016485	GO:0005739
1630361_at	2.8449	2.2992	0.5457	3.513	0	0.0012	0	nkd	naked cuticle	44843	51092146///24666586	BT015258///NM_080049	FBgn0002945	75F2-75F4	Chromosome 3L		Wnt receptor signaling pathway			GO:0016055
1632744_a_at	2.8519	2.3066	0.5453	3.509	0	0	0	if	inflated	32661	24642642///24642640	NM_167544///NM_078654	FBgn0001250	15A5-15A7	Chromosome X, NC_004354.3 (16646222..16677467, complement)	cell adhesion molecule binding///cell adhesion molecule binding///protein binding///receptor activity///receptor activity	apposition of dorsal and ventral imaginal disc-derived wing surfaces///axon guidance///cell adhesion///cell adhesion///cell migration///cell-cell adhesion///cell-matrix adhesion///epithelial cell migration, open tracheal system///heterophilic cell adhesion///imaginal disc-derived wing morphogenesis///imaginal disc-derived wing morphogenesis///imaginal disc-derived wing morphogenesis///maintenance…	contractile fiber///integrin complex///integrin complex///integrin complex	GO:0050839///GO:0050839///GO:0005515///GO:0004872///GO:0004872	GO:0007475///GO:0007411///GO:0007155///GO:0007155///GO:0016477///GO:0016337///GO:0007160///GO:0007427///GO:0007157///GO:0007476///GO:0007476///GO:0007476///GO:0035160///GO:0045185///GO:0007494///GO:0016203///GO:0030239///GO:0008360///GO:0007431///GO:0007426	GO:0043292///GO:0008305///GO:0008305///GO:0008305
1625744_at	4.058	3.51391	0.54409	3.5	0	0	0
1624706_at	3.0153	2.47191	0.54339	3.494	0	0	0	CG11819	CG11819	43002	24649905	NM_143072	FBgn0039268	96B19-96B19	Chromosome 3R
1637151_at	3.5666	3.0237	0.5429	3.49	0	0	0	mre11	meiotic recombination 11	34565	24583678	NM_078823	FBgn0020270	32E2-32E2	Chromosome 2L	endonuclease activity///endonuclease activity///exonuclease activity///exonuclease activity	G2/M transition DNA damage checkpoint///chromosome organization and biogenesis (sensu Eukaryota)///double-strand break repair///nucleotide-excision repair///telomere maintenance		GO:0004519///GO:0004519///GO:0004527///GO:0004527	GO:0031572///GO:0007001///GO:0006302///GO:0006289///GO:0000723
1623028_at	3.203	2.66311	0.53989	3.466	0	0	0	CG14872	CG14872	41893	24647188///24647186	NM_169663///NM_142217	FBgn0038346	88F7-88F7	Chromosome 3R
1626908_at	2.9824	2.4431	0.5393	3.461	0	0	0	CG8066	CG8066	41766	24646856	NM_142117	FBgn0038243	88C6-88C6	Chromosome 3R	cysteine protease inhibitor activity			GO:0004869
1626657_a_at	3.2292	2.6914	0.5378	3.449	0	0	0	wfs1	wolfram syndrome 1	42679	24649106///24649104	NM_170035///NM_142822	FBgn0039003	94C1-94C1	Chromosome 3R	glutamate-cysteine ligase activity		glutamate-cysteine ligase complex	GO:0004357		GO:0017109
1634507_s_at	2.762	2.2262	0.5358	3.433	0	0	0	CG17549	CG17549	35212	28574363///24585187///24585185	NM_136116///NM_165289///NM_165288	FBgn0032774	37D4-37D4	Chromosome 2L
1640720_a_at	3.6521	3.1167	0.5354	3.43	0	0	0	CG14872	CG14872	41893	24647188///24647186	NM_169663///NM_142217	FBgn0038346	88F7-88F7	Chromosome 3R
1638282_at	2.6699	2.137	0.5329	3.411	0	0	0	CG14196	CG14196	32915	66771840///24643204	BT022816///NM_133139	FBgn0031002	18B4-18B4	Chromosome X, NC_004354.3 (19130210..19132500, complement)	secondary active monocarboxylate transmembrane transporter activity			GO:0015355
1634576_at	2.7028	2.17011	0.53269	3.409	0	0	0	N	Notch	31293	68051268///24639453///3945768///3157044	BT023499///NM_057511///AI296361///AA979639	FBgn0004647	3C7-3C9	Chromosome X, NC_004354.3 (3028905..3066295)	protein binding///receptor activity///receptor activity///transcription activator activity///transmembrane receptor activity///transmembrane receptor activity	Notch signaling pathway///R3/R4 cell fate commitment///R7 cell differentiation///R8 cell development///R8 cell differentiation///R8 cell fate commitment///R8 cell spacing in compound eye///actin filament organization///anesthesia-resistant memory///NOT anesthesia-resistant memory///anterior/posterior pattern formation///asymmetric cell division///axon guidance///border follicle cell migration///b…	integral to membrane///integral to plasma membrane///intracellular///intracellular///nucleus///nucleus///plasma membrane	GO:0005515///GO:0004872///GO:0004872///GO:0016563///GO:0004888///GO:0004888	GO:0007219///GO:0007464///GO:0045466///GO:0045463///GO:0045465///GO:0007460///GO:0045468///GO:0007015///GO:0007615///NOT GO:0007615///GO:0009952///GO:0008356///GO:0007411///GO:0007298///GO:0008407///GO:0007155///GO:0045165///GO:0001708///GO:0001708///GO:0042676///GO:0048749///GO:0048749///GO:0001745///GO:0046667///GO:0042688///GO:0046843///GO:0007391///GO:0007451///GO:0007450///GO:0007398///GO:00…	GO:0016021///GO:0005887///GO:0005622///GO:0005622///GO:0005634///GO:0005634///GO:0005886
1628581_at	3.11	2.58331	0.52669	3.362	0	0	0	CG3884	CG3884	36429	24653248///24653246	NM_136986///NM_165965	FBgn0033786	49E4-49E4	Chromosome 2R
1628807_at	3.2566	2.7318	0.5248	3.348	0	0	0	CG5205	CG5205	41891	24647181	NM_142215	FBgn0038344	88F6-88F6	Chromosome 3R	RNA helicase activity///helicase activity	nuclear mRNA splicing, via spliceosome	small nuclear ribonucleoprotein complex///snRNP U5	GO:0003724///GO:0004386	GO:0000398	GO:0030532///GO:0005682
1632715_at	2.6263	2.1045	0.5218	3.325	0	0	0
1631427_s_at	3.3767	2.856	0.5207	3.316	0	0	0	synj	synaptojanin	37517	54650881///24657575///22024051	BT016135///NM_166505///NM_130462	FBgn0034691	58B4-58B4	Chromosome 2R	inositol trisphosphate phosphatase activity///inositol-polyphosphate 5-phosphatase activity	dephosphorylation///maintenance of presynaptic active zone structure///neurotransmitter secretion///regulation of synapse structure and activity///synaptic vesicle endocytosis///synaptic vesicle endocytosis	terminal button///vesicle membrane	GO:0046030///GO:0004445	GO:0016311///GO:0048790///GO:0007269///GO:0050803///GO:0048488///GO:0048488	GO:0043195///GO:0012506
1627538_at	3.4235	2.9039	0.5196	3.308	0	0	0	CG6770	CG6770	34621	24583802	NM_135695	FBgn0032400	33B11-33B11	Chromosome 2L		response to oxidative stress			GO:0006979
1627856_at	3.0381	2.51921	0.51889	3.302	0	0.0007	0
1637307_at	3.7317	3.21471	0.51699	3.288	0	0	0	CG31694	CG31694	33489	24581273	NM_164511	FBgn0051694	23B7-23B8	Chromosome 2L
1636193_at	2.6959	2.1813	0.5146	3.27	0	0	0	CG13893	CG13893	38074	24654794	NM_138198	FBgn0035146	61C6-61C6	Chromosome 3L
1637000_at	2.915	2.40411	0.51089	3.242	0.0006	0.0086	1
1632238_at	2.682	2.17141	0.51059	3.24	0	0	0	CG13248	CG13248	40254	24667467	NM_140962	FBgn0036984	77C1-77C2	Chromosome 3L	cationic amino acid transmembrane transporter activity			GO:0015326
1629822_a_at	2.4788	1.9749	0.5039	3.19	0	0	0	CG15506	CG15506	43498	24651105///24651103	NM_170421///NM_143457	FBgn0039686	99B9-99B9	Chromosome 3R
1631121_at	4.0121	3.5095	0.5026	3.181	0	0	0	CG7267	CG7267	31831	24640707	NM_132290	FBgn0030079	8C4-8C4	Chromosome X, NC_004354.3 (8965481..8972528, complement)
1640112_at	3.818	3.3171	0.5009	3.168	0	0	0	Cys	Cystatin-like	41767			FBgn0004629	88C6-88C6	Chromosome 3R	cysteine protease inhibitor activity///cysteine protease inhibitor activity			GO:0004869///GO:0004869
1634222_at	2.9524	2.45351	0.49889	3.154	0	0	0	CG18596	CG18596	42622	24648967	NM_142774	FBgn0038953	94A6-94A6	Chromosome 3R
1625885_at	2.9297	2.4326	0.4971	3.141	0	0	0
1623159_at	2.3817	1.88611	0.49559	3.13	0	0.0002	1
1626801_at	3.6429	3.1483	0.4946	3.123	0	0	0	CG10638	CG10638	39424	45553080///24663316	NM_206346///NM_168501	FBgn0036290	69C3-69C4	Chromosome 3L	aldehyde reductase activity	aldehyde metabolic process		GO:0004032	GO:0006081
1635390_s_at	3.008	2.52091	0.48709	3.069	0	0.0007	0	CG9331	CG9331	35347	45552428///45552037///28574281///24585513///24585511	NM_206015///NM_176066///NM_176067///NM_136218///NM_165345	FBgn0032889	38F1-38F1	Chromosome 2L
1625388_at	2.5161	2.03281	0.48329	3.042	0	0	0	CG4893	CG4893	39813	24665250	NM_140624	FBgn0036616	72E2-72E2	Chromosome 3L	molecular_function	biological_process	cellular_component	GO:0003674	GO:0008150	GO:0005575
1639527_at	3.1754	2.69241	0.48299	3.04	0	0	0	Klp31E	Klp31E	34422	24583415	NM_135554	FBgn0032243	31E1-31E1	Chromosome 2L	microtubule motor activity///motor activity	microtubule-based movement	cytoplasm///kinesin complex	GO:0003777///GO:0003774	GO:0007018	GO:0005737///GO:0005871
1633284_at	3.6707	3.1893	0.4814	3.029	0	0	0	eIF6	eIF6	37776	24762411	NM_145105	FBgn0034915	60A3-60A3	Chromosome 2R	translation initiation factor activity	translation///translational initiation	cytosol///cytosol	GO:0003743	GO:0006412///GO:0006413	GO:0005829///GO:0005829
1625022_a_at	2.528	2.0477	0.4803	3.022	0	0	0	CG6125	CG6125	41882	24647159///24647158	NM_169656///NM_142208	FBgn0038337	88F4-88F4	Chromosome 3R	high affinity sulfate transmembrane transporter activity///transporter activity			GO:0015381///GO:0005215
1636180_at	3.7293	3.25071	0.47859	3.01	0	0	0	yip2	yippee interacting protein 2	34313	24583163	NM_078804	FBgn0040064	30E4-30E4	Chromosome 2L	acetyl-CoA C-acyltransferase activity	fatty acid beta-oxidation	lipid particle///mitochondrion	GO:0003988	GO:0006635	GO:0005811///GO:0005739
1633828_at	2.5067	2.02911	0.47759	3.003	0	0	0
1637352_a_at	3.0254	2.54901	0.47639	2.994	0	0	0	CG18812	CG18812	59173	116008479///116008478///116008477	NM_165554///NM_165553///NM_165552	FBgn0042135	43E12-43E13	Chromosome 2R
1641576_a_at	3.1279	2.65241	0.47549	2.988	0	0.0002	0
1631765_at	3.4068	2.93251	0.47429	2.98	0	0	0	puc	puckered	40958			FBgn0004210	84E12-84E13	Chromosome 3R	JUN kinase phosphatase activity///JUN kinase phosphatase activity///JUN kinase phosphatase activity///MAP kinase tyrosine/serine/threonine phosphatase activity///MAP kinase tyrosine/serine/threonine phosphatase activity///phosphoprotein phosphatase activity///protein tyrosine phosphatase activity///protein tyrosine/serine/threonine phosphatase activity///protein tyrosine/serine/threonine phosphat…	JNK cascade///JNK cascade///JNK cascade///actin cytoskeleton organization and biogenesis///actin filament organization///chitin-based embryonic cuticle biosynthetic process///compound eye development///determination of adult life span///dorsal appendage formation///dorsal closure///dorsal closure///dorsal closure///epidermis development///establishment of planar polarity///imaginal disc eversion/…	Golgi apparatus///endoplasmic reticulum	GO:0008579///GO:0008579///GO:0008579///GO:0017017///GO:0017017///GO:0004721///GO:0004725///GO:0008138///GO:0008138	GO:0007254///GO:0007254///GO:0007254///GO:0030036///GO:0007015///GO:0008362///GO:0048749///GO:0008340///GO:0046843///GO:0007391///GO:0007391///GO:0007391///GO:0008544///GO:0001736///GO:0007561///GO:0046528///GO:0046844///GO:0046329///GO:0046329///GO:0043066///GO:0016318///GO:0030707///GO:0007422///GO:0006470///GO:0006470///GO:0006470///GO:0008360///GO:0006979///GO:0007396///GO:0042060///GO:004206…	GO:0005794///GO:0005783
1634608_at	2.7958	2.32451	0.47129	2.959	0	0	0	CG30383	CG30383	246583	85816115///66772044	NM_165563///BT022918	FBgn0050383	43E18-43E18	Chromosome 2R	molecular_function	biological_process	cellular_component	GO:0003674	GO:0008150	GO:0005575
1628494_a_at	2.4872	2.0187	0.4685	2.941	0	0	0	Picot	Picot	36865	24654214///24654213	NM_166187///NM_137302	FBgn0024315	53C15-53D1	Chromosome 2R	high affinity inorganic phosphate:sodium symporter activity///high affinity inorganic phosphate:sodium symporter activity	phosphate transport	integral to membrane	GO:0005316///GO:0005316	GO:0006817	GO:0016021
1624272_at	3.4187	2.95031	0.46839	2.94	0.0004	0.0058	0	CHKov1	CHKov1	43067	24650044	NM_170222	FBgn0045761	96D1-96D1	Chromosome 3R
1638935_at	2.4842	2.0166	0.4676	2.934	0	0	0	CG7091	CG7091	41590	24646425	NM_141986	FBgn0038099	87D6-87D6	Chromosome 3R	high affinity inorganic phosphate:sodium symporter activity			GO:0005316
1625533_at	3.7842	3.31911	0.46509	2.918	0	0	0	bsk	basket	44801	24583284///3477947	NM_164900///AI109623	FBgn0000229	31B1-31B1	Chromosome 2L	JUN kinase activity///JUN kinase activity///JUN kinase activity///JUN kinase activity///JUN kinase activity///MAP kinase activity///protein binding///protein serine/threonine kinase activity	JNK cascade///JNK cascade///JNK cascade///JUN phosphorylation///MAPKKK cascade///Wnt receptor signaling pathway///antibacterial humoral response///compound eye photoreceptor fate commitment///NOT compound eye photoreceptor fate commitment///defense response///dorsal appendage formation///dorsal closure///dorsal closure///dorsal closure///embryonic morphogenesis///establishment of planar polarity/…	nucleus	GO:0004705///GO:0004705///GO:0004705///GO:0004705///GO:0004705///GO:0004707///GO:0005515///GO:0004674	GO:0007254///GO:0007254///GO:0007254///GO:0007258///GO:0000165///GO:0016055///GO:0019731///GO:0001752///NOT GO:0001752///GO:0006952///GO:0046843///GO:0007391///GO:0007391///GO:0007391///GO:0048598///GO:0001736///GO:0046529///GO:0007392///GO:0046844///GO:0043508///GO:0006468///GO:0006468///GO:0006950///GO:0042060///GO:0042060///GO:0035313	GO:0005634
1632067_at	2.9842	2.52031	0.46389	2.909	0	0	0	Ect4	Ect4	38895	116007791///24660606	NM_001043129///NM_168254	FBgn0035835	66B5-66B6	Chromosome 3L
1626905_at	2.5388	2.0761	0.4627	2.902	0	0	0	Cyp317a1	Cyp317a1	36667	19922289	NM_137160	FBgn0033982	51D2-51D2	Chromosome 2R	electron carrier activity///electron carrier activity		membrane///microsome	GO:0009055///GO:0009055		GO:0016020///GO:0005792
1625791_s_at	2.6873	2.2258	0.4615	2.894	0	0	0
1627575_at	2.4308	1.971	0.4598	2.882	0	0	0
1624533_s_at	3.0825	2.6241	0.4584	2.873	0	0	0	trx	trithorax	41737			FBgn0003862	88B1-88B1	Chromosome 3R	DNA binding///histone lysine N-methyltransferase activity (H3-K4 specific)///contributes_to histone lysine N-methyltransferase activity (H3-K4 specific)///histone lysine N-methyltransferase activity (H3-K4 specific)///sequence-specific DNA binding	chromatin-mediated maintenance of transcription///germ cell migration///germ cell migration///histone methylation///histone methylation	histone methyltransferase complex///nucleus	GO:0003677///GO:0042800///contributes_to GO:0042800///GO:0042800///GO:0043565	GO:0048096///GO:0008354///GO:0008354///GO:0016571///GO:0016571	GO:0035097///GO:0005634
1626404_a_at	3.4805	3.023	0.4575	2.867	0	0	0
1630145_s_at	2.9033	2.4472	0.4561	2.858	0	0	0	Tsp42Ea	Tetraspanin 42Ea	59178	24586141///24586139///24586137	NM_165502///NM_144389///NM_080273	FBgn0029508	42E4-42E4	Chromosome 2R			integral to membrane			GO:0016021
1627996_a_at	3.4312	2.97651	0.45469	2.848	0	0	0	Pi4KIIalpha	Pi4KIIalpha	40670	45553252///45551831///24644271	NM_206432///NM_169063///NM_169064	FBgn0037339	83B1-83B2	Chromosome 3R	1-phosphatidylinositol 4-kinase activity///1-phosphatidylinositol 4-kinase activity	phosphoinositide phosphorylation		GO:0004430///GO:0004430	GO:0046854
1626867_at	2.9328	2.4797	0.4531	2.838	0	0	0	His3:CG31613	His3:CG31613	318847	78709109	NM_165384	FBgn0051613	39D3-39D3	Chromosome 2L	DNA binding	nucleosome assembly	nucleosome	GO:0003677	GO:0006334	GO:0000786
1632204_at	2.7564	2.305	0.4514	2.827	0	0	0	Mmp1	Matrix metalloproteinase 1	37949	24762712///24762710	NM_079128///NM_166683	FBgn0035049	60D13-60D14	Chromosome 2R	metalloendopeptidase activity///metalloendopeptidase activity///metalloendopeptidase activity	autophagic cell death///cell adhesion///dorsal trunk growth, open tracheal system///instar larval development///open tracheal system development///salivary gland cell autophagic cell death	dendrite	GO:0004222///GO:0004222///GO:0004222	GO:0048102///GO:0007155///GO:0035001///GO:0002168///GO:0007424///GO:0035071	GO:0030425
1632978_at	2.9602	2.5092	0.451	2.824	0	0	0	CG32207	CG32207	317915	24666761	NM_168798	FBgn0052207	76B3-76B3	Chromosome 3L	molecular_function	biological_process	cellular_component	GO:0003674	GO:0008150	GO:0005575
1626412_at	3.2656	2.818	0.4476	2.802	0	0	0	CG8549	CG8549	38749	24659571	NM_139800	FBgn0035714	65C3-65C3	Chromosome 3L
1640363_a_at	3.449	3.00211	0.44689	2.798	0	0	0	CG6330	CG6330	43240	24650444///24650442	NM_170296///NM_143258	FBgn0039464	97D10-97D11	Chromosome 3R	uridine phosphorylase activity			GO:0004850
1639211_at	2.6525	2.20621	0.44629	2.794	0	0	0
1627183_at	3.0422	2.59701	0.44519	2.787	0	0	0	CG14906	CG14906	42030	24647513	NM_142316	FBgn0015351	89D6-89D6	Chromosome 3R
1637239_s_at	3.0325	2.5885	0.444	2.779	0	0	0
1641369_at	3.324	2.88211	0.44189	2.766	0	0	0
1641693_s_at	3.6041	3.16361	0.44049	2.757	0	0	0	CG32158	CG32158	39835			FBgn0052158	73A3-73A4	Chromosome 3L	adenylate cyclase activity///adenylate cyclase activity			GO:0004016///GO:0004016
1631638_at	3.7361	3.29571	0.44039	2.756	0.0007	0.0102	1	Pvf1	PDGF- and VEGF-related factor 1	32876	24643135///12331270	NM_078683///AJ401391	FBgn0030964	17E1-17E1	Chromosome X, NC_004354.3 (18726737..18736934)	heparin binding///receptor binding///receptor binding///vascular endothelial growth factor receptor binding///vascular endothelial growth factor receptor binding	border follicle cell migration///border follicle cell migration///border follicle cell migration///cell projection biogenesis///hemocyte migration///hemocyte migration///hemocyte migration///vascular endothelial growth factor receptor signaling pathway	cytoplasm///extracellular region	GO:0008201///GO:0005102///GO:0005102///GO:0005172///GO:0005172	GO:0007298///GO:0007298///GO:0007298///GO:0030031///GO:0035099///GO:0035099///GO:0035099///GO:0048010	GO:0005737///GO:0005576
1632790_at	3.5311	3.09451	0.43659	2.732	0	0	0	dream	dream	35528	24585932	NM_136349	FBgn0033051	42A8-42A8	Chromosome 2R	caspase activity///caspase activity///caspase activity	programmed cell death		GO:0030693///GO:0030693///GO:0030693	GO:0012501
1633622_at	3.4872	3.0534	0.4338	2.715	0	0	0	CG3008	CG3008	33693	24581750	NM_135027	FBgn0031643	25B1-25B1	Chromosome 2L	protein kinase activity			GO:0004672
1625491_at	2.7484	2.3216	0.4268	2.671	0	0	0	bwa	brain washing	250736	24585373	NM_136176	FBgn0045064	38B2-38B3	Chromosome 2L	ceramidase activity///ceramidase activity	brain development///ceramide catabolic process///regulation of lipid metabolic process///sphingolipid metabolic process	endoplasmic reticulum	GO:0017040///GO:0017040	GO:0007420///GO:0046514///GO:0019216///GO:0006665	GO:0005783
1624592_at	2.9046	2.47901	0.42559	2.664	0	0	0	CG5188	CG5188	34428	24583426	NM_135557	FBgn0032247	31E1-31E1	Chromosome 2L	methionyl aminopeptidase activity			GO:0004239
1634881_at	3.4093	2.98391	0.42539	2.663	0	0	0	l(2)NC136	lethal (2) NC136	35501	24585867	NM_136332	FBgn0033029	41F6-41F6	Chromosome 2R		transcription			GO:0006350
1625761_a_at	3.1766	2.7516	0.425	2.66	0.001	0.0129	0	Mmp1	Matrix metalloproteinase 1	37949	24762712///24762710	NM_079128///NM_166683	FBgn0035049	60D13-60D14	Chromosome 2R	metalloendopeptidase activity///metalloendopeptidase activity///metalloendopeptidase activity	autophagic cell death///cell adhesion///dorsal trunk growth, open tracheal system///instar larval development///open tracheal system development///salivary gland cell autophagic cell death	dendrite	GO:0004222///GO:0004222///GO:0004222	GO:0048102///GO:0007155///GO:0035001///GO:0002168///GO:0007424///GO:0035071	GO:0030425
1632475_at	3.4027	2.97891	0.42379	2.653	0.0012	0.0156	0	msn	misshapen	44030			FBgn0010909	62E6-62E7	Chromosome 3L	JUN kinase kinase kinase kinase activity///MAP kinase kinase kinase kinase activity///MAP kinase kinase kinase kinase activity///protein serine/threonine kinase activity///protein serine/threonine kinase activity///receptor signaling protein serine/threonine kinase activity	JNK cascade///JNK cascade///JNK cascade///JNK cascade///activation of MAPKKK activity///dorsal closure///dorsal closure///dorsal closure///establishment of planar polarity///imaginal disc fusion, thorax closure///nuclear migration///oogenesis///optic lobe placode development///photoreceptor cell morphogenesis///protein amino acid phosphorylation///protein amino acid phosphorylation///regulation o…	cell cortex	GO:0042656///GO:0008349///GO:0008349///GO:0004674///GO:0004674///GO:0004702	GO:0007254///GO:0007254///GO:0007254///GO:0007254///GO:0000185///GO:0007391///GO:0007391///GO:0007391///GO:0001736///GO:0046529///GO:0007097///GO:0048477///GO:0001748///GO:0008594///GO:0006468///GO:0006468///GO:0008360///GO:0016476	GO:0005938
1627004_at	3.3381	2.9145	0.4236	2.652	0	0	0	CG7632	CG7632	40357	24667998	NM_141045	FBgn0037071	78C6-78C6	Chromosome 3L
1630471_at	2.3672	1.9444	0.4228	2.647	0	0	0	CG4301	CG4301	32610	24642514	NM_132897	FBgn0030747	14C4-14C4	Chromosome X, NC_004354.3 (16303111..16308431)	calcium-transporting ATPase activity			GO:0005388
1635655_at	2.5622	2.14251	0.41969	2.628	0	0	0
1632873_at	4.023	3.60441	0.41859	2.621	0	0	0	MtnA	Metallothionein A	41202	17737876///8272	NM_079575///X03758	FBgn0002868	85E9-85E9	Chromosome 3R	metal ion binding			GO:0046872
1632953_at	2.4693	2.0524	0.4169	2.611	0	0	0	CG13250	CG13250	40284	24667618	NM_140988	FBgn0037013	77C7-77D1	Chromosome 3L
1639904_at	3.0468	2.6306	0.4162	2.607	0	0	0	agt	O-6-alkylguanine-DNA alkyltransferase	40816	19549848	NM_058018	FBgn0024912	84A1-84A1	Chromosome 3R	methylated-DNA-[protein]-cysteine S-methyltransferase activity///methylated-DNA-[protein]-cysteine S-methyltransferase activity///methylated-DNA-[protein]-cysteine S-methyltransferase activity	DNA dealkylation		GO:0003908///GO:0003908///GO:0003908	GO:0006307
1632590_at	3.0257	2.6101	0.4156	2.603	0	0	0	CG31320	CG31320	318680	24646821	NM_169581	FBgn0051320	88B6-88B6	Chromosome 3R		biological_process	cellular_component		GO:0008150	GO:0005575
1625710_at	3.68	3.2667	0.4133	2.59	0	0	0	CG31717	CG31717	318911	24583288	NM_164902	FBgn0051717	31B1-31B1	Chromosome 2L
1628335_at	3.0123	2.5996	0.4127	2.586	0	0	0	CG5222	CG5222	39763	24665027	NM_140581	FBgn0036570	72D6-72D6	Chromosome 3L		mRNA cleavage///mRNA polyadenylation	mRNA cleavage and polyadenylation specificity factor complex		GO:0006379///GO:0006378	GO:0005847
1632815_at	3.1909	2.7795	0.4114	2.578	0	0.0002	0	CG16952	CG16952	32546	45555462///45555454///24642329	NM_206741///NM_206740///NM_132857	FBgn0030701	13F17-13F17	Chromosome X, NC_004354.3 (15764218..15769567)
1630639_at	3.0891	2.6784	0.4107	2.574	0	0	0	dsd	distracted	43315	40215874///24650661	BT011125///NM_143314	FBgn0039528	98A10-98A10	Chromosome 3R
1635028_s_at	3.1938	2.78351	0.41029	2.572	0	0	0						FBgn0053047
1623888_at	3.3242	2.91481	0.40939	2.566	0	0	0	CG11847	CG11847	43018	157816461///73853410///24649941	BT030842///BT023855///NM_143084	FBgn0039281	96C1-96C1	Chromosome 3R
1628352_a_at	2.7382	2.33061	0.40759	2.556	0	0	0	CG8798	CG8798	40138	24666870///24666866	NM_168806///NM_140876	FBgn0036892	76B9-76B9	Chromosome 3L	endopeptidase La activity		mitochondrial matrix	GO:0008846		GO:0005759
1639990_at	2.3975	1.99	0.4075	2.555	0	0	0	CG17855	CG17855	34269	90855728///24583060	BT024996///NM_135450	FBgn0032124	30B10-30B10	Chromosome 2L	molecular_function	biological_process	cellular_component	GO:0003674	GO:0008150	GO:0005575
1624076_at	2.4679	2.0613	0.4066	2.55	0	0	0	CG5849	CG5849	42556	24648783	NM_142722	FBgn0038897	93F7-93F8	Chromosome 3R	membrane alanyl aminopeptidase activity			GO:0004179
1631095_at	2.9769	2.5709	0.406	2.546	0.0005	0.0072	0	Psc	Posterior sex combs	36431	24653250///8357	NM_079001///X59275	FBgn0005624	49E6-49E6	Chromosome 2R	DNA binding	chromatin remodeling///chromatin silencing///syncytial blastoderm mitotic cell cycle	PRC1 complex///intercalary heterochromatin///nucleus	GO:0003677	GO:0006338///GO:0006342///GO:0035186	GO:0035102///GO:0005725///GO:0005634
1636161_at	3.4055	2.9997	0.4058	2.545	0	0	0	CG3371	CG3371	38082	24654831	NM_138206	FBgn0035153	61C8-61C8	Chromosome 3L
1626901_at	2.6394	2.2336	0.4058	2.545	0.0017	0.02	0	CG15890	CG15890	32401	24642003	NM_132740	FBgn0030576	12F4-12F4	Chromosome X, NC_004354.3 (14651560..14659820, complement)
1632430_at	2.6502	2.24461	0.40559	2.544	0	0	0	Tsf1	Transferrin 1	32821	24643009	NM_078677	FBgn0022355	17A9-17A9	Chromosome X, NC_004354.3 (18281965..18284377)	ferric iron binding///iron ion transmembrane transporter activity///iron ion transmembrane transporter activity	cellular iron ion homeostasis///defense response///iron ion transport		GO:0008199///GO:0005381///GO:0005381	GO:0006879///GO:0006952///GO:0006826
1637203_at	3.1076	2.7022	0.4054	2.543	0	0	0	rev7	rev7	40677	24644294	NM_141298	FBgn0037345	83B4-83B4	Chromosome 3R		positive regulation of lyase activity			GO:0051349
1636164_s_at	3.5163	3.1124	0.4039	2.534	0	0	0	CG3107	CG3107	35475	116007547///24585804///24585802	NM_001043005///NM_165416///NM_136312	FBgn0033005	41D3-41D3	Chromosome 2R	metalloendopeptidase activity	proteolysis	mitochondrial matrix	GO:0004222	GO:0006508	GO:0005759
1637095_at	2.6791	2.27531	0.40379	2.533	0	0.0012	0	CG15818	CG15818	34019	24582492	NM_135272	FBgn0031910	27F3-27F3	Chromosome 2L
1633680_at	2.9423	2.5397	0.4026	2.526	0	0	0	CG12818	CG12818	41261	157816832///24645660	BT031026///NM_141739	FBgn0037809	86A8-86A8	Chromosome 3R
1632884_at	3.0827	2.6805	0.4022	2.524	0	0	0						FBgn0038254
1634087_at	3.4272	3.0254	0.4018	2.522	0	0	0	CG1311	CG1311	38523	24657436	NM_139627	FBgn0035523	64A12-64A12	Chromosome 3L
1625436_at	2.381	1.97931	0.40169	2.521	0	0	0	Uro	Urate oxidase	34060	19549820///8798	NM_057431///X51940	FBgn0003961	28C3-28C3	Chromosome 2L	urate oxidase activity///urate oxidase activity	allantoin biosynthetic process	peroxisome	GO:0004846///GO:0004846	GO:0019428	GO:0005777
1639882_at	3.1845	2.7832	0.4013	2.519	0	0	0	bocksbeutel	bocksbeutel	41162	62472453///38422434///38422432///24645434	NM_001014611///AJ606682///AJ606681///NM_141660	FBgn0037719	85D27-85D27	Chromosome 3R
1636574_s_at	3.1807	2.77971	0.40099	2.517	0	0	0	CG33056	CG33056	326246	28574791///28574789///28574787///28574785///28574783	NM_176381///NM_176380///NM_176377///NM_176379///NM_176378	FBgn0053056	78C2-78C2	Chromosome 3L
1639392_at	4.0765	3.6767	0.3998	2.51	0	0	0	l(2)09851	lethal (2) 09851	46662	24585890	NM_136338	FBgn0022288	41F9-41F9	Chromosome 2R
1640222_s_at	3.6244	3.2252	0.3992	2.507	0	0	0	CG13124	CG13124	34310	77403894///28574540///24583158	BT023892///NM_176003///NM_135475	FBgn0032156	30E1-30E1	Chromosome 2L
1641065_s_at	2.6265	2.2291	0.3974	2.496	0.0007	0.0101	0	CG3153	CG3153	41710	24646747///24646745	NM_142074///NM_169568	FBgn0038198	88A8-88A8	Chromosome 3R
1640431_at	3.0984	2.7013	0.3971	2.495	0	0	0	Irbp	Inverted repeat-binding protein	117419	28571647	NM_080512	FBgn0011774	86E4-86E4	Chromosome 3R	ATP-dependent DNA helicase activity///DNA binding///DNA binding///DNA binding///DNA-dependent protein kinase activity///DNA-dependent protein kinase activity///DNA-dependent protein kinase activity	telomere maintenance	nucleus	GO:0004003///GO:0003677///GO:0003677///GO:0003677///GO:0004677///GO:0004677///GO:0004677	GO:0000723	GO:0005634
1638190_at	2.9884	2.5925	0.3959	2.488	0	0	0	CG9667	CG9667	40960	78709072	NM_141511	FBgn0037550	84E13-84E13	Chromosome 3R
1627246_at	3.2625	2.8674	0.3951	2.483	0	0	0	Pcaf	Pcaf	39431			FBgn0020388	69C4-69C4	Chromosome 3L	histone acetyltransferase activity///histone acetyltransferase activity	dendrite morphogenesis///muscle development///regulation of histone acetylation	H4/H2A histone acetyltransferase complex///SAGA complex///polytene chromosome	GO:0004402///GO:0004402	GO:0048813///GO:0007517///GO:0035065	GO:0043189///GO:0000124///GO:0005700
1630005_at	3.6196	3.2251	0.3945	2.48	0.0004	0.0058	0
1624330_s_at	3.3516	2.95781	0.39379	2.476	0	0	0	CG5694	CG5694	34362	24583269///24583267	NM_164894///NM_135516	FBgn0032197	31B1-31B1	Chromosome 2L
1626336_at	2.2772	1.8853	0.3919	2.465	0	0	1	Dnr1	Defense repressor 1	37575	24658198	NM_137836	FBgn0034738	58E9-58F1	Chromosome 2R		immune response			GO:0006955
1625265_at	2.4497	2.0589	0.3908	2.459	0	0	0	CG9119	CG9119	38124	24655012	NM_138237	FBgn0035189	61F3-61F3	Chromosome 3L
1640143_at	2.9514	2.56071	0.39069	2.458	0	0	0	CG10463	CG10463	35264	24585319	NM_136156	FBgn0032819	38A2-38A2	Chromosome 2L
1627595_at	2.8336	2.44411	0.38949	2.451	0	0	0	CG11314	CG11314	43648	24651497	NM_143566	FBgn0039800	100A3-100A3	Chromosome 3R		mesoderm development			GO:0007498
1631772_a_at	3.0487	2.66	0.3887	2.447	0	0	0
1629423_at	3.6958	3.3076	0.3882	2.444	0	0	0	Rsu-1	Ras suppressor-1	34774	24584154	NM_135821	FBgn0028546	34C6-34C6	Chromosome 2L	small GTPase regulator activity	apposition of dorsal and ventral imaginal disc-derived wing surfaces///negative regulation of JNK activity///negative regulation of JNK cascade		GO:0005083	GO:0007475///GO:0043508///GO:0046329
1635538_at	3.36	2.97271	0.38729	2.439	0	0	0	CG11210	CG11210	35779	24586497	NM_136507	FBgn0033259	44A4-44A4	Chromosome 2R
1638308_s_at	2.9702	2.583	0.3872	2.438	0.0016	0.0191	0	His3:CG31613	His3:CG31613	318847	78709109	NM_165384	FBgn0051613	39D3-39D3	Chromosome 2L	DNA binding	nucleosome assembly	nucleosome	GO:0003677	GO:0006334	GO:0000786
1635007_at	2.8069	2.4201	0.3868	2.436	0	0.0001	0	Sulf1	Sulfated	53437	24647400	NM_080248	FBgn0040271	89B12-89B12	Chromosome 3R	N-acetylglucosamine-6-sulfatase activity///alkyl sulfatase activity	metabolic process///pattern specification process	Golgi stack///cell surface///endoplasmic reticulum	GO:0008449///GO:0018741	GO:0008152///GO:0007389	GO:0005795///GO:0009986///GO:0005783
1630262_s_at	2.2977	1.91131	0.38639	2.434	0	0	1
1627259_a_at	2.9034	2.51711	0.38629	2.433	0	0	0	ovo	ovo	31429			FBgn0003028	4E2-4E2	Chromosome X, NC_004354.3 (4942330..4963878)	DNA binding///RNA polymerase II transcription factor activity	cuticle development///female germ-line sex determination///non-sensory hair organization and biogenesis///non-sensory hair organization and biogenesis///oogenesis///pheromone metabolic process///regulation of transcription	nucleus///nucleus	GO:0003677///GO:0003702	GO:0042335///GO:0019099///GO:0035316///GO:0035316///GO:0048477///GO:0042810///GO:0045449	GO:0005634///GO:0005634
1630477_at	2.8537	2.46821	0.38549	2.429	0	0	0
1638286_at	2.836	2.45211	0.38389	2.42	0	0	0	pie	pineapple eye	44315	24583418	NM_080001	FBgn0005683	31E1-31E1	Chromosome 2L		compound eye development			GO:0048749
1633799_a_at	2.8216	2.4384	0.3832	2.416	0	0	0	CG12010	CG12010	38421	24656824///24656819	NM_168030///NM_139555	FBgn0035443	63D2-63D2	Chromosome 3L	ATPase activity		endoplasmic reticulum	GO:0016887		GO:0005783
1630786_at	3.1024	2.71991	0.38249	2.412	0	0	0	Chd3	Chd3	40111	24666728///4463996///4459399///4445833///4445204	NM_140854///AI546623///AI542026///AI531698///AI531069	FBgn0023395	76B3-76B3	Chromosome 3L	ATP-dependent DNA helicase activity///chromatin binding///helicase activity	chromatin assembly or disassembly///chromatin assembly or disassembly	nucleus	GO:0004003///GO:0003682///GO:0004386	GO:0006333///GO:0006333	GO:0005634
1625113_s_at	3.0585	2.67621	0.38229	2.411	0	0	0	CG6509	CG6509	34573	24583694///24583692	NM_135661///NM_164967	FBgn0032363	32F2-32F2	Chromosome 2L		antimicrobial humoral response			GO:0019730
1632807_at	2.893	2.51071	0.38229	2.411	0	0	0
1634028_s_at	3.224	2.8425	0.3815	2.407	0	0	0	Fmr1	Fmr1	37528			FBgn0028734	85F10-85F12	Chromosome 3R	mRNA binding///mRNA binding///mRNA binding///protein binding	axon guidance///axon guidance///axonal fasciculation///brain development///chemotaxis///NOT chemotaxis///circadian rhythm///circadian rhythm///heterochromatin formation///larval locomotory behavior///locomotion///locomotor rhythm///male courtship behavior///mitotic cell cycle, embryonic///negative regulation of dendrite morphogenesis///negative regulation of protein biosynthetic process///negativ…	RNA-induced silencing complex///RNA-induced silencing complex///cytoplasm///lipid particle///micro-ribonucleoprotein complex	GO:0003729///GO:0003729///GO:0003729///GO:0005515	GO:0007411///GO:0007411///GO:0007413///GO:0007420///GO:0006935///NOT GO:0006935///GO:0007623///GO:0007623///GO:0031507///GO:0008345///GO:0040011///GO:0045475///GO:0008049///GO:0045448///GO:0050774///GO:0017148///GO:0017148///GO:0007269///GO:0042331///NOT GO:0042331///GO:0007279///GO:0048814///GO:0050807///GO:0050807///GO:0008582///GO:0007288///GO:0007268///NOT GO:0007268///GO:0007416	GO:0016442///GO:0016442///GO:0005737///GO:0005811///GO:0035068
1624464_s_at	3.1126	2.7313	0.3813	2.406	0	0	0	Csk	C-terminal Src kinase	41398			FBgn0037925	86E13-86E13	Chromosome 3R
1632817_at	3.1467	2.7668	0.3799	2.398	0	0	0	Pvf3	PDGF- and VEGF-related factor 3	33995	92109825///24582446///24582444	BT025066///NM_135254///NM_078776	FBgn0031889	27E1-27E2	Chromosome 2L
1623595_at	3.2602	2.8806	0.3796	2.396	0	0	0	CG5439	CG5439	34710	24584020	NM_135763	FBgn0032476	34A8-34A8	Chromosome 2L
1625543_s_at	3.022	2.64241	0.37959	2.396	0	0	0	CYLD	CYLD	34380			FBgn0032210	31C7-31D1	Chromosome 2L	microtubule binding///transcription factor activity///ubiquitin thiolesterase activity		nucleus	GO:0008017///GO:0003700///GO:0004221		GO:0005634
1639607_at	3.2058	2.82641	0.37939	2.395	0	0	0	Vps16A	Vps16A	41107	24645297	NM_141620	FBgn0037674	85D7-85D7	Chromosome 3R
1631374_at	3.082	2.70261	0.37939	2.395	0	0.0002	0	chico	chico	64880	54650887///24583282	BT016137///NM_164899	FBgn0024248	31B1-31B1	Chromosome 2L	insulin-like growth factor receptor binding///insulin-like growth factor receptor binding///insulin-like growth factor receptor binding	aging///cell morphogenesis///determination of adult life span///growth of a germarium-derived egg chamber///insulin receptor signaling pathway///insulin receptor signaling pathway///insulin receptor signaling pathway///metabolic process///positive regulation of body size///positive regulation of body size///positive regulation of cell growth///positive regulation of cell size///positive regulatio…		GO:0005159///GO:0005159///GO:0005159	GO:0007568///GO:0000902///GO:0008340///GO:0007295///GO:0008286///GO:0008286///GO:0008286///GO:0008152///GO:0040018///GO:0040018///GO:0030307///GO:0045793///GO:0045793///GO:0046622///GO:0046622///GO:0040014///GO:0008361///GO:0008361///GO:0046620///GO:0046620///GO:0035159///GO:0042594///GO:0042594///GO:0007296
1633975_s_at	2.5092	2.1302	0.379	2.393	0.0001	0.0024	0	CG12214	CG12214	36072	24652363///24652362	NM_165754///NM_136718	FBgn0033495	46F3-46F3	Chromosome 2R
1627816_a_at	2.6762	2.2972	0.379	2.393	0	0	0	CG32264	CG32264	38438	45552926///24656942///24656937///24656932	NM_206268///NM_168039///NM_168038///NM_168037	FBgn0052264	63E8-63F1	Chromosome 3L
1626543_at	3.0046	2.626	0.3786	2.391	0	0	0	CG7066	CG7066	38934	24660791	NM_139947	FBgn0035869	66C5-66C5	Chromosome 3L
1634978_at	3.4945	3.1163	0.3782	2.388	0	0	0	CG13117	CG13117	34289	24583116	NM_135463	FBgn0032140	30C6-30C6	Chromosome 2L
1635157_at	2.9633	2.58551	0.37779	2.386	0	0	0	CG33057	CG33057	318833	28575018	NM_176299	FBgn0053057	66C11-66C11	Chromosome 3L	2'-phosphotransferase activity	tRNA splicing		GO:0008665	GO:0006388
1623160_at	3.3644	2.98671	0.37769	2.386	0	0	0	Mmp1	Matrix metalloproteinase 1	37949	24762712///24762710	NM_079128///NM_166683	FBgn0035049	60D13-60D14	Chromosome 2R	metalloendopeptidase activity///metalloendopeptidase activity///metalloendopeptidase activity	autophagic cell death///cell adhesion///dorsal trunk growth, open tracheal system///instar larval development///open tracheal system development///salivary gland cell autophagic cell death	dendrite	GO:0004222///GO:0004222///GO:0004222	GO:0048102///GO:0007155///GO:0035001///GO:0002168///GO:0007424///GO:0035071	GO:0030425
1624684_at	3.1777	2.8004	0.3773	2.383	0	0	0	CG6095	CG6095	43163	45553560///24650242	NM_206576///NM_143197	FBgn0039401	96F10-96F10	Chromosome 3R
1635928_a_at	2.935	2.5583	0.3767	2.38	0	0	0
1625386_at	3.3462	2.96981	0.37639	2.378	0	0	0	da	daughterless	34413	24583392///3626433///7838	NM_057841///AI133875///Y00221	FBgn0000413	31D11-31E1	Chromosome 2L	DNA binding///specific RNA polymerase II transcription factor activity///transcription activator activity///transcription factor activity	R8 cell fate specification///bristle morphogenesis///nervous system development///nervous system development///oogenesis///oogenesis///ovarian follicle cell development///peripheral nervous system development///peripheral nervous system development///positive regulation of transcription///regulation of transcription, DNA-dependent///second mitotic wave during compound eye morphogenesis///sensory …	nucleus///nucleus	GO:0003677///GO:0003704///GO:0016563///GO:0003700	GO:0045464///GO:0008407///GO:0007399///GO:0007399///GO:0048477///GO:0048477///GO:0030707///GO:0007422///GO:0007422///GO:0045941///GO:0006355///GO:0016330///GO:0007423///GO:0007423///GO:0007530///GO:0007530///GO:0007541	GO:0005634///GO:0005634
1629748_s_at	2.9069	2.53061	0.37629	2.378	0.0028	0.031	0	CG2747	CG2747	40950	90855658///78214269///71834262///24644959///24644957	BT024961///BT023946///BT023795///NM_169205///NM_141504	FBgn0037541	84E8-84E9	Chromosome 3R
1624203_s_at	2.7787	2.4026	0.3761	2.377	0	0	0	Gli	Gliotactin	34927			FBgn0001987	35D4-35D4	Chromosome 2L	carboxylesterase activity	establishment of blood-nerve barrier///female meiosis chromosome segregation///maintenance of imaginal disc-derived wing hair orientation///regulation of tube size, open tracheal system///septate junction assembly	plasma membrane///plasma membrane///septate junction	GO:0004091	GO:0008065///GO:0016321///GO:0035321///GO:0035151///GO:0019991	GO:0005886///GO:0005886///GO:0005918
1641104_s_at	2.2345	1.8591	0.3754	2.373	0	0	1	Eaat1	Excitatory amino acid transporter 1	34251	60677890///24583024///24583022///19549493	BT021304///NM_164854///NM_164853///NM_058080	FBgn0026439	30A8-30A8	Chromosome 2L	L-glutamate transmembrane transporter activity///glutamate:sodium symporter activity///glutamate:sodium symporter activity		plasma membrane	GO:0005313///GO:0015501///GO:0015501		GO:0005886
1637260_at	2.943	2.568	0.375	2.371	0	0	0	CG6066	CG6066	43267	24650529	NM_143281	FBgn0039488	97E2-97E2	Chromosome 3R
1640857_at	2.6406	2.2664	0.3742	2.367	0	0	0	CG10208	CG10208	42814	24649421	NM_142929	FBgn0039118	95B1-95B1	Chromosome 3R
1623508_at	2.6596	2.2877	0.3719	2.354	0	0	0	CG30466	CG30466	246629	24653896	NM_166103	FBgn0050466	52A13-52A13	Chromosome 2R	molecular_function	biological_process	cellular_component	GO:0003674	GO:0008150	GO:0005575
1635050_at	2.5022	2.1305	0.3717	2.353	0	0	0
1627380_at	3.7854	3.4137	0.3717	2.353	0	0	0
1631805_at	2.4092	2.03901	0.37019	2.345	0	0	0	CG3397	CG3397	41454	24646158	NM_141883	FBgn0037975	87A4-87A4	Chromosome 3R	oxidoreductase activity	potassium ion transport	voltage-gated potassium channel complex	GO:0016491	GO:0006813	GO:0008076
1639498_a_at	4.0814	3.7116	0.3698	2.343	0	0	0	ap	apterous	35509	45551021///45549163///28912907///3832905///7600	NM_165445///NM_078897///BT005201///AI238047///X65158	FBgn0000099	41F8-41F8	Chromosome 2R	specific RNA polymerase II transcription factor activity///zinc ion binding	axon guidance///cell fate commitment///dorsal/ventral lineage restriction, imaginal disc///dorsal/ventral pattern formation, imaginal disc///haltere disc morphogenesis///histolysis///imaginal disc-derived wing morphogenesis///leg disc development///leg disc proximal/distal pattern formation///leg segmentation///muscle development///muscle development///nervous system development///nervous system …	nucleus///nucleus	GO:0003704///GO:0008270	GO:0007411///GO:0045165///GO:0007451///GO:0007450///GO:0007481///GO:0007559///GO:0007476///GO:0035218///GO:0007479///GO:0035286///GO:0007517///GO:0007517///GO:0007399///GO:0007399///GO:0006350///GO:0006350///GO:0048190///GO:0048190///GO:0007472	GO:0005634///GO:0005634
1627719_at	3.2621	2.8926	0.3695	2.341	0.0007	0.0101	0	gol	goliath	38006	24762825///24762823	NM_079140///NM_166705	FBgn0004919	60F3-60F3	Chromosome 2R	transcription regulator activity	mesoderm development///mesoderm formation///regulation of transcription///regulation of transcription, DNA-dependent	nucleus	GO:0030528	GO:0007498///GO:0001707///GO:0045449///GO:0006355	GO:0005634
1635196_at	3.3548	2.9856	0.3692	2.339	0.0001	0.0028	0	CG6836	CG6836	40070	24666562	NM_140822	FBgn0036834	75F1-75F1	Chromosome 3L
1639193_a_at	2.5511	2.18191	0.36919	2.339	0	0	0	CG1971	CG1971	43755	24651769///24651768	NM_170578///NM_143643	FBgn0039881	100D2-100D2	Chromosome 3R
1624861_at	3.0514	2.6839	0.3675	2.33	0	0	0
1635818_at	3.1971	2.82971	0.36739	2.33	0	0	0	CG4713	CG4713	34543	24583636	NM_135644	FBgn0032342	32D3-32D4	Chromosome 2L
1641361_a_at	3.3189	2.9524	0.3665	2.325	0	0	0	Mkp3	Mitogen-activated protein kinase phosphatase 3	40081	24666603///24666599	NM_168785///NM_140830	FBgn0036844	75F6-75F6	Chromosome 3L	MAP kinase tyrosine/serine/threonine phosphatase activity///phosphoric monoester hydrolase activity///protein tyrosine/serine/threonine phosphatase activity///protein tyrosine/serine/threonine phosphatase activity	cell-cell adhesion///maintenance of epithelial integrity, open tracheal system///primary branching, open tracheal system///protein amino acid dephosphorylation///protein amino acid dephosphorylation	cytoplasm	GO:0017017///GO:0016791///GO:0008138///GO:0008138	GO:0016337///GO:0035160///GO:0007428///GO:0006470///GO:0006470	GO:0005737
1639069_at	2.6761	2.3097	0.3664	2.324	0	0.0003	0
1625233_at	2.7669	2.402	0.3649	2.316	0	0	0	Pi3K68D	Phosphotidylinositol 3 kinase 68D	39329	24662902///24662894///24662890///2113837	NM_168476///NM_168475///NM_079304///X92892	FBgn0015278	68D4-68D6	Chromosome 3L	1-phosphatidylinositol-3-kinase activity///1-phosphatidylinositol-3-kinase activity///phosphatidylinositol-4,5-bisphosphate 3-kinase activity///NOT phosphatidylinositol-4,5-bisphosphate 3-kinase activity///phosphatidylinositol-4-phosphate 3-kinase activity///phosphatidylinositol-4-phosphate 3-kinase activity///phosphoinositide 3-kinase activity///phosphoinositide 3-kinase activity///phospholipid …	phagocytosis, engulfment///phosphoinositide phosphorylation///phosphoinositide phosphorylation///phosphoinositide phosphorylation		GO:0016303///GO:0016303///GO:0046934///NOT GO:0046934///GO:0035005///GO:0035005///GO:0035004///GO:0035004///GO:0005543	GO:0006911///GO:0046854///GO:0046854///GO:0046854
1625139_at	2.858	2.4941	0.3639	2.311	0	0.0006	0	Gadd45	Gadd45	35646	22026832	NM_136420	FBgn0033153	43A2-43A2	Chromosome 2R
1633069_s_at	3.1628	2.80071	0.36209	2.301	0	0	0	CG10277	CG10277	40791	77403904///24644602///24644600///24644598	BT023897///NM_169140///NM_169139///NM_141396	FBgn0037442	83E5-83E5	Chromosome 3R
1633359_a_at	2.8232	2.4612	0.362	2.301	0	0.0001	0	Traf3	Traf3	32611	24642519///24642518///24642516	NM_167518///NM_132898///NM_167517	FBgn0030748	14C4-14C4	Chromosome X, NC_004354.3 (16309102..16311622)		defense response///signal transduction			GO:0006952///GO:0007165
1641438_at	3.0655	2.70381	0.36169	2.299	0	0	0
1630887_a_at	3.3505	2.98921	0.36129	2.297	0	0	0	CG14998	CG14998	38491	62484445///62484443///62484441///62484439///62484271	NM_168064///NM_168063///NM_168062///NM_168061///NM_139604	FBgn0035500	64A7-64A7	Chromosome 3L
1641336_at	2.9654	2.60421	0.36119	2.297	0	0	0	CG6443	CG6443	34477	28574122	NM_135599	FBgn0032290	32A5-32A5	Chromosome 2L
1624412_at	3.9386	3.5789	0.3597	2.289	0	0	0	ap	apterous	35509	45551021///45549163///28912907///3832905///7600	NM_165445///NM_078897///BT005201///AI238047///X65158	FBgn0000099	41F8-41F8	Chromosome 2R	specific RNA polymerase II transcription factor activity///zinc ion binding	axon guidance///cell fate commitment///dorsal/ventral lineage restriction, imaginal disc///dorsal/ventral pattern formation, imaginal disc///haltere disc morphogenesis///histolysis///imaginal disc-derived wing morphogenesis///leg disc development///leg disc proximal/distal pattern formation///leg segmentation///muscle development///muscle development///nervous system development///nervous system …	nucleus///nucleus	GO:0003704///GO:0008270	GO:0007411///GO:0045165///GO:0007451///GO:0007450///GO:0007481///GO:0007559///GO:0007476///GO:0035218///GO:0007479///GO:0035286///GO:0007517///GO:0007517///GO:0007399///GO:0007399///GO:0006350///GO:0006350///GO:0048190///GO:0048190///GO:0007472	GO:0005634///GO:0005634
1634388_at	2.4125	2.05311	0.35939	2.287	0	0	0	CG30197	CG30197	246513	24653659	NM_166058	FBgn0050197	51A4-51A4	Chromosome 2R	molecular_function	biological_process	cellular_component	GO:0003674	GO:0008150	GO:0005575
1634885_at	2.526	2.16761	0.35839	2.282	0	0	0	Or67b	Odorant receptor 67b	39120			FBgn0036019	67C2-67C2	Chromosome 3L	olfactory receptor activity	detection of chemical stimulus during sensory perception of smell///sensory perception of smell	integral to membrane	GO:0004984	GO:0050911///GO:0007608	GO:0016021
1639147_s_at	2.3164	1.95811	0.35829	2.281	0	0	0	CG30438	CG30438	246614	24585858///24585856///24585854///24585852	NM_165438///NM_165437///NM_165436///NM_165435	FBgn0050438	41F2-41F3	Chromosome 2R	transferase activity, transferring hexosyl groups			GO:0016758
1628319_s_at	2.4725	2.1159	0.3566	2.273	0.0003	0.0045	0
1641442_a_at	2.9714	2.6153	0.3561	2.27	0	0	0	trol	terribly reduced optic lobes	45320			FBgn0001402	3A3-3A4	Chromosome X, NC_004354.3 (2365016..2439423, complement)		asymmetric neuroblast division///maintenance of epithelial cell polarity	basement membrane///proteinaceous extracellular matrix		GO:0055059///GO:0045199	GO:0005604///GO:0005578
1635260_at	3.4246	3.06871	0.35589	2.269	0	0	0	Stam	Signal transducing adaptor molecule	34505	24583561	NM_058100	FBgn0027363	32B2-32B3	Chromosome 2L	JAK pathway signal transduction adaptor activity///receptor signaling protein tyrosine kinase signaling protein activity	JAK-STAT cascade///neurotransmitter secretion///regulation of JAK-STAT cascade///synaptic vesicle endocytosis		GO:0008269///GO:0008268	GO:0007259///GO:0007269///GO:0046425///GO:0048488
1640750_at	2.9298	2.5751	0.3547	2.263	0	0.0007	0	CG4841	CG4841	35030	24584766	NM_135980	FBgn0032622	36B4-36B4	Chromosome 2L
1623536_s_at	2.8554	2.5012	0.3542	2.26	0	0.0003	0	CG11347	CG11347	38543	24657640///24657633///24657626///24657618	NM_168085///NM_168084///NM_168083///NM_139643	FBgn0035542	64B4-64B5	Chromosome 3L
1628896_a_at	3.4031	3.04921	0.35389	2.258	0	0.0005	0	CG4210	CG4210	41832	28571715///24647012	NM_169621///NM_142173	FBgn0038302	88E3-88E3	Chromosome 3R
1637542_s_at	2.7258	2.3739	0.3519	2.248	0	0	0	Chrac-14///mus201	Chrac-14///mutagen-sensitive 201	3772329///3772069	51092042	BT015206	FBgn0052956	29C4-29C5///29C4-29C5	Chromosome 2L///Chromosome 2L	protein binding///protein heterodimerization activity///single-stranded DNA specific endodeoxyribonuclease activity	nucleosome mobilization///base-excision repair///nucleotide-excision repair	chromatin accessibility complex///chromatin accessibility complex	GO:0005515///GO:0046982///GO:0000014	GO:0042766///GO:0006284///GO:0006289	GO:0008623///GO:0008623
1639504_at	2.4861	2.13431	0.35179	2.247	0	0	0	CG14855	CG14855	41789	24646915	NM_142133	FBgn0038260	88D3-88D3	Chromosome 3R	secondary active organic cation transmembrane transporter activity			GO:0008513
1628625_at	2.5633	2.2125	0.3508	2.242	0	0	0	CG12926	CG12926	35996	24652155	NM_136666	FBgn0033437	45F6-45F6	Chromosome 2R	vitamin E binding			GO:0008431
1622892_s_at	3.0897	2.7405	0.3492	2.234	0	0	0	mkg-p	monkey king protein	38955	28574945///24660891	NM_139962///NM_168272	FBgn0035889	66C11-66C11	Chromosome 3L
1634156_at	3.3986	3.0503	0.3483	2.229	0	0	0	CG5604	CG5604	34378	24583317	NM_135525	FBgn0032208	31C4-31C6	Chromosome 2L			proteasome regulatory particle (sensu Eukaryota)			GO:0005838
1627116_at	3.1134	2.7653	0.3481	2.228	0	0	0	CG18316	CG18316	35781	24586501	NM_136509	FBgn0033261	44A4-44A4	Chromosome 2R
1629779_at	3.2079	2.8598	0.3481	2.228	0	0	0	Mcr	Macroglobulin complement-related	44071	24582679	NM_079949	FBgn0020240	28E1-28E3	Chromosome 2L	endopeptidase inhibitor activity///eukaryotic cell surface binding	phagocytosis, engulfment///response to yeast		GO:0004866///GO:0043499	GO:0006911///GO:0001878
1639582_at	2.9126	2.5656	0.347	2.223	0	0	0	Pde11	Phosphodiesterase 11	35107	24584984	NM_136041	FBgn0032686	36F6-36F6	Chromosome 2L
1629871_at	3.5868	3.2399	0.3469	2.222	0	0	0	CG11665	CG11665	35499	24585865	NM_136330	FBgn0033028	41F6-41F6	Chromosome 2R	monocarboxylic acid transmembrane transporter activity			GO:0008028
1626884_a_at	2.6797	2.3331	0.3466	2.221	0	0	0	CG32062	CG32062	39198	24662234///24662230	NM_168413///NM_168412	FBgn0052062	67E4-67E5	Chromosome 3L	mRNA binding			GO:0003729
1638354_at	3.3711	3.0247	0.3464	2.22	0	0	0	CG12007	CG12007	40617	24644117	NM_141255	FBgn0037293	82F1-82F1	Chromosome 3R	Rab-protein geranylgeranyltransferase activity	cell adhesion///regulation of cell shape	Rab-protein geranylgeranyltransferase complex	GO:0004663	GO:0007155///GO:0008360	GO:0005968
1625652_s_at	2.9607	2.6147	0.346	2.218	0	0	0	CG12428	CG12428	43332	24650711///24650709///24650708///24650706///24650704	NM_170354///NM_170353///NM_143326///NM_170352///NM_170351	FBgn0039543	98B2-98B2	Chromosome 3R	carnitine O-octanoyltransferase activity		peroxisome	GO:0008458		GO:0005777
1625102_at	3.0306	2.6852	0.3454	2.215	0	0.0002	0	CG14299	CG14299	42256	62472727///24648053	NM_001014640///NM_142495	FBgn0038651	91C6-91C6	Chromosome 3R
1631007_at	3.8093	3.46451	0.34479	2.212	0	0	0	RnrL	Ribonucleoside diphosphate reductase large subunit	34392	45549063	NM_057679	FBgn0011703	31D8-31D8	Chromosome 2L	ribonucleoside-diphosphate reductase activity///ribonucleoside-diphosphate reductase activity	DNA replication	ribonucleoside-diphosphate reductase complex	GO:0004748///GO:0004748	GO:0006260	GO:0005971
1624117_at	2.615	2.2711	0.3439	2.207	0	0	0	CG18397	CG18397	35149	61675680///24585070	BT021951///NM_136073	FBgn0032723	37B5-37B6	Chromosome 2L
1626320_at	3.3519	3.0095	0.3424	2.199	0	0	0	CG31344	CG31344	41835	24647021	NM_142176	FBgn0051344	88E3-88E3	Chromosome 3R
1635688_at	2.6115	2.2691	0.3424	2.199	0	0.0001	0	CG15210	CG15210	50323	24641112	NM_144208	FBgn0040850	9F4-9F4	Chromosome X, NC_004354.3 (10733420..10733686)
1633505_at	3.4679	3.1257	0.3422	2.198	0	0	0	CG12876	CG12876	43330	24650700	NM_143325	FBgn0039541	98B1-98B1	Chromosome 3R
1635649_at	3.2846	2.9427	0.3419	2.197	0	0.0001	0	CG8038	CG8038	38889	24660550	NM_139911	FBgn0035831	66A21-66A22	Chromosome 3L	ribonuclease P activity		ribonuclease P complex	GO:0004526		GO:0030677
1625691_at	3.3835	3.0418	0.3417	2.196	0	0	0	Tre1	trapped in endoderm-1	140439	24639920	NM_080053	FBgn0046687	5A11-5A12	Chromosome X, NC_004354.3 (5567869..5574008, complement)	G-protein coupled receptor activity///taste receptor activity///taste receptor activity	G-protein coupled receptor protein signaling pathway///germ cell development///germ cell migration///germ cell migration///germ cell programmed cell death///pole cell migration///sensory perception of sweet taste///sensory perception of taste///sensory perception of taste	integral to membrane///integral to membrane	GO:0004930///GO:0008527///GO:0008527	GO:0007186///GO:0007281///GO:0008354///GO:0008354///GO:0035234///GO:0007280///GO:0050916///GO:0050909///GO:0050909	GO:0016021///GO:0016021
1631790_at	3.3435	3.00411	0.33939	2.184	0	0	0	CG8578	CG8578	32540	24642316	NM_132854	FBgn0030699	13F10-13F12	Chromosome X, NC_004354.3 (15738530..15741660)
1628867_s_at	2.4302	2.092	0.3382	2.178	0	0	0	CG5740	CG5740	42600	24648914///24648912	NM_142753///NM_169996	FBgn0038932	94A2-94A2	Chromosome 3R
1634654_at	3.6303	3.2923	0.338	2.177	0.0003	0.005	0	poe	purity of essence	46243	24582675///3893108	NM_057638///Y17920	FBgn0011230	28D11-28E1	Chromosome 2L	calmodulin binding	sperm individualization///spermatid development		GO:0005516	GO:0007291///GO:0007286
1625343_at	3.3837	3.0457	0.338	2.177	0	0	0	CG5931	CG5931	39737	54650853///28574897	BT016121///NM_140561	FBgn0036548	72C1-72C1	Chromosome 3L	ATP-dependent RNA helicase activity///RNA helicase activity	RNA splicing///regulation of alternative nuclear mRNA splicing, via spliceosome	nucleus///small nuclear ribonucleoprotein complex///snRNP U5///spliceosome	GO:0004004///GO:0003724	GO:0008380///GO:0000381	GO:0005634///GO:0030532///GO:0005682///GO:0005681
1632912_s_at	2.9955	2.65821	0.33729	2.174	0	0	0	CG13667	CG13667	38956	24660906///24660902	NM_168274///NM_139963	FBgn0035890	66C11-66C11	Chromosome 3L	oxidoreductase activity			GO:0016491
1624485_at	2.5963	2.25921	0.33709	2.173	0.0005	0.007	0	CG6867	CG6867	32782	62484213	NM_133034	FBgn0030887	16F5-16F5	Chromosome X, NC_004354.3 (17917904..17922303)
1626638_at	2.7966	2.46	0.3366	2.17	0	0	0	escl	escl	34611	54650519///24583771///24583769	BT015954///NM_135688///NM_164979	FBgn0032391	33B5-33B5	Chromosome 2L	protein binding		polytene chromosome	GO:0005515		GO:0005700
1630669_at	2.7356	2.40011	0.33549	2.165	0	0	0	CG7299	CG7299	34468	24583496	NM_135592	FBgn0032282	32A4-32A4	Chromosome 2L
1636231_at	3.306	2.97061	0.33539	2.164	0	0	0	CG3781	CG3781	31560	24640077	NM_132075	FBgn0029853	5E3-5E3	Chromosome X, NC_004354.3 (6155273..6156153)	molecular_function	biological_process	cellular_component	GO:0003674	GO:0008150	GO:0005575
1627665_at	3.4475	3.11491	0.33259	2.15	0	0.0001	0
1623415_at	3.0046	2.6721	0.3325	2.15	0	0	0	dl	dorsal	35047	51092040///24584825///24584823///24584821///3476583	BT015205///NM_165219///NM_165218///NM_165217///AI108304	FBgn0000462	36C8-36C9	Chromosome 2L	DNA binding///RNA polymerase II transcription factor activity///morphogen activity///protein binding///transcription activator activity///transcription factor activity///transcription factor activity///transcription repressor activity	Toll signaling pathway///Toll signaling pathway///anterior/posterior pattern formation///defense response///defense response///dorsal/ventral axis specification///dorsal/ventral pattern formation///ectoderm development///ectodermal cell fate specification///gastrulation///gastrulation involving germ band extension///germ cell migration///heart development///immune response///immune response///imm…	cytoplasm///cytoplasm///cytoplasm///nucleus///nucleus///nucleus///nucleus	GO:0003677///GO:0003702///GO:0016015///GO:0005515///GO:0016563///GO:0003700///GO:0003700///GO:0016564	GO:0008063///GO:0008063///GO:0009952///GO:0006952///GO:0006952///GO:0009950///GO:0009953///GO:0007398///GO:0001715///GO:0007369///GO:0010004///GO:0008354///GO:0007507///GO:0006955///GO:0006955///GO:0006955///GO:0008358///GO:0007498///GO:0007501///GO:0016481///GO:0000122///GO:0045892///GO:0042387///GO:0045944///GO:0045893///GO:0000381///GO:0045449///GO:0006355///GO:0007419	GO:0005737///GO:0005737///GO:0005737///GO:0005634///GO:0005634///GO:0005634///GO:0005634
1634913_s_at	3.3534	3.0218	0.3316	2.145	0	0	0	pes	peste	34087	24582647///24582646	NM_164777///NM_135324	FBgn0031969	28D3-28D3	Chromosome 2L	scavenger receptor activity	defense response	integral to plasma membrane	GO:0005044	GO:0006952	GO:0005887
1641713_a_at	3.4436	3.1127	0.3309	2.142	0.0009	0.0117	0	CG11120	CG11120	42982	45551970///45550826	NM_170183///NM_143055	FBgn0039250	96B8-96B9	Chromosome 3R
1641379_a_at	3.2194	2.88871	0.33069	2.141	0	0	0
1637641_at	2.8384	2.5082	0.3302	2.138	0	0	0	Mkp3	Mitogen-activated protein kinase phosphatase 3	40081	24666603///24666599	NM_168785///NM_140830	FBgn0036844	75F6-75F6	Chromosome 3L	MAP kinase tyrosine/serine/threonine phosphatase activity///phosphoric monoester hydrolase activity///protein tyrosine/serine/threonine phosphatase activity///protein tyrosine/serine/threonine phosphatase activity	cell-cell adhesion///maintenance of epithelial integrity, open tracheal system///primary branching, open tracheal system///protein amino acid dephosphorylation///protein amino acid dephosphorylation	cytoplasm	GO:0017017///GO:0016791///GO:0008138///GO:0008138	GO:0016337///GO:0035160///GO:0007428///GO:0006470///GO:0006470	GO:0005737
1641242_at	2.3947	2.06461	0.33009	2.138	0	0	0	Ugt86Di	Ugt86Di	53502	24645834	NM_144363	FBgn0040251	86D5-86D5	Chromosome 3R	glucuronosyltransferase activity			GO:0015020
1629372_a_at	3.2537	2.92401	0.32969	2.136	0	0	0	sec71	sec71	34785	24584188///24584186	NM_165059///NM_135831	FBgn0028538	34D1-34D1	Chromosome 2L	ARF guanyl-nucleotide exchange factor activity	ER to Golgi vesicle-mediated transport///intra-Golgi vesicle-mediated transport	Golgi apparatus	GO:0005086	GO:0006888///GO:0006891	GO:0005794
1630514_at	3.355	3.0261	0.3289	2.132	0	0	0
1641236_s_at	2.4032	2.0747	0.3285	2.13	0.0014	0.0173	1	CG5758	CG5758	35083	116008466///116008222///62484367	NM_165239///NM_136022///NM_165240	FBgn0032666	36E5-36E5	Chromosome 2L
1625344_at	3.7464	3.41801	0.32839	2.13	0	0	0	fu12	fu12	34176	45550952///24582853///4688677	NM_164823///NM_135387///AJ238252	FBgn0026718	29C5-29D1	Chromosome 2L	1-acylglycerol-3-phosphate O-acyltransferase activity///1-acylglycerol-3-phosphate O-acyltransferase activity			GO:0003841///GO:0003841
1623176_at	3.1419	2.8138	0.3281	2.128	0	0	0	CG16812	CG16812	34722	24584047	NM_135775	FBgn0032488	34A10-34A10	Chromosome 2L
1636073_at	3.2193	2.89191	0.32739	2.125	0	0	0	CG32344	CG32344	326208	28575013	NM_138184	FBgn0052344	61C1-61C1	Chromosome 3L	ATP-dependent RNA helicase activity///helicase activity			GO:0004004///GO:0004386
1633336_at	2.7923	2.46531	0.32699	2.123	0.0007	0.0096	0	CG32560	CG32560	32754	24642841	NM_133012	FBgn0052560	16C1-16C8	Chromosome X, NC_004354.3 (17604819..17645728)	Ras GTPase activator activity	Ras protein signal transduction///negative regulation of Ras protein signal transduction	cytoplasm	GO:0005099	GO:0007265///GO:0046580	GO:0005737
1626584_a_at	3.2887	2.96181	0.32689	2.122	0	0	0	SMSr	SMSr	38823	24660068///24660063	NM_168212///NM_139857	FBgn0052380	65F7-65F9	Chromosome 3L	molecular_function	sphingomyelin biosynthetic process	integral to membrane	GO:0003674	GO:0006686	GO:0016021
1628969_s_at	3.1928	2.8664	0.3264	2.12	0.0007	0.0097	0	CG8485	CG8485	36579	24653591///24653589///24653587///24653585	NM_166043///NM_166042///NM_166041///NM_137098	FBgn0033915	50E4-50E4	Chromosome 2R	SAP kinase activity///protein serine/threonine kinase activity	protein amino acid phosphorylation		GO:0016909///GO:0004674	GO:0006468
1623487_at	3.0687	2.7433	0.3254	2.115	0	0	0	dmt	dalmatian	41180	17737870	NM_079571	FBgn0016792	85E5-85E5	Chromosome 3R	molecular_function	peripheral nervous system development	nucleus	GO:0003674	GO:0007422	GO:0005634
1626478_at	2.7196	2.39531	0.32429	2.11	0	0	0	CG12340	CG12340	36133	22024107	NM_136764	FBgn0027499	47C1-47C1	Chromosome 2R
1637091_a_at	3.4984	3.1751	0.3233	2.105	0	0	0	CG9772	CG9772	40548	116007921///28573255///28573253///28573251	NM_001043194///NM_141200///NM_164340///NM_164341	FBgn0037236	82A4-82A4	Chromosome 3R	protein binding	ubiquitin-dependent protein catabolic process	SCF ubiquitin ligase complex	GO:0005515	GO:0006511	GO:0019005
1641115_at	3.0572	2.73421	0.32299	2.103	0	0	0	CG10055	CG10055	40862	24644769	NM_141446	FBgn0037482	84D1-84D1	Chromosome 3R
1633915_at	3.4745	3.1519	0.3226	2.101	0	0	0	RnpS1	RNA-binding protein S1	41147	24645402///22859163	NM_141646///AJ459409	FBgn0037707	85D24-85D24	Chromosome 3R	mRNA binding///mRNA binding	mRNA catabolic process, nonsense-mediated decay		GO:0003729///GO:0003729	GO:0000184
1624014_at	2.8564	2.53391	0.32249	2.101	0	0	0	Use1	Use1	39051	24661400	NM_140032	FBgn0035965	67A1-67A1	Chromosome 3L		Golgi organization and biogenesis	endoplasmic reticulum		GO:0007030	GO:0005783
1638480_at	2.8317	2.5096	0.3221	2.099	0	0.0001	0	Rlb1	Rlb1	41139			FBgn0014022	85D19-85D19	Chromosome 3R
1628957_at	3.0566	2.7352	0.3214	2.096	0	0	0	l(2)35Bd	lethal (2) 35Bd	34877	24584375	NM_078844	FBgn0001974	35B8-35B8	Chromosome 2L	RNA binding///mRNA (guanine-N7-)-methyltransferase activity	mRNA capping	nucleus	GO:0003723///GO:0004482	GO:0006370	GO:0005634
1636647_s_at	3.3093	2.98821	0.32109	2.094	0.0002	0.0043	0
1629644_s_at	2.9634	2.6428	0.3206	2.092	0	0.0005	0	Mtl	Mig-2-like	43319	24650674///24650673///24650671///21104346	NM_170344///NM_079809///NM_170343///AJ413188	FBgn0039532	98A13-98A13	Chromosome 3R	GTPase activity///GTPase activity	JNK cascade///actin cable formation///dorsal closure///dorsal closure///dorsal closure, elongation of leading edge cells///germ-band shortening///head involution///hemocyte migration///lamellipodium biogenesis///morphogenesis of an epithelium		GO:0003924///GO:0003924	GO:0007254///GO:0045011///GO:0007391///GO:0007391///GO:0007394///GO:0007390///GO:0008258///GO:0035099///GO:0030032///GO:0002009
1636634_a_at	3.6371	3.3191	0.318	2.079	0	0.0003	0	MRP	Multidrug-Resistance like Protein 1	34686			FBgn0032456	33F3-33F4	Chromosome 2L	ATPase activity, coupled to movement of substances///ATPase activity, coupled to transmembrane movement of substances///xenobiotic-transporting ATPase activity			GO:0043492///GO:0042626///GO:0008559
1626475_at	2.8939	2.57621	0.31769	2.078	0	0	0	CG6729	CG6729	34484	24583520	NM_135605	FBgn0032296	32A5-32A5	Chromosome 2L
1635256_s_at	3.4386	3.1212	0.3174	2.076	0	0	0	CG1275	CG1275	38286	45552872///24655946///24655941///24655936	NM_206241///NM_139446///NM_167942///NM_167941	FBgn0035321	62D4-62D4	Chromosome 3L	electron carrier activity		transport vesicle	GO:0009055		GO:0030133
1636691_a_at	3.1484	2.831	0.3174	2.076	0	0	0	CG16975	CG16975	34709	24584018///24584016	NM_165026///NM_135762	FBgn0032475	34A7-34A8	Chromosome 2L	methylated histone residue binding	chromatin silencing///imaginal disc growth///oogenesis	nucleus	GO:0035064	GO:0006342///GO:0007446///GO:0048477	GO:0005634
1636943_s_at	3.7767	3.4602	0.3165	2.072	0	0	0	Spn5	Serine protease inhibitor 5	49804	28573004///24647007///6572150	NM_176501///NM_080215///AJ251748	FBgn0028984	88E3-88E3	Chromosome 3R	serine-type endopeptidase inhibitor activity			GO:0004867
1634474_s_at	3.4917	3.17591	0.31579	2.069	0	0.0009	0	Pop2	Pop2	39366	24663079///24663075///24663072	NM_168485///NM_168484///NM_140281	FBgn0036239	68F1-68F1	Chromosome 3L	general RNA polymerase II transcription factor activity	muscle development///neuron development///regulation of transcription from RNA polymerase II promoter	cytoplasm///nucleus	GO:0016251	GO:0007517///GO:0048666///GO:0006357	GO:0005737///GO:0005634
1634924_at	3.2232	2.90761	0.31559	2.068	0	0	0	Spt6	Spt6	44000	24640079	NM_143705	FBgn0028982	5E4-5E4	Chromosome X, NC_004354.3 (6161847..6169019)	chromatin binding///transcription elongation regulator activity	RNA elongation	nuclear exosome (RNase complex)///polytene chromosome	GO:0003682///GO:0003711	GO:0006354	GO:0000176///GO:0005700
1624230_s_at	3.8258	3.5109	0.3149	2.064	0	0	0
1635200_at	3.1104	2.7958	0.3146	2.063	0	0	0	CG11261	CG11261	39474	24663614	NM_140363	FBgn0036332	69F5-69F5	Chromosome 3L			nuclear ubiquitin ligase complex			GO:0000152
1638052_at	3.3917	3.0778	0.3139	2.06	0	0.0002	0
1636358_a_at	3.6247	3.31091	0.31379	2.059	0	0	0
1630503_at	2.8714	2.558	0.3134	2.057	0	0	0	CG6045	CG6045	41896	24647198	NM_142220	FBgn0038349	88F7-88F7	Chromosome 3R	xanthine dehydrogenase activity			GO:0004854
1633446_s_at	2.5711	2.2586	0.3125	2.053	0	0	0	CG6981	CG6981	40207			FBgn0036945	77A1-77A1	Chromosome 3L
1631055_at	2.6506	2.33821	0.31239	2.053	0.0001	0.0023	0
1623495_at	3.2979	2.9856	0.3123	2.052	0	0	0
1639807_s_at	3.1576	2.8457	0.3119	2.05	0.0001	0.0025	0	CG1962	CG1962	35330	28574323///24585474///24585473	NM_165339///NM_165338///NM_136205	FBgn0032876	38D5-38D5	Chromosome 2L
1637383_at	2.7967	2.48511	0.31159	2.049	0	0	0	CG11168	CG11168	42981	24649847	NM_143054	FBgn0039249	96B6-96B8	Chromosome 3R
1638438_a_at	3.0423	2.7312	0.3111	2.046	0	0	0	Ptp61F	Protein tyrosine phosphatase 61F	38160			FBgn0003138	61F7-62A1	Chromosome 3L	protein tyrosine phosphatase activity///protein tyrosine phosphatase activity///protein tyrosine phosphatase activity	axon guidance///germ-band extension///oogenesis///protein amino acid dephosphorylation///protein amino acid dephosphorylation	cytoplasm///nucleus	GO:0004725///GO:0004725///GO:0004725	GO:0007411///GO:0007377///GO:0048477///GO:0006470///GO:0006470	GO:0005737///GO:0005634
1623731_at	2.3006	1.9896	0.311	2.046	0	0	0	trk	trunk	34376	19550176	NM_057419	FBgn0003751	31B1-31B1	Chromosome 2L	torso binding///torso binding	determination of anterior/posterior axis, embryo///maternal determination of anterior/posterior axis, embryo///terminal region determination///torso signaling pathway	extracellular region	GO:0005122///GO:0005122	GO:0008595///GO:0008358///GO:0007362///GO:0008293	GO:0005576
1638516_s_at	3.4635	3.15251	0.31099	2.046	0	0.0006	0	CG5708	CG5708	34361	46409201///24583265///24583263	BT012487///NM_164893///NM_135515	FBgn0032196	31B1-31B1	Chromosome 2L
1630823_at	3.1772	2.8666	0.3106	2.044	0	0	0	CG32210	CG32210	40127	24666813	NM_168802	FBgn0052210	76B6-76B7	Chromosome 3L
1637795_at	3.1291	2.8188	0.3103	2.043	0	0	0	CG7778	CG7778	34147	24582791	NM_135370	FBgn0032025	29B1-29B1	Chromosome 2L
1624782_a_at	3.8256	3.5162	0.3094	2.038	0	0	0	Uev1A	Uev1A	38613	24658300///24658296	NM_168117///NM_139702	FBgn0035601	64C13-64C13	Chromosome 3L	ubiquitin-protein ligase activity			GO:0004842
1632251_s_at	3.4282	3.1201	0.3081	2.032	0.0007	0.0092	0	CG6181	CG6181	34541	24583632///24583630	NM_164957///NM_135642	FBgn0032340	32D3-32D3	Chromosome 2L
1628490_at	2.9216	2.6142	0.3074	2.029	0	0	0	bigmax	bigmax	43293			FBgn0039509	97F1-97F1	Chromosome 3R	transcription factor activity///transcription factor activity	autophagic cell death///dendrite morphogenesis///muscle development///regulation of transcription///salivary gland cell autophagic cell death///transcription	nucleus///nucleus	GO:0003700///GO:0003700	GO:0048102///GO:0048813///GO:0007517///GO:0045449///GO:0035071///GO:0006350	GO:0005634///GO:0005634
1623257_a_at	3.27	2.96261	0.30739	2.029	0	0	0
1630227_a_at	3.2434	2.93601	0.30739	2.029	0	0	0	CG8176	CG8176	261329	28571607///28571605	NM_176435///NM_176436	FBgn0037702	85D19-85D19	Chromosome 3R
1627593_at	2.8811	2.5742	0.3069	2.027	0	0	0	CG2678	CG2678	40937	24644928	NM_141493	FBgn0014931	84E5-84E5	Chromosome 3R	transcription factor activity	dendrite morphogenesis///regulation of transcription, DNA-dependent	nucleus	GO:0003700	GO:0048813///GO:0006355	GO:0005634
1633568_s_at	3.1927	2.88581	0.30689	2.027	0	0	0
1631237_s_at	3.5795	3.27281	0.30669	2.026	0	0.0006	0
1635567_s_at	3.1819	2.8753	0.3066	2.025	0.0003	0.0048	0						FBgn0032794
1628488_at	2.7814	2.4749	0.3065	2.025	0.0001	0.0017	0	CG6051	CG6051	43271	24650537	NM_143285	FBgn0039492	97E3-97E3	Chromosome 3R
1624176_at	3.5311	3.22481	0.30629	2.024	0	0	0	CG10590	CG10590	38635	24658498	NM_139722	FBgn0035622	64D5-64D6	Chromosome 3L			endosome			GO:0005768
1636934_at	2.7282	2.422	0.3062	2.023	0.0006	0.0083	0						FBgn0052307
1638162_s_at	3.1731	2.86731	0.30579	2.022	0	0	0	CG1244	CG1244	38327			FBgn0035357	62E8-62E8	Chromosome 3L		dendrite morphogenesis			GO:0048813
1624483_at	3.1247	2.81901	0.30569	2.021	0	0	0	CG13472	CG13472	39612	24664323	NM_140467	FBgn0036450	70F5-70F6	Chromosome 3L
1624970_s_at	3.3882	3.0826	0.3056	2.021	0.0026	0.0284	0	gft	guftagu	34896	60678094///24584424///24584422///17737420	BT021406///NM_165111///NM_165110///NM_078849	FBgn0001980	35C5-35D1	Chromosome 2L	ubiquitin-protein ligase activity	compound eye morphogenesis///imaginal disc-derived wing morphogenesis///regulation of proteolysis///sensory organ development	SCF ubiquitin ligase complex///nuclear ubiquitin ligase complex	GO:0004842	GO:0001745///GO:0007476///GO:0030162///GO:0007423	GO:0019005///GO:0000152
1630901_a_at	3.4837	3.17891	0.30479	2.017	0	0	0	CG6422	CG6422	42995	24649882///24649881	NM_170188///NM_143065	FBgn0039261	96B17-96B17	Chromosome 3R
1629359_at	3.0479	2.74331	0.30459	2.016	0	0	0	YL-1	YL-1	34516	24583588	NM_135631	FBgn0032321	32C1-32C1	Chromosome 2L	histone acetyltransferase activity///contributes_to histone acetyltransferase activity	histone acetylation///histone exchange	NuA4 histone acetyltransferase complex	GO:0004402///contributes_to GO:0004402	GO:0016573///GO:0043486	GO:0035267
1632677_a_at	3.291	2.9869	0.3041	2.014	0	0.0002	0	GM130	GM130	37524	24657683///24657675///7271159	NM_137798///NM_166513///AJ276417	FBgn0034697	58B10-58B10	Chromosome 2R		Golgi organization and biogenesis	Golgi cis cisterna///Golgi stack///endoplasmic reticulum		GO:0007030	GO:0000137///GO:0005795///GO:0005783
1639731_at	2.8184	2.51441	0.30399	2.013	0	0	0	CG7785	CG7785	42158	24647813	NM_142416	FBgn0038564	90E1-90E1	Chromosome 3R
1639770_at	2.9131	2.6098	0.3033	2.01	0	0	0	CG30421	CG30421	37954	24762723	NM_138115	FBgn0050421	60D16-60E1	Chromosome 2R	ubiquitin-specific protease activity	protein deubiquitination		GO:0004843	GO:0016579
1630347_at	2.7364	2.4334	0.303	2.009	0	0.0006	0	CG5589	CG5589	39979	24666100	NM_140752	FBgn0036754	75A2-75A2	Chromosome 3L	ATP-dependent RNA helicase activity///mRNA binding			GO:0004004///GO:0003729
1636724_at	3.4903	3.18781	0.30249	2.006	0	0	0	CG8292	CG8292	34125	24582745	NM_135354	FBgn0032004	28F3-28F3	Chromosome 2L
1626239_at	3.1259	2.8238	0.3021	2.004	0	0	0	bon	bonus	44235	159884206///24648456	BT031160///NM_079985	FBgn0023097	92F2-92F3	Chromosome 3R	transcription coactivator activity	dendrite morphogenesis///neuron development///peripheral nervous system development	nucleus	GO:0003713	GO:0048813///GO:0048666///GO:0007422	GO:0005634
1626898_at	3.1412	2.8398	0.3014	2.001	0	0	0	CG4751	CG4751	34551	24583648	NM_135651	FBgn0032348	32D4-32D5	Chromosome 2L
1623505_s_at	4.2108	3.90951	0.30129	2.001	0	0	0	CG11700	CG11700	31564	24640093	NM_132078	FBgn0029856	5E5-5E5	Chromosome X, NC_004354.3 (6176311..6177608, complement)		cellular process			GO:0009987
1629758_at	2.8783	2.57721	0.30109	2	0	0	0

## Sheet: qfarms_fold2_FDR0.05_G_down
Featureid	Mean(G)	Mean(WT)	LogRatio	FoldChng	P	FDR	Noisy	Symbol	Annotation	Gene ID	GI	GenBank Accession	Platform_CLONEID	Chromosome location	Chromosome annotation	GO:Function	GO:Process	GO:Component	GO:Function	GO:Process	GO:Component
1638567_at	1.3489	4.6482	-3.2993	1992.05	0	0	0	CG1092	CG1092	40538	116008445///116008371	NM_164325///NM_141190	FBgn0037228	82A1-82A1	Chromosome 3R
1630150_s_at	1.8997	4.7001	-2.8004	631.538	0	0	0	Cg25C	Collagen type IV	33727			FBgn0000299	25C1-25C1	Chromosome 2L		dorsal closure	basement membrane///collagen type IV///collagen type IV		GO:0007391	GO:0005604///GO:0005587///GO:0005587
1639229_at	2.0504	4.7739	-2.7235	529.053	0	0	0	vkg	viking	33726	19550210	NM_057842	FBgn0016075	25C1-25C1	Chromosome 2L			collagen///collagen type IV			GO:0005581///GO:0005587
1627060_s_at	1.9372	4.3021	-2.3649	231.686	0	0	0	Gel	Gelsolin	46008			FBgn0010225	82A1-82A1	Chromosome 3R	actin binding///actin binding	phagocytosis, engulfment	actin filament///cytosol///extracellular region	GO:0003779///GO:0003779	GO:0006911	GO:0005884///GO:0005829///GO:0005576
1637358_at	2.0552	4.20819	-2.15299	142.229	0	0	0	CG10232	CG10232	42800			FBgn0039108	95B1-95B1	Chromosome 3R	trypsin activity	proteolysis		GO:0004295	GO:0006508
1623950_s_at	1.6712	3.65709	-1.98589	96.803	0	0	1	Ama	Amalgam	40831			FBgn0000071	84A5-84A5	Chromosome 3R	antigen binding	cell adhesion	plasma membrane///plasma membrane	GO:0003823	GO:0007155	GO:0005886///GO:0005886
1624198_at	1.7989	3.6463	-1.8474	70.372	0	0	0	CG12582	CG12582	40524	116008443///24643837	NM_164315///NM_141179	FBgn0037215	81F6-81F6	Chromosome 3R	beta-mannosidase activity///catalytic activity///cation binding///hydrolase activity, hydrolyzing O-glycosyl compounds	carbohydrate metabolic process		GO:0004567///GO:0003824///GO:0043169///GO:0004553	GO:0005975
1636001_at	1.7137	3.4881	-1.7744	59.483	0	0	0	CG18186	CG18186	37002	66772440///66772338///24654497	BT023116///BT023065///NM_137396	FBgn0034255	54D2-54D2	Chromosome 2R
1627734_at	1.8434	3.5592	-1.7158	51.975	0	0	0	nau	nautilus	42799			FBgn0002922	95A10-95B1	Chromosome 3R	DNA binding///transcription factor activity	muscle development///regulation of striated muscle development	nucleus///nucleus	GO:0003677///GO:0003700	GO:0007517///GO:0016202	GO:0005634///GO:0005634
1641320_s_at	2.1179	3.83009	-1.71219	51.545	0	0	0	CG3168	CG3168	31612	24640199///24640197///24640195	NM_167086///NM_167085///NM_132117	FBgn0029896	6C9-6C10	Chromosome X, NC_004354.3 (6615585..6634019, complement)
1632490_at	1.8729	3.5695	-1.6966	49.727	0	0	1	CG8008	CG8008	35935	24652014	NM_136620	FBgn0033387	45B1-45B1	Chromosome 2R
1634503_at	2.0105	3.5771	-1.5666	36.863	0	0	0	CG15695	CG15695	42468	28571786	NM_142663	FBgn0038832	93A2-93A2	Chromosome 3R
1624793_at	1.8806	3.3692	-1.4886	30.803	0	0	0	GstD7	Glutathione S transferase D7	48340	66772778///17933729	BT023285///NM_080375	FBgn0010043	87B8-87B8	Chromosome 3R	glutathione transferase activity///glutathione transferase activity///glutathione transferase activity			GO:0004364///GO:0004364///GO:0004364
1629468_at	2.7362	4.2213	-1.4851	30.556	0	0	0	CG9372	CG9372	40137	24666863	NM_140875	FBgn0036891	76B9-76B9	Chromosome 3L	serine-type peptidase activity///trypsin activity	proteolysis		GO:0008236///GO:0004295	GO:0006508
1629572_a_at	2.2976	3.72869	-1.43109	26.982	0	0	0
1624957_a_at	2.558	3.9745	-1.4165	26.091	0	0	0	Tequila	Tequila	39048			FBgn0023479	66F4-66F5	Chromosome 3L	pancreatic elastase activity///serine-type endopeptidase activity///serine-type endopeptidase activity///trypsin activity	long-term memory///proteolysis		GO:0008132///GO:0004252///GO:0004252///GO:0004295	GO:0007616///GO:0006508
1624183_a_at	1.9302	3.3181	-1.3879	24.428	0	0	0	Fas1	Fasciclin 1	42025	24647503///24647501///24647499	NM_169726///NM_169725///NM_169724	FBgn0000634	89D5-89D6	Chromosome 3R	cell adhesion molecule binding	axon guidance///axon guidance///calcium-independent cell-cell adhesion///homophilic cell adhesion///neuron adhesion///neuron adhesion///neuron recognition///neuron recognition	plasma membrane///plasma membrane	GO:0050839	GO:0007411///GO:0007411///GO:0016338///GO:0007156///GO:0007158///GO:0007158///GO:0008038///GO:0008038	GO:0005886///GO:0005886
1628049_at	2.4418	3.73969	-1.29789	19.855	0	0	1	CG15828	CG15828	34283	45552294///24583096	NM_205948///NM_135460	FBgn0032136	30C2-30C2	Chromosome 2L	lipid binding		extracellular space	GO:0008289		GO:0005615
1631285_at	1.7089	2.9965	-1.2876	19.39	0	0	0	Tsp5D	Tetraspanin 5D	31540	45549113	NM_078499	FBgn0029837	5D3-5D3	Chromosome X, NC_004354.3 (5963159..5968890, complement)			integral to membrane			GO:0016021
1626052_at	1.9993	3.2715	-1.2722	18.715	0	0	0	MP1	Melanization Protease 1	40541	28571478	NM_141193	FBgn0027930	82A3-82A3	Chromosome 3R	DNA binding///monophenol monooxygenase activator activity///serine-type endopeptidase activity///serine-type peptidase activity///transcription factor activity///trypsin activity	defense response///melanization defense response///melanization defense response///proteolysis///proteolysis///regulation of transcription, DNA-dependent	nucleus	GO:0003677///GO:0008439///GO:0004252///GO:0008236///GO:0003700///GO:0004295	GO:0006952///GO:0035006///GO:0035006///GO:0006508///GO:0006508///GO:0006355	GO:0005634
1635635_a_at	2.5916	3.8441	-1.2525	17.885	0	0	1
1632114_at	1.8885	3.13739	-1.24889	17.737	0	0	1	Cyp12a4	Cyp12a4	42294	61657666///24648129	AJ890254///NM_142526	FBgn0038681	91F3-91F3	Chromosome 3R	electron carrier activity///electron carrier activity	response to insecticide	mitochondrion///mitochondrion	GO:0009055///GO:0009055	GO:0017085	GO:0005739///GO:0005739
1627277_s_at	2.1376	3.3809	-1.2433	17.51	0	0	0	CG2930	CG2930	31341	28571101///28571099///28571097	NM_176684///NM_176683///NM_176682	FBgn0028491	3F4-3F4	Chromosome X, NC_004354.3 (3766454..3774329)	proton-dependent oligopeptide secondary active transmembrane transporter activity			GO:0005427
1637772_at	2.2517	3.4767	-1.225	16.788	0	0.0014	1	CG4726	CG4726	33292	24580789	NM_134728	FBgn0031307	21F1-21F1	Chromosome 2L	high affinity inorganic phosphate:sodium symporter activity			GO:0005316
1640097_at	1.9726	3.1892	-1.2166	16.466	0	0	0	Pxn	Peroxidasin	38326			FBgn0011828	62E7-62E7	Chromosome 3L	peroxidase activity		proteinaceous extracellular matrix	GO:0004601		GO:0005578
1626965_at	2.1596	3.36379	-1.20419	16.002	0	0	1
1629430_s_at	2.5038	3.6404	-1.1366	13.696	0	0	0
1639643_at	2.6729	3.7962	-1.1233	13.283	0	0	0	CG18557	CG18557	33483	66772494///66772366///66772270///66772190///24581251	BT023143///BT023079///BT023031///BT022991///NM_134877	FBgn0031470	23B4-23B4	Chromosome 2L	serine-type endopeptidase activity///NOT serine-type endopeptidase activity			GO:0004252///NOT GO:0004252
1641068_a_at	2.6078	3.72029	-1.11249	12.956	0	0	0	spz	spatzle	43256			FBgn0003495	97E1-97E1	Chromosome 3R	Toll binding///Toll binding///Toll binding///cytokine activity///morphogen activity	Toll signaling pathway///Toll signaling pathway///Toll signaling pathway///antifungal humoral response///defense response///defense response///defense response to Gram-positive bacterium///dorsal/ventral axis specification///dorsal/ventral axis specification///dorsal/ventral axis specification///embryonic axis specification///immune response///innate immune response///innate immune response///mat…	extracellular region///extracellular region///extracellular region	GO:0005121///GO:0005121///GO:0005121///GO:0005125///GO:0016015	GO:0008063///GO:0008063///GO:0008063///GO:0019732///GO:0006952///GO:0006952///GO:0050830///GO:0009950///GO:0009950///GO:0009950///GO:0000578///GO:0006955///GO:0045087///GO:0045087///GO:0007311///GO:0007310///GO:0006967///GO:0009620	GO:0005576///GO:0005576///GO:0005576
1633989_at	2.1298	3.2383	-1.1085	12.838	0	0	0	CG1124	CG1124	40613	24644110	NM_141252	FBgn0037290	82E4-82E4	Chromosome 3R
1635470_at	2.295	3.3943	-1.0993	12.568	0	0	0	GNBP3	Gram-negative bacteria binding protein 3	39020			FBgn0040321	66E5-66E5	Chromosome 3L	Gram-negative bacterial binding///pattern recognition receptor activity///pattern recognition receptor activity	defense response///response to fungus		GO:0008368///GO:0008329///GO:0008329	GO:0006952///GO:0009620
1623490_at	2.4686	3.5616	-1.093	12.387	0	0	0
1624467_a_at	2.0005	3.0889	-1.0884	12.257	0	0	1	CG8046	CG8046	35936	24652017///24652015	NM_136621///NM_165657	FBgn0033388	45B1-45B1	Chromosome 2R
1641723_a_at	2.105	3.1644	-1.0594	11.465	0	0	0
1639897_at	2.2785	3.33079	-1.05229	11.279	0	0	1	CG3091	CG3091	31210	85724785///24639322	NM_001038736///NM_130634	FBgn0029608	2F2-2F2	Chromosome X, NC_004354.3 (2146365..2148163, complement)	vitamin E binding			GO:0008431
1625511_at	1.7611	2.785	-1.0239	10.565	0	0	1	CG9322	CG9322	41685	40216025///24646688	BT011150///NM_142055	FBgn0038178	87F13-87F13	Chromosome 3R
1639443_at	2.5035	3.5253	-1.0218	10.514	0	0	0	CG13631	CG13631	50073	24649771	NM_143995	FBgn0040600	96A20-96A20	Chromosome 3R
1632980_at	2.5162	3.53779	-1.02159	10.509	0	0	0	CG3902	CG3902	40059	24666512	NM_140812	FBgn0036824	75E4-75E4	Chromosome 3L	short-branched-chain-acyl-CoA dehydrogenase activity			GO:0016937
1639928_a_at	2.2083	3.22149	-1.01319	10.308	0	0	0						FBgn0050084
1628232_at	1.9327	2.94169	-1.00899	10.209	0	0	1	CG30046	CG30046	36334	24652960	NM_165878	FBgn0050046	48F7-48F7	Chromosome 2R
1639516_at	2.0662	3.0567	-0.9905	9.783	0	0	0	CG30187	CG30187	246509	24658817	NM_166570	FBgn0050187	59B4-59B4	Chromosome 2R
1634310_at	1.6623	2.6524	-0.9901	9.774	0	0	0	TpnC4	TpnC4	35498	29788004///24585850	AJ512938///NM_136329	FBgn0033027	41F2-41F3	Chromosome 2R	calcium ion binding///calcium ion binding			GO:0005509///GO:0005509
1623755_at	1.8737	2.8553	-0.9816	9.585	0	0	0
1629889_s_at	3.1867	4.1585	-0.9718	9.371	0	0	0	regucalcin	regucalcin	32165	24641473///24641472///24641470///24641468	NM_167316///NM_132547///NM_167315///NM_167314	FBgn0030362	11A1-11A1	Chromosome X, NC_004354.3 (11906467..11911091)
1628178_a_at	1.9361	2.90119	-0.96509	9.227	0	0	0	CG4793	CG4793	34941	24584522///24584520	NM_135929///NM_165139	FBgn0028514	35D6-35D6	Chromosome 2L	serine-type endopeptidase activity///NOT serine-type endopeptidase activity			GO:0004252///NOT GO:0004252
1623866_at	1.7435	2.69309	-0.94959	8.904	0	0	1	Cyp4ac2	Cyp4ac2	33755	24581897	NM_135073	FBgn0031694	25D2-25D2	Chromosome 2L	electron carrier activity	hormone metabolic process///insecticide catabolic process	membrane///microsome	GO:0009055	GO:0042445///GO:0046701	GO:0016020///GO:0005792
1624468_a_at	1.9398	2.8836	-0.9438	8.786	0	0	0	CG10026	CG10026	35226	45550997///24585231///24585229	NM_165302///NM_136124///NM_165301	FBgn0032785	37E1-37E1	Chromosome 2L	retinal binding///vitamin E binding			GO:0016918///GO:0008431
1640757_at	1.979	2.89909	-0.92009	8.319	0	0	1
1635591_at	2.2114	3.1308	-0.9194	8.306	0	0	0	NijA	NijA	39215			FBgn0036101	67E7-67E7	Chromosome 3L		axon guidance///cell adhesion///cell adhesion///cell adhesion			GO:0007411///GO:0007155///GO:0007155///GO:0007155
1636804_at	2.7204	3.6343	-0.9139	8.201	0	0	0	CG14629	CG14629	31055	24639018	NM_130525	FBgn0040398	1E1-1E1	Chromosome X, NC_004354.3 (945570..946661)
1634074_a_at	2.968	3.8796	-0.9116	8.158	0	0	1	yin	yin	31340	24639584///24639582///24639580///4423722	NM_057800///NM_166993///NM_057799///AI515623	FBgn0015565	3F3-3F4	Chromosome X, NC_004354.3 (3756996..3762359, complement)	proton-dependent oligopeptide secondary active transmembrane transporter activity///proton-dependent oligopeptide secondary active transmembrane transporter activity///proton-dependent oligopeptide secondary active transmembrane transporter activity		integral to plasma membrane///integral to plasma membrane	GO:0005427///GO:0005427///GO:0005427		GO:0005887///GO:0005887
1633059_at	1.7529	2.6466	-0.8937	7.828	0	0	1	CG6357	CG6357	36532	22024136	NM_137063	FBgn0033875	50C6-50C6	Chromosome 2R	cathepsin L activity			GO:0004217
1625227_at	2.0292	2.9183	-0.8891	7.746	0	0	0	CG30456	CG30456	36929	24654352	NM_137344	FBgn0050456	53F8-53F9	Chromosome 2R
1637188_s_at	1.9557	2.82969	-0.87399	7.481	0	0	0	CG30492	CG30492	35699	28573294///28573292///28573290///28573288///28573286	NM_176102///NM_176101///NM_176100///NM_170613///NM_170614	FBgn0050492	43E5-43E7	Chromosome 2R
1624181_at	2.4301	3.2982	-0.8681	7.38	0	0.0001	1	CG8062	CG8062	32926	24643226	NM_133150	FBgn0028469	18C2-18C2	Chromosome X, NC_004354.3 (19205061..19216098, complement)	monocarboxylic acid transmembrane transporter activity			GO:0008028
1627746_at	1.8225	2.67229	-0.84979	7.076	0	0	0	CG6124	CG6124	43262	24650518	NM_143276	FBgn0039484	97E2-97E2	Chromosome 3R
1629671_at	2.0033	2.8527	-0.8494	7.069	0	0	0	CG14193	CG14193	32906	24643186	NM_133130	FBgn0030994	18A6-18A7	Chromosome X, NC_004354.3 (19084247..19085066)
1625052_at	2.222	3.06389	-0.84189	6.948	0	0	1	CG5955	CG5955	40268	24667530	NM_140973	FBgn0036997	77C4-77C4	Chromosome 3L	UDP-glucose 4-epimerase activity			GO:0003978
1626530_at	2.2929	3.13059	-0.83769	6.881	0	0	0	CecB///CecA2///CecA1///Anp	Cecropin B///Cecropin A2///Cecropin A1///Andropin	43598///43597///43596///43595			FBgn0000278	99E2-99E2///99E2-99E2///99E2-99E2///99E2-99E2	Chromosome 3R///Chromosome 3R///Chromosome 3R///Chromosome 3R		antibacterial humoral response///antibacterial humoral response///antibacterial humoral response///antibacterial humoral response///autophagic cell death///defense response to Gram-negative bacterium///defense response to Gram-negative bacterium///defense response to Gram-positive bacterium///defense response to Gram-positive bacterium///defense response to bacterium///defense response to bacteri…	extracellular region///extracellular region///extracellular region		GO:0019731///GO:0019731///GO:0019731///GO:0019731///GO:0048102///GO:0050829///GO:0050829///GO:0050830///GO:0050830///GO:0042742///GO:0042742///GO:0042742///GO:0050832///GO:0035071///GO:0019731///GO:0019731///GO:0019731///GO:0050829///GO:0050829///GO:0050830///GO:0050830///GO:0042742///GO:0050832///GO:0019731///GO:0019731///GO:0019731///GO:0019731///GO:0048102///GO:0050829///GO:0050829///GO:005082…	GO:0005576///GO:0005576///GO:0005576
1632719_at	2.1451	2.9824	-0.8373	6.875	0	0	1	CecC	Cecropin C	43599	24651342///10169	NM_079852///Z11167	FBgn0000279	99E2-99E2	Chromosome 3R		antibacterial humoral response///antibacterial humoral response///defense response to Gram-negative bacterium///defense response to Gram-negative bacterium///defense response to Gram-positive bacterium///defense response to Gram-positive bacterium///defense response to bacterium///defense response to bacterium///defense response to fungus	extracellular region		GO:0019731///GO:0019731///GO:0050829///GO:0050829///GO:0050830///GO:0050830///GO:0042742///GO:0042742///GO:0050832	GO:0005576
1634546_at	2.8015	3.6253	-0.8238	6.664	0	0	0	Tig	Tiggrin	33896			FBgn0011722	26D1-26D1	Chromosome 2L	binding	axon guidance///phagocytosis, engulfment	proteinaceous extracellular matrix///proteinaceous extracellular matrix///proteinaceous extracellular matrix	GO:0005488	GO:0007411///GO:0006911	GO:0005578///GO:0005578///GO:0005578
1623677_at	2.1858	3.0034	-0.8176	6.57	0.0036	0.0372	1
1639109_a_at	2.5544	3.3685	-0.8141	6.517	0	0	0
1637548_at	2.1192	2.93119	-0.81199	6.486	0	0	0	arg	arginase	46717	24638885	NM_080136	FBgn0023535	1B7-1B8	Chromosome X, NC_004354.3 (403451..422070)	arginase activity	arginine catabolic process to ornithine	mitochondrion	GO:0004053	GO:0019547	GO:0005739
1625178_at	1.9641	2.7731	-0.809	6.441	0	0	0	CG31038	CG31038	43535			FBgn0051038	99C5-99C6	Chromosome 3R
1626846_s_at	2.4209	3.2059	-0.785	6.095	0	0	0	CG5973	CG5973	34023	24582504///24582502///24582500	NM_135276///NM_164751///NM_164750	FBgn0031914	27F4-27F4	Chromosome 2L	retinal binding		Arp2/3 protein complex	GO:0016918		GO:0005885
1638216_at	2.4363	3.2162	-0.7799	6.024	0	0.0003	1	CG13623	CG13623	42926	24649696	NM_143010	FBgn0039205	96A6-96A6	Chromosome 3R
1623710_at	1.8512	2.6286	-0.7774	5.989	0	0	0	CG5847	CG5847	40255	24667471	NM_140963	FBgn0036985	77C2-77C2	Chromosome 3L	structural constituent of chitin-based cuticle			GO:0005214
1641099_a_at	1.9816	2.74639	-0.76479	5.818	0	0.0002	1	CG16801	CG16801	36702	24653840///24653838	NM_166092///NM_137188	FBgn0034012	51F7-51F7	Chromosome 2R	ligand-dependent nuclear receptor activity///ligand-dependent nuclear receptor activity///steroid hormone receptor activity///transcription factor activity		nucleus	GO:0004879///GO:0004879///GO:0003707///GO:0003700		GO:0005634
1640486_s_at	1.9039	2.6645	-0.7606	5.762	0	0	0	PKD	Protein Kinase D	42203	45551926///45551924///45551922///45550767	NM_169805///NM_169804///NM_169803///NM_142453	FBgn0038603	91A2-91A2	Chromosome 3R	diacylglycerol binding///protein serine/threonine kinase activity///protein serine/threonine kinase activity	protein amino acid phosphorylation		GO:0019992///GO:0004674///GO:0004674	GO:0006468
1628645_at	1.9957	2.75389	-0.75819	5.73	0	0	1	CG6018	CG6018	37572	24658186	NM_137834	FBgn0034736	58E8-58E8	Chromosome 2R	carboxylesterase activity			GO:0004091
1630236_s_at	2.4506	3.2065	-0.7559	5.7	0	0	0	CG15093	CG15093	37166	28573709///24655235///24655229	NM_166307///NM_137529///NM_166306	FBgn0034390	55F2-55F2	Chromosome 2R	3-hydroxyisobutyrate dehydrogenase activity///3-hydroxyisobutyrate dehydrogenase activity	amino acid metabolic process	lipid particle///mitochondrion///mitochondrion	GO:0008442///GO:0008442	GO:0006520	GO:0005811///GO:0005739///GO:0005739
1627352_at	2.1609	2.9083	-0.7474	5.589	0	0.0004	1
1623438_at	1.9583	2.70299	-0.74469	5.555	0	0	0	CG9505	CG9505	33889	24582203	NM_135175	FBgn0031805	26C4-26C4	Chromosome 2L	endothelin-converting enzyme activity			GO:0016511
1633145_at	2.4418	3.18439	-0.74259	5.528	0	0	0
1638807_s_at	2.2719	3.0129	-0.741	5.508	0	0	0	CG4829	CG4829	32672	24642669///24642667///24642665	NM_132942///NM_167550///NM_167549	FBgn0030796	15A10-15A11	Chromosome X, NC_004354.3 (16705733..16720529)	protein-glutamine gamma-glutamyltransferase activity			GO:0003810
1629375_at	2.7443	3.48099	-0.73669	5.453	0	0	0	CG11400	CG11400	36935	20130068	NM_137349	FBgn0034198	54A1-54A1	Chromosome 2R
1624673_at	2.4455	3.1791	-0.7336	5.415	0	0	0	CG5899	CG5899	34311	85726416///85724913///85724911	NM_135476///NM_001038801///NM_001038800	FBgn0032157	30E1-30E4	Chromosome 2L	ATP-dependent DNA helicase activity			GO:0004003
1641722_at	2.1734	2.90609	-0.73269	5.403	0	0	1
1640221_at	2.0997	2.8182	-0.7185	5.229	0	0.0001	1	CG10479	CG10479	38674	24658913	NM_139749	FBgn0035656	65A1-65A2	Chromosome 3L
1629095_a_at	2.8535	3.5598	-0.7063	5.085	0	0	0	Men	Malic enzyme	47173	24646387///24646385///6634087	NM_169479///NM_080141///AJ251545	FBgn0002719	87C6-87C7	Chromosome 3R	malate dehydrogenase (oxaloacetate-decarboxylating) (NADP ) activity///malate dehydrogenase (oxaloacetate-decarboxylating) (NADP ) activity			GO:0004473///GO:0004473
1637370_at	2.7333	3.4368	-0.7035	5.052	0.0042	0.0424	1
1641623_at	2.4802	3.1797	-0.6995	5.006	0	0	0	CG15917	CG15917	36936	24654365	NM_137350	FBgn0034199	54A1-54A1	Chromosome 2R
1631610_at	2.5111	3.2097	-0.6986	4.995	0	0	0
1635227_at	3.3779	4.0742	-0.6963	4.969	0.0007	0.0102	1	ImpL3	Ecdysone-inducible gene L3	45880			FBgn0001258	65A11-65A11	Chromosome 3L	L-lactate dehydrogenase activity///L-lactate dehydrogenase activity///L-lactate dehydrogenase activity	glycolysis		GO:0004459///GO:0004459///GO:0004459	GO:0006096
1628987_at	3.05	3.7435	-0.6935	4.937	0	0	0	CG5869	CG5869	34963	24584576	NM_135943	FBgn0028894	35F1-35F1	Chromosome 2L	actin binding	gliogenesis		GO:0003779	GO:0042063
1625950_a_at	2.2762	2.9695	-0.6933	4.935	0	0	0	CG7777	CG7777	36237	24652752///24652750	NM_136842///NM_165834	FBgn0033635	47F12-47F13	Chromosome 2R	water transporter activity			GO:0005372
1632390_at	2.4998	3.189	-0.6892	4.888	0	0	0	cer	crammer	37229	24655661	NM_137576	FBgn0034443	56D3-56D3	Chromosome 2R	cysteine protease inhibitor activity	long-term memory		GO:0004869	GO:0007616
1625843_s_at	2.6137	3.29099	-0.67729	4.756	0	0	0						FBgn0052940
1634093_at	2.0238	2.7006	-0.6768	4.751	0	0	0	CG32017	CG32017	317823	73853345///24638814	BT023824///NM_166826	FBgn0052017	102D5-102D5	Chromosome 4, NC_004353.3 (1158454..1166747, complement)	molecular_function	biological_process	cellular_component	GO:0003674	GO:0008150	GO:0005575
1637571_at	3.1446	3.8096	-0.665	4.623	0	0	0	CG11577	CG11577	40084	24666611	NM_140832	FBgn0036847	75F7-75F7	Chromosome 3L
1640059_at	1.8637	2.5287	-0.665	4.623	0	0	0	CG6040	CG6040	42292	40215734///24648126	BT011106///NM_142524	FBgn0038679	91F2-91F2	Chromosome 3R
1629771_at	2.1915	2.8544	-0.6629	4.601	0	0	0	Cyp12a5	Cyp12a5	42293	24648128	NM_142525	FBgn0038680	91F2-91F3	Chromosome 3R	electron carrier activity///electron carrier activity		mitochondrion///mitochondrion	GO:0009055///GO:0009055		GO:0005739///GO:0005739
1623903_at	1.931	2.59379	-0.66279	4.6	0	0	1	CG18473	CG18473	41116	24645324	NM_169272	FBgn0037683	85D11-85D12	Chromosome 3R	aryldialkylphosphatase activity///hydrolase activity		cellular_component	GO:0004063///GO:0016787		GO:0005575
1641429_at	2.4658	3.11889	-0.65309	4.498	0	0	0
1637313_at	2.7524	3.40359	-0.65119	4.479	0	0	0	CG32595	CG32595	318105	24642001	NM_167412	FBgn0052595	12F3-12F3	Chromosome X, NC_004354.3 (14612389..14612897, complement)	molecular_function	biological_process	cellular_component	GO:0003674	GO:0008150	GO:0005575
1627555_s_at	2.3154	2.9638	-0.6484	4.45	0	0	0
1623743_at	1.9312	2.579	-0.6478	4.444	0	0	0	CG3191	CG3191	31209	24639320	NM_166934	FBgn0023525	2F2-2F2	Chromosome X, NC_004354.3 (2144172..2146017, complement)
1625236_s_at	2.3084	2.9558	-0.6474	4.44	0	0	0
1637275_a_at	1.9178	2.5646	-0.6468	4.434	0	0	0	CG13335	CG13335	36511	24653440///24653438	NM_137045///NM_166009	FBgn0033857	50B2-50B2	Chromosome 2R
1625972_at	2.0485	2.69479	-0.64629	4.428	0	0	0	CG31999	CG31999	43777	24638566	NM_166745	FBgn0051999	102B1-102B1	Chromosome 4, NC_004353.3 (235635..246580, complement)		cell adhesion	proteinaceous extracellular matrix		GO:0007155	GO:0005578
1637623_at	2.5039	3.1446	-0.6407	4.372	0	0	0	CG14270	CG14270	31319	24639518	NM_130707	FBgn0029665	3D4-3D4	Chromosome X, NC_004354.3 (3378633..3379407, complement)
1629082_at	2.815	3.4428	-0.6278	4.244	0	0	0	CG14407	CG14407	32410	24642022	NM_132746	FBgn0030584	12F5-12F5	Chromosome X, NC_004354.3 (14731500..14732230, complement)
1641599_at	2.7678	3.3914	-0.6236	4.203	0	0	0	CG3621	CG3621	31190	24639291	NM_130628	FBgn0025839	2D6-2E1	Chromosome X, NC_004354.3 (2066560..2067173)	NADH dehydrogenase (ubiquinone) activity///NADH dehydrogenase activity	mitochondrial electron transport, NADH to ubiquinone	mitochondrial respiratory chain complex I	GO:0008137///GO:0003954	GO:0006120	GO:0005747
1624540_at	1.7701	2.39	-0.6199	4.167	0	0	1	CG14642	CG14642	40532	24643865///24643863	NM_141184///NM_164322	FBgn0037222	82A1-82A1	Chromosome 3R	serine-type endopeptidase activity///trypsin activity	proteolysis///proteolysis		GO:0004252///GO:0004295	GO:0006508///GO:0006508
1628332_at	1.976	2.59589	-0.61989	4.167	0	0	0	CG14990	CG14990	38486	24657201	NM_139599	FBgn0035496	64A5-64A5	Chromosome 3L	serine-type endopeptidase activity///NOT serine-type endopeptidase activity			GO:0004252///NOT GO:0004252
1638717_at	2.7176	3.3353	-0.6177	4.146	0	0	0	CG10932	CG10932	31695	24640422	NM_132186	FBgn0029969	7C1-7C1	Chromosome X, NC_004354.3 (7781300..7782785, complement)	acetyl-CoA C-acetyltransferase activity	fatty acid biosynthetic process///pyruvate metabolic process	lipid particle///mitochondrion	GO:0003985	GO:0006633///GO:0006090	GO:0005811///GO:0005739
1636905_at	1.9867	2.6033	-0.6166	4.136	0	0	1	lea	leak	44522	54650643///24580860	BT016016///NM_080531	FBgn0002543	22A1-22A1	Chromosome 2L	axon guidance receptor activity///receptor activity	axon guidance///axon guidance///axon guidance///cardioblast cell fate specification///central complex development///embryonic heart tube development///mushroom body development///neuron migration///positive regulation of cell-cell adhesion///salivary gland boundary specification///tracheal outgrowth, open tracheal system///ventral cord development	plasma membrane	GO:0008046///GO:0004872	GO:0007411///GO:0007411///GO:0007411///GO:0042685///GO:0048036///GO:0035050///GO:0016319///GO:0001764///GO:0022409///GO:0007432///GO:0007426///GO:0007419	GO:0005886
1633674_at	3.0381	3.65419	-0.61609	4.131	0	0	0	CG31150	CG31150	41921	24647262	NM_169676	FBgn0051150	89A5-89A6	Chromosome 3R
1625471_s_at	1.9566	2.57189	-0.61529	4.123	0	0	0	CG4928	CG4928	32682	24642688///24642686	NM_132951///NM_167552	FBgn0027556	15C1-15C4	Chromosome X, NC_004354.3 (16807231..16831444)	molecular_function		plasma membrane	GO:0003674		GO:0005886
1640466_s_at	3.0222	3.63429	-0.61209	4.093	0	0	0	CG6543	CG6543	36536	24653476///22026871	NM_166014///NM_137066	FBgn0033879	50C6-50C6	Chromosome 2R	enoyl-CoA hydratase activity	fatty acid beta-oxidation	lipid particle///mitochondrial matrix///mitochondrion	GO:0004300	GO:0006635	GO:0005811///GO:0005759///GO:0005739
1627343_a_at	3.0371	3.64849	-0.61139	4.086	0.0008	0.0104	1	CG5535	CG5535	39990	24666158///24666154	NM_168753///NM_140762	FBgn0036764	75A4-75A4	Chromosome 3L	cationic amino acid transmembrane transporter activity	amino acid transport		GO:0015326	GO:0006865
1634805_at	2.0473	2.6572	-0.6099	4.072	0	0	0	CG14642	CG14642	40532	24643865///24643863	NM_141184///NM_164322	FBgn0037222	82A1-82A1	Chromosome 3R	serine-type endopeptidase activity///trypsin activity	proteolysis///proteolysis		GO:0004252///GO:0004295	GO:0006508///GO:0006508
1622970_at	1.9153	2.52519	-0.60989	4.072	0	0.0001	1						FBgn0052384
1628412_at	1.8859	2.4924	-0.6065	4.041	0	0	1	Ac78C	Adenylyl cyclase 78C	40333	24667851	NM_079470	FBgn0024150	78B3-78C1	Chromosome 3L	adenylate cyclase activity///adenylate cyclase activity			GO:0004016///GO:0004016
1628258_at	2.6137	3.2202	-0.6065	4.041	0	0.0014	1	CG14526	CG14526	43413	24650890	NM_143389	FBgn0027578	98F1-98F1	Chromosome 3R	endothelin-converting enzyme activity			GO:0016511
1623689_a_at	2.2454	2.84839	-0.60299	4.008	0	0	0	CG14642	CG14642	40532	24643865///24643863	NM_141184///NM_164322	FBgn0037222	82A1-82A1	Chromosome 3R	serine-type endopeptidase activity///trypsin activity	proteolysis///proteolysis		GO:0004252///GO:0004295	GO:0006508///GO:0006508
1638037_a_at	2.6877	3.2885	-0.6008	3.988	0	0	0	dpr17	dpr17	41470	24646191///24646189	NM_169452///NM_169451	FBgn0051361	87A8-87A9	Chromosome 3R	molecular_function	biological_process	cellular_component	GO:0003674	GO:0008150	GO:0005575
1641496_a_at	2.4532	3.0521	-0.5989	3.971	0	0.0014	1	CG5896	CG5896	43273	24650542///24650540	NM_170318///NM_143286	FBgn0039494	97E5-97E5	Chromosome 3R	trypsin activity	defense response to Gram-positive bacterium///innate immune response///proteolysis		GO:0004295	GO:0050830///GO:0045087///GO:0006508
1629776_a_at	2.7898	3.3824	-0.5926	3.913	0	0	0	CG6643	CG6643	42929	24649706///24649704	NM_170653///NM_170652	FBgn0039208	96A7-96A7	Chromosome 3R
1624517_at	3.1461	3.73649	-0.59039	3.893	0	0	0	Ect3	Ect3	41457	45550744	NM_141885	FBgn0037977	87A4-87A4	Chromosome 3R	beta-galactosidase activity	autophagic cell death///salivary gland cell autophagic cell death	lysosome	GO:0004565	GO:0048102///GO:0035071	GO:0005764
1626666_s_at	2.6814	3.27179	-0.59039	3.893	0	0	0	RhoGAP16F	RhoGAP16F	32790	28571254///28571253	NM_176755///NM_133039	FBgn0030893	16F6-16F6	Chromosome X, NC_004354.3 (17987194..17991450)	GTPase activator activity			GO:0005096
1637357_at	1.8088	2.3967	-0.5879	3.871	0	0	1	CG9463	CG9463	34203	24582923///17945641	NM_135406///AY071249	FBgn0032066	29F1-29F1	Chromosome 2L	alpha-mannosidase activity		lysosome	GO:0004559		GO:0005764
1626766_s_at	2.0542	2.6405	-0.5863	3.857	0	0	0	Alp23B	Activin Like Protein at 23B	33474	24581232///24581231	NM_164503///NM_078737	FBgn0031461	23B1-23B2	Chromosome 2L	transforming growth factor beta receptor binding	transforming growth factor beta receptor signaling pathway		GO:0005160	GO:0007179
1623770_at	2.9341	3.5187	-0.5846	3.842	0	0	0	CG1673	CG1673	32297	24641778	NM_132656	FBgn0030482	11F1-11F3	Chromosome X, NC_004354.3 (13290926..13295262)	branched-chain-amino-acid transaminase activity	branched chain family amino acid biosynthetic process	cytoplasm///mitochondrion	GO:0004084	GO:0009082	GO:0005737///GO:0005739
1638669_at	2.0874	2.67089	-0.58349	3.832	0	0	0	CG11395	CG11395	36937	24654367	NM_137351	FBgn0034200	54A1-54A1	Chromosome 2R
1623241_s_at	2.1324	2.71329	-0.58089	3.809	0	0	0	CG30104	CG30104	246458	24654423///24654422	NM_166232///NM_137374	FBgn0050104	54B17-54B17	Chromosome 2R
1634783_s_at	3.1635	3.7424	-0.5789	3.792	0	0	0	CG11455	CG11455	33179	24580573///24580571	NM_164372///NM_164371	FBgn0031228	21B3-21B3	Chromosome 2L	NADH dehydrogenase activity	mitochondrial electron transport, NADH to ubiquinone	mitochondrial respiratory chain complex I	GO:0003954	GO:0006120	GO:0005747
1626352_at	2.6275	3.2	-0.5725	3.736	0	0	0
1634733_at	2.1754	2.7473	-0.5719	3.731	0	0	0	CG3831	CG3831	37648	24658903	NM_137897	FBgn0034804	59B6-59B7	Chromosome 2R
1626597_at	2.3112	2.8814	-0.5702	3.717	0.0015	0.0185	1	CG9521	CG9521	32414	24642038	NM_132749	FBgn0030588	12F6-12F6	Chromosome X, NC_004354.3 (14745290..14747155, complement)	choline dehydrogenase activity			GO:0008812
1625122_at	1.952	2.5206	-0.5686	3.703	0	0	0	Obp99c	Odorant-binding protein 99c	43494	24651097	NM_143454	FBgn0039682	99B7-99B7	Chromosome 3R
1628489_at	2.7481	3.3147	-0.5666	3.686	0	0	0	dally	division abnormally delayed	39013	24661180	NM_079259	FBgn0011577	66E1-66E3	Chromosome 3L		Wnt receptor signaling pathway///Wnt receptor signaling pathway///bristle morphogenesis///decapentaplegic receptor signaling pathway///imaginal disc-derived leg morphogenesis///imaginal disc-derived wing vein morphogenesis///meiotic G2/MI transition///meiotic G2/MI transition///nervous system development///regulation of body size///regulation of progression through cell cycle///sensory organ boun…	extracellular region///extrinsic to plasma membrane		GO:0016055///GO:0016055///GO:0008407///GO:0008101///GO:0007480///GO:0008586///GO:0008315///GO:0008315///GO:0007399///GO:0040014///GO:0000074///GO:0008052///GO:0007179///GO:0048190///GO:0048190///GO:0007472	GO:0005576///GO:0019897
1625839_at	2.444	3.0093	-0.5653	3.675	0	0	0	CG3267	CG3267	59261	24586064	NM_144467	FBgn0042083	42C8-42C8	Chromosome 2R	CoA carboxylase activity///methylcrotonoyl-CoA carboxylase activity///propionyl-CoA carboxylase activity	fatty acid catabolic process///isoleucine catabolic process///leucine metabolic process///methionine catabolic process///regulation of eclosion///threonine catabolic process///valine catabolic process	mitochondrial matrix	GO:0016421///GO:0004485///GO:0004658	GO:0009062///GO:0006550///GO:0006551///GO:0009087///GO:0007563///GO:0006567///GO:0006574	GO:0005759
1630661_at	3.0316	3.5964	-0.5648	3.671	0	0	0
1624849_at	2.3905	2.9449	-0.5544	3.584	0	0	0	Prosap	Prosap	50225	24653537	NM_137081	FBgn0040752	50D3-50E1	Chromosome 2R
1626383_at	2.5564	3.1101	-0.5537	3.578	0.0017	0.0205	1	CG4096	CG4096	31490	24639929	NM_132019	FBgn0029791	5B1-5B1	Chromosome X, NC_004354.3 (5593220..5602547)	metalloendopeptidase activity			GO:0004222
1629760_s_at	3.2212	3.76989	-0.54869	3.537	0	0	0
1625023_a_at	3.0312	3.5758	-0.5446	3.504	0	0	0
1638636_at	2.5499	3.0941	-0.5442	3.501	0	0	0	CG12512	CG12512	33766	24581923	NM_135080	FBgn0031703	25D6-25D6	Chromosome 2L	long-chain-fatty-acid-CoA ligase activity			GO:0004467
1638953_a_at	3.0876	3.6318	-0.5442	3.501	0	0.0003	0	drpr	draper	38218	24655536///19549399	NM_167911///NM_058102	FBgn0027594	62B1-62B1	Chromosome 3L		cell adhesion///larval locomotory behavior///phagocytosis///phagocytosis	intrinsic to membrane		GO:0007155///GO:0008345///GO:0006909///GO:0006909	GO:0031224
1626536_at	3.0245	3.56749	-0.54299	3.491	0.0021	0.0247	1	CG6776	CG6776	38972	24660972	NM_139977	FBgn0035904	66D5-66D5	Chromosome 3L	glutathione dehydrogenase (ascorbate) activity///glutathione dehydrogenase (ascorbate) activity///glutathione transferase activity///glutathione transferase activity///pyrimidodiazepine synthase activity///NOT pyrimidodiazepine synthase activity///transferase activity, transferring sulfur-containing groups			GO:0045174///GO:0045174///GO:0004364///GO:0004364///GO:0004734///NOT GO:0004734///GO:0016782
1640957_at	3.4187	3.9586	-0.5399	3.466	0	0	0	Hexo2	Hexosaminidase 2	31808	24640657	NM_080342	FBgn0041629	8A2-8A2	Chromosome X, NC_004354.3 (8603687..8606515)	beta-N-acetylglucosaminidase activity///beta-N-acetylhexosaminidase activity		plasma membrane	GO:0016231///GO:0004563		GO:0005886
1641286_s_at	3.2878	3.8266	-0.5388	3.457	0	0	0	Hsp60	Heat shock protein 60	32045			FBgn0015245	10A4-10A4	Chromosome X, NC_004354.3 (11002506..11006341)	unfolded protein binding	'de novo' protein folding///protein folding///protein folding///protein refolding///protein targeting to mitochondrion///response to heat///response to heat///response to stress	lipid particle///mitochondrial matrix///mitochondrial matrix///mitochondrion	GO:0051082	GO:0006458///GO:0006457///GO:0006457///GO:0042026///GO:0006626///GO:0009408///GO:0009408///GO:0006950	GO:0005811///GO:0005759///GO:0005759///GO:0005739
1631108_at	1.7573	2.29559	-0.53829	3.453	0	0	0
1631013_at	1.9159	2.4541	-0.5382	3.453	0.0002	0.0032	1	mbc	myoblast city	42817	19550014	NM_057796	FBgn0015513	95B5-95B7	Chromosome 3R	protein binding	cell morphogenesis///dorsal closure///larval visceral muscle development///myoblast fusion///myoblast fusion///striated muscle development	ruffle	GO:0005515	GO:0000902///GO:0007391///GO:0007523///GO:0007520///GO:0007520///GO:0007519	GO:0001726
1632600_at	2.7149	3.25019	-0.53529	3.429	0	0	0
1640031_at	2.1811	2.715	-0.5339	3.419	0	0	0	Acer	Angiotensin-converting enzyme-related	34189			FBgn0016122	29D4-29D4	Chromosome 2L	peptidyl-dipeptidase A activity///peptidyl-dipeptidase A activity///peptidyl-dipeptidase A activity			GO:0004246///GO:0004246///GO:0004246
1635098_a_at	2.7443	3.27579	-0.53149	3.4	0	0	0
1636946_at	2.1137	2.64119	-0.52749	3.368	0	0	0	CG6687	CG6687	41829	24647009	NM_142170	FBgn0038299	88E3-88E3	Chromosome 3R	serine-type endopeptidase inhibitor activity			GO:0004867
1623459_at	2.5114	3.0365	-0.5251	3.35	0	0	0	Spn4	Serine protease inhibitor 4	49805			FBgn0028985	42D6-42D6	Chromosome 2R	serine-type endopeptidase inhibitor activity///serine-type endopeptidase inhibitor activity///serine-type endopeptidase inhibitor activity			GO:0004867///GO:0004867///GO:0004867
1626544_at	2.9313	3.4542	-0.5229	3.333	0	0	0	CG14818	CG14818	31147	24639193	NM_130599	FBgn0026088	2B14-2B14	Chromosome X, NC_004354.3 (1773044..1773615, complement)	molecular_function	biological_process	cellular_component	GO:0003674	GO:0008150	GO:0005575
1639535_at	1.9441	2.4665	-0.5224	3.329	0	0	1	pgant2	polypeptide GalNAc transferase 2	33556	62484228	NM_134929	FBgn0031530	23F1-23F1	Chromosome 2L	polypeptide N-acetylgalactosaminyltransferase activity///polypeptide N-acetylgalactosaminyltransferase activity///polypeptide N-acetylgalactosaminyltransferase activity	oligosaccharide biosynthetic process	Golgi stack	GO:0004653///GO:0004653///GO:0004653	GO:0009312	GO:0005795
1630476_s_at	1.8504	2.3708	-0.5204	3.314	0	0	1	nahoda	nahoda	37641	24658810///24658803///12053778	NM_166569///NM_079091///AJ270939	FBgn0034797	59B4-59B4	Chromosome 2R
1633560_at	2.8631	3.3793	-0.5162	3.282	0	0	0	CG16903	CG16903	31178	24639262	NM_130624	FBgn0040394	2C10-2C10	Chromosome X, NC_004354.3 (1972371..1974416, complement)	cyclin-dependent protein kinase regulator activity///general RNA polymerase II transcription factor activity		nucleus	GO:0016538///GO:0016251		GO:0005634
1635630_a_at	2.0165	2.52959	-0.51309	3.259	0	0	0	spir	spire	45931	24585410///24585408///24585406///24585404///6572124	NM_165325///NM_165324///NM_080115///NM_165323///AJ238876	FBgn0003475	38C5-38C5	Chromosome 2L	actin binding///actin binding///microtubule binding	actin cytoskeleton organization and biogenesis///actin cytoskeleton organization and biogenesis///actin filament-based process///actin nucleation///chorion-containing eggshell formation///karyosome formation///oogenesis///pole plasm RNA localization///pole plasm assembly///pole plasm assembly///pole plasm assembly///pole plasm oskar mRNA localization///vesicle-mediated transport	cell cortex///cytoplasm	GO:0003779///GO:0003779///GO:0008017	GO:0030036///GO:0030036///GO:0030029///GO:0045010///GO:0007304///GO:0030717///GO:0048477///GO:0007316///GO:0007315///GO:0007315///GO:0007315///GO:0045451///GO:0016192	GO:0005938///GO:0005737
1626684_at	2.1231	2.63439	-0.51129	3.245	0	0	0	CG7607	CG7607	39263	24662598	NM_140192	FBgn0036145	68B1-68B1	Chromosome 3L
1638634_at	2.5555	3.0665	-0.511	3.243	0	0	0	CG32448	CG32448	318032	157816671///24668392	BT030947///NM_168939	FBgn0052448	78F4-78F4	Chromosome 3L	molecular_function	biological_process	cellular_component	GO:0003674	GO:0008150	GO:0005575
1636391_at	2.8981	3.40479	-0.50669	3.211	0	0	0	CG15609	CG15609	36912	45552682///45552680///45550441	NM_206144///NM_206143///NM_137335	FBgn0034180	53E4-53E4	Chromosome 2R	actin binding///calcium ion binding			GO:0003779///GO:0005509
1640599_at	3.128	3.6333	-0.5053	3.201	0	0	0	ade5	ade5	32228	24641608	NM_132598	FBgn0020513	11B16-11B16	Chromosome X, NC_004354.3 (12651775..12654651, complement)	phosphoribosylaminoimidazole carboxylase activity///phosphoribosylaminoimidazolesuccinocarboxamide synthase activity			GO:0004638///GO:0004639
1627844_at	2.6426	3.1478	-0.5052	3.2	0	0	0	Cyp4e2	Cytochrome P450-4e2	35822	24586582///4248048///886863	NM_057769///AI404961///X86076	FBgn0014469	44D1-44D1	Chromosome 2R	electron carrier activity///electron carrier activity		membrane///microsome	GO:0009055///GO:0009055		GO:0016020///GO:0005792
1628143_a_at	1.9522	2.4562	-0.504	3.191	0	0	1	rg	rugose	44531	116007131///24639817///24639815///11863540	NM_001042796///NM_167028///NM_080023///Y18278	FBgn0003244	4F3-4F3	Chromosome X, NC_004354.3 (4984020..5145183)
1635517_at	3.1452	3.6469	-0.5017	3.174	0	0	0	CG1667	CG1667	36016	85726428///51092138	NM_136681///BT015254	FBgn0033453	46B4-46B4	Chromosome 2R
1637125_at	2.7655	3.2645	-0.499	3.155	0	0	0	CG2004	CG2004	31809	24640658	NM_132273	FBgn0030060	8A2-8A2	Chromosome X, NC_004354.3 (8606497..8608665, complement)
1641464_s_at	3.1959	3.6943	-0.4984	3.15	0	0	0	CG32850	CG32850	318246	28558736	NM_166753	FBgn0052850	102B3-102B3	Chromosome 4, NC_004353.3 (335572..342013)
1623599_at	2.9067	3.404	-0.4973	3.142	0	0	0	boca	boca	48986	24586302	NM_165541	FBgn0004132	43D7-43D7	Chromosome 2R		ER to Golgi vesicle-mediated transport///Wnt receptor signaling pathway///Wnt receptor signaling pathway///oogenesis///proboscis development///protein targeting to membrane///secretory pathway	apical part of cell///cytoplasm///endoplasmic reticulum///endoplasmic reticulum lumen		GO:0006888///GO:0016055///GO:0016055///GO:0048477///GO:0048728///GO:0006612///GO:0045045	GO:0045177///GO:0005737///GO:0005783///GO:0005788
1628613_a_at	2.0589	2.556	-0.4971	3.141	0	0	0	CG30492	CG30492	35699	28573294///28573292///28573290///28573288///28573286	NM_176102///NM_176101///NM_176100///NM_170613///NM_170614	FBgn0050492	43E5-43E7	Chromosome 2R
1638469_s_at	2.3934	2.89039	-0.49699	3.14	0	0	0
1623364_at	2.0239	2.5201	-0.4962	3.134	0	0	0	CG4250	CG4250	37599	22024250	NM_137859	FBgn0034761	58F4-58F4	Chromosome 2R
1630065_at	3.3406	3.8367	-0.4961	3.134	0	0	0	CG6912	CG6912	41820	24646973	NM_142162	FBgn0038290	88E2-88E2	Chromosome 3R
1632694_at	3.0876	3.5836	-0.496	3.133	0	0	0
1640624_s_at	3.2221	3.71729	-0.49519	3.127	0	0	0						FBgn0040943
1632166_at	2.9746	3.4668	-0.4922	3.105	0	0	0	Plap	Phospholipase A2 activator protein	43978	24580808	NM_079927	FBgn0024314	21F1-21F1	Chromosome 2L	phospholipase A2 activator activity///phospholipase A2 activator activity	biological_process	fusome	GO:0016005///GO:0016005	GO:0008150	GO:0045169
1636293_at	2.0601	2.5505	-0.4904	3.093	0	0	0	CG2217	CG2217	43607	24651369	NM_143530	FBgn0027544	99F3-99F4	Chromosome 3R
1632339_s_at	2.9377	3.4272	-0.4895	3.086	0.0007	0.0093	0	cher	cheerio	42066	85857463///45553390///45549222///24647612///24647610	BT024206///NM_206502///NM_079659///NM_169747///NM_169746	FBgn0014141	89E12-89E13	Chromosome 3R	actin binding	determination of adult life span///germarium-derived female germ-line cyst encapsulation///learning and/or memory///olfactory learning///ovarian ring canal formation///protein localization///ring canal formation///ring canal formation, actin assembly	germline ring canal inner rim///germline ring canal outer rim	GO:0003779	GO:0008340///GO:0030708///GO:0007611///GO:0008355///GO:0007301///GO:0008104///GO:0030725///GO:0008302	GO:0035183///GO:0035182
1638833_at	2.6025	3.09149	-0.48899	3.083	0	0	0	FucT6	FucT6	32122	24641368	NM_132512	FBgn0030327	10D6-10D6	Chromosome X, NC_004354.3 (11600590..11603983, complement)	alpha(1,6)-fucosyltransferase activity///alpha(1,6)-fucosyltransferase activity///fucosyltransferase activity///galactoside 6-L-fucosyltransferase activity///glycoprotein 6-alpha-L-fucosyltransferase activity	protein amino acid glycosylation	integral to Golgi membrane	GO:0046921///GO:0046921///GO:0008417///GO:0046702///GO:0008424	GO:0006486	GO:0030173
1635199_at	2.134	2.621	-0.487	3.069	0	0	0	CG6014	CG6014	40368	24668045	NM_141055	FBgn0027542	78C9-78D1	Chromosome 3L
1638912_s_at	2.5071	2.9933	-0.4862	3.063	0.0002	0.0043	0	Hrb98DE	Heterogeneous nuclear ribonucleoprotein at 98DE	43385			FBgn0001215	98D6-98D6	Chromosome 3R	mRNA binding///mRNA binding		heterogeneous nuclear ribonucleoprotein complex///ribonucleoprotein complex///ribonucleoprotein complex///ribonucleoprotein complex///ribonucleoprotein complex	GO:0003729///GO:0003729		GO:0030530///GO:0030529///GO:0030529///GO:0030529///GO:0030529
1632343_at	2.8894	3.37169	-0.48229	3.035	0	0	0	Alas	Aminolevulinate synthase	37815	24762475///8121911///2330590///2330588	NM_057933///AW944183///Y14576///Y14577	FBgn0020764	60A14-60A14	Chromosome 2R	5-aminolevulinate synthase activity///5-aminolevulinate synthase activity	amino acid metabolic process///heme biosynthetic process	mitochondrial matrix///mitochondrion	GO:0003870///GO:0003870	GO:0006520///GO:0006783	GO:0005759///GO:0005739
1626456_at	3.224	3.70539	-0.48139	3.029	0.0003	0.0046	1						FBgn0052701
1623216_s_at	2.6702	3.15099	-0.48079	3.025	0	0	0	CG9629	CG9629	40097	24666673	NM_140842	FBgn0036857	76A3-76A3	Chromosome 3L	aldehyde dehydrogenase (NAD) activity			GO:0004029
1635987_at	1.9166	2.3942	-0.4776	3.003	0.0009	0.0117	1	CG12116	CG12116	31782	24640598	NM_132253	FBgn0030041	7F1-7F1	Chromosome X, NC_004354.3 (8361476..8363040, complement)	sepiapterin reductase activity			GO:0004757
1635661_at	2.6674	3.14459	-0.47719	3	0	0	0	CG14777	CG14777	31099	108743704///23397617	BT025917///NM_130561	FBgn0026872	2A4-2A4	Chromosome X, NC_004354.3 (1360786..1362725)
1627131_at	2.9853	3.46159	-0.47629	2.994	0	0	0	spt4	spt4	36387	45550418	NM_136958	FBgn0028683	49B10-49B10	Chromosome 2R	chromatin binding	non-covalent chromatin modification	nucleus	GO:0003682	GO:0016582	GO:0005634
1624280_at	2.654	3.129	-0.475	2.985	0	0	0	CG2263	CG2263	31740	24640517	NM_132220	FBgn0030007	7D15-7D15	Chromosome X, NC_004354.3 (8037934..8039634, complement)	phenylalanine-tRNA ligase activity		cytoplasm///phenylalanine-tRNA ligase complex	GO:0004826		GO:0005737///GO:0009328
1635447_at	2.0665	2.5415	-0.475	2.985	0	0	0	CG4827	CG4827	36968	24654421	NM_137373	FBgn0034225	54B16-54B17	Chromosome 2R	5'-nucleotidase activity			GO:0008253
1639108_at	3.2142	3.689	-0.4748	2.984	0	0	0	CG31184	CG31184	42842	28571845	NM_170107	FBgn0051184	95D5-95D5	Chromosome 3R	mRNA binding	nuclear mRNA splicing, via spliceosome	small nuclear ribonucleoprotein complex///snRNP U6	GO:0003729	GO:0000398	GO:0030532///GO:0005688
1634077_at	2.7588	3.2336	-0.4748	2.984	0	0	0	CG4789	CG4789	32668	24642656	NM_132938	FBgn0030792	15A9-15A9	Chromosome X, NC_004354.3 (16694987..16696030)	GTP binding			GO:0005525
1631016_at	2.4886	2.9625	-0.4739	2.977	0	0	0	CG32822	CG32822	318230	24643743	NM_167756	FBgn0052822	20A1-20A1	Chromosome X, NC_004354.3 (21391202..21391864)	molecular_function	biological_process	cellular_component	GO:0003674	GO:0008150	GO:0005575
1625125_at	2.3446	2.8137	-0.4691	2.945	0	0	0	CG5599	CG5599	32441	24642096	NM_132772	FBgn0030612	13A10-13A10	Chromosome X, NC_004354.3 (14980171..14982665)	dihydrolipoamide branched chain acyltransferase activity	phagocytosis, engulfment///tricarboxylic acid cycle	mitochondrial oxoglutarate dehydrogenase complex	GO:0004147	GO:0006911///GO:0006099	GO:0009353
1626941_at	1.9412	2.40949	-0.46829	2.939	0	0	0	Best4	Bestrophin 4	39660	24664564	NM_168617	FBgn0036491	71C2-71C2	Chromosome 3L
1638166_at	3.2164	3.684	-0.4676	2.934	0.0002	0.0032	0	Rpb10	Rpb10	42942	24649758	NM_143023	FBgn0039218	96A18-96A18	Chromosome 3R	DNA-directed RNA polymerase activity	transcription///transcription from RNA polymerase II promoter	DNA-directed RNA polymerase II, core complex///nucleus	GO:0003899	GO:0006350///GO:0006366	GO:0005665///GO:0005634
1635542_at	3.1714	3.63399	-0.46259	2.901	0	0	0	l(3)02640	lethal (3) 02640	46140	77403924///24655149	BT023907///NM_138259	FBgn0010786	61F6-61F7	Chromosome 3L	hydroxymethylbilane synthase activity			GO:0004418
1626405_at	1.8505	2.3128	-0.4623	2.899	0	0	1	Rep1	Rep1	36290	45550413	NM_136877	FBgn0024732	48D8-48D8	Chromosome 2R		DNA fragmentation during apoptosis///anti-apoptosis///regulation of apoptosis			GO:0006309///GO:0006916///GO:0042981
1625183_at	2.2812	2.73979	-0.45859	2.874	0	0.0001	0	smi35A	smell impaired 35A	34831	85816273///85816272///85726352///85724947///85724945	NM_205989///NM_205988///NM_078840///NM_001038818///NM_001038817	FBgn0016930	35A1-35A2	Chromosome 2L	ATP binding///protein kinase activity///protein serine/threonine kinase activity///protein serine/threonine kinase activity///protein-tyrosine kinase activity///NOT protein-tyrosine kinase activity///transferase activity	olfactory behavior///protein amino acid phosphorylation///protein amino acid phosphorylation///response to chemical stimulus	cytosol	GO:0005524///GO:0004672///GO:0004674///GO:0004674///GO:0004713///NOT GO:0004713///GO:0016740	GO:0042048///GO:0006468///GO:0006468///GO:0042221	GO:0005829
1638301_at	1.9397	2.39829	-0.45859	2.874	0.0004	0.0065	1	CG8157	CG8157	36700	22026875	NM_137186	FBgn0034010	51F6-51F6	Chromosome 2R
1635751_at	2.8719	3.32779	-0.45589	2.856	0	0	0	CG32069	CG32069	39235	24662434	NM_168435	FBgn0052069	68A3-68A3	Chromosome 3L
1624663_a_at	1.8579	2.3132	-0.4553	2.852	0	0	1	vis	vismay	36372	28573851///22026799	NM_176157///NM_078990	FBgn0033748	49A10-49A10	Chromosome 2R	histone deacetylase binding///transcription corepressor activity///transcription factor activity	spermatogenesis///spermatogenesis///spermatogenesis	nucleus	GO:0042826///GO:0003714///GO:0003700	GO:0007283///GO:0007283///GO:0007283	GO:0005634
1637912_at	1.9407	2.39509	-0.45439	2.847	0	0	0
1623537_at	2.4613	2.9138	-0.4525	2.834	0.0003	0.0048	0
1634329_at	2.4736	2.9261	-0.4525	2.834	0	0.0001	0	CG32579	CG32579	318096	157816755///24642462	BT030989///NM_167501	FBgn0052579	14B12-14B13	Chromosome X, NC_004354.3 (16217321..16219153)
1627722_at	2.2639	2.71609	-0.45219	2.832	0	0	0
1624521_a_at	3.2471	3.69909	-0.45199	2.831	0	0	0	CG17896	CG17896	30995			FBgn0023537	1B5-1B5	Chromosome X, NC_004354.3 (384820..387527, complement)	methylmalonate-semialdehyde dehydrogenase (acylating) activity	pyrimidine base metabolic process///valine metabolic process	mitochondrion	GO:0004491	GO:0006206///GO:0006573	GO:0005739
1629409_s_at	2.7985	3.2503	-0.4518	2.83	0	0	0
1636287_at	2.038	2.4894	-0.4514	2.827	0	0	0	CG10592	CG10592	38632	24658479	NM_139719	FBgn0035619	64D5-64D5	Chromosome 3L	alkaline phosphatase activity			GO:0004035
1632342_a_at	2.5394	2.99069	-0.45129	2.826	0	0	0	CG33080	CG33080	31491	28571439///28571437	NM_176686///NM_176685	FBgn0053080	5B1-5B2	Chromosome X, NC_004354.3 (5602594..5611811, complement)	alpha-glucosidase activity		alpha-glucosidase II complex	GO:0004558		GO:0017177
1630934_at	3.5758	4.0269	-0.4511	2.825	0.0003	0.0046	1
1623296_at	2.5766	3.0276	-0.451	2.824	0	0	0	CG32625	CG32625	318128	66771642///24641861	BT022717///NM_167381	FBgn0052625	12B10-12B10	Chromosome X, NC_004354.3 (13650192..13650836, complement)	molecular_function	biological_process	cellular_component	GO:0003674	GO:0008150	GO:0005575
1627263_at	2.207	2.6542	-0.4472	2.8	0	0	0	CG31601	CG31601	318835	24585746	NM_165403	FBgn0051601	40D4-40D4	Chromosome 2L	molecular_function	biological_process	cellular_component	GO:0003674	GO:0008150	GO:0005575
1638837_a_at	2.3626	2.8083	-0.4457	2.79	0	0	0						FBgn0053066
1631827_at	2.5009	2.9445	-0.4436	2.777	0	0	0	CG15863	CG15863	36034	24652261	NM_136694	FBgn0033467	46C7-46C7	Chromosome 2R
1637639_at	1.9062	2.3481	-0.4419	2.766	0	0	0	gsb	gooseberry	38005	66571171///62484173	BT022156///NM_079139	FBgn0001148	60F2-60F2	Chromosome 2R	transcription factor activity	regulation of transcription///salivary gland morphogenesis///segment polarity determination///ventral cord development	cytoplasm///nucleus///nucleus///transcription factor complex	GO:0003700	GO:0045449///GO:0007435///GO:0007367///GO:0007419	GO:0005737///GO:0005634///GO:0005634///GO:0005667
1632152_at	3.284	3.7247	-0.4407	2.758	0	0	0	CG10992	CG10992	32341	24641870	NM_132692	FBgn0030521	12C4-12C4	Chromosome X, NC_004354.3 (13674051..13676214, complement)	cathepsin B activity	autophagic cell death///salivary gland cell autophagic cell death		GO:0004213	GO:0048102///GO:0035071
1627152_at	3.2678	3.7068	-0.439	2.747	0	0	0	CG12918	CG12918	36046	45550401	NM_136703	FBgn0033477	46D9-46D9	Chromosome 2R			plasma membrane			GO:0005886
1624522_at	1.9164	2.35479	-0.43839	2.744	0	0	0	CG5302	CG5302	41898	24647202	NM_142222	FBgn0038351	89A1-89A1	Chromosome 3R	serine-type endopeptidase activity///NOT serine-type endopeptidase activity			GO:0004252///NOT GO:0004252
1636840_at	1.9951	2.43179	-0.43669	2.733	0	0	0	CBP	sarcoplasmic calcium-binding protein	31669	45554311///24640358	NM_206638///NM_078515	FBgn0026144	7B2-7B2	Chromosome X, NC_004354.3 (7231403..7236768)	calcium ion binding		sarcoplasmic reticulum	GO:0005509		GO:0016529
1639142_s_at	2.9362	3.3727	-0.4365	2.732	0	0	0
1638008_s_at	2.0198	2.4546	-0.4348	2.721	0	0	0	CG2003	CG2003	43761	28571960///24651788	NM_143646///NM_170584	FBgn0039886	100E1-100E1	Chromosome 3R	high affinity inorganic phosphate:sodium symporter activity			GO:0005316
1625006_at	2.6145	3.0491	-0.4346	2.72	0	0.0006	0	Tango4	Transport and Golgi organization 4	32168	24641478	NM_132550	FBgn0030365	11A1-11A1	Chromosome X, NC_004354.3 (11915097..11916781)		Golgi organization and biogenesis	cytosol		GO:0007030	GO:0005829
1629648_s_at	2.7234	3.1574	-0.434	2.716	0	0.0002	0
1639051_at	2.208	2.64199	-0.43399	2.716	0	0	0	CG12938	CG12938	36141	66772130///24652554	BT022961///NM_136771	FBgn0033554	47C1-47C1	Chromosome 2R
1632285_at	2.8184	3.2507	-0.4323	2.705	0	0	0
1631485_a_at	1.9189	2.34589	-0.42699	2.672	0.001	0.0135	1	ec	echinus	31339	4459230	AI541857	FBgn0025376	3F3-3F3	Chromosome X, NC_004354.3 (3730129..3751658)	ubiquitin thiolesterase activity	compound eye retinal cell programmed cell death///retinal cell programmed cell death		GO:0004221	GO:0046667///GO:0046666
1628148_at	2.5764	3.00329	-0.42689	2.672	0	0	0
1626169_at	2.4675	2.8931	-0.4256	2.664	0.0002	0.0034	0	CG2701	CG2701	31261	24639400///4459069	NM_130669///AI541696	FBgn0024973	3B3-3B3	Chromosome X, NC_004354.3 (2611673..2614358, complement)
1636882_s_at	2.0224	2.4479	-0.4255	2.663	0	0	0
1634572_at	3.4584	3.88279	-0.42439	2.656	0	0.0001	0	CG6459	CG6459	37006	22024185	NM_137399	FBgn0034259	54D4-54D4	Chromosome 2R			mitochondrial matrix///mitochondrion			GO:0005759///GO:0005739
1624635_at	2.8199	3.24389	-0.42399	2.654	0	0.0005	0	CG14210	CG14210	32958	24643324	NM_134484	FBgn0031040	18D3-18D3	Chromosome X, NC_004354.3 (19510240..19510858)
1634958_at	2.7564	3.18009	-0.42369	2.652	0	0	0	CG9455	CG9455	35600	28573279	NM_136401	FBgn0033113	42D6-42D6	Chromosome 2R	serine-type endopeptidase inhibitor activity			GO:0004867
1628798_at	2.4819	2.9054	-0.4235	2.651	0	0	0	lin-52	lin-52	31499	66770802///24639948	BT022297///NM_132028	FBgn0029800	5B7-5B7	Chromosome X, NC_004354.3 (5648235..5648917, complement)		negative regulation of transcription from RNA polymerase II promoter	Myb complex		GO:0000122	GO:0031523
1637547_at	2.413	2.8356	-0.4226	2.646	0	0	0	CG8199	CG8199	41149	24645405	NM_141648	FBgn0037709	85D24-85D24	Chromosome 3R	3-methyl-2-oxobutanoate dehydrogenase (2-methylpropanoyl-transferring) activity	acyl-CoA biosynthetic process	3-methyl-2-oxobutanoate dehydrogenase (lipoamide) complex	GO:0003863	GO:0046949	GO:0017086
1641408_at	2.4659	2.8883	-0.4224	2.644	0.0036	0.0372	1
1624518_at	2.5736	2.9953	-0.4217	2.64	0	0	0	CG13369	CG13369	31007	60677748///23397596	BT021233///NM_130494	FBgn0025640	1B12-1B12	Chromosome X, NC_004354.3 (517497..518798)	ribokinase activity			GO:0004747
1639111_at	2.7388	3.1601	-0.4213	2.638	0	0.0001	0	CG15362	CG15362	33371	24580966	NM_134790	FBgn0031378	22B8-22B8	Chromosome 2L
1637246_a_at	2.5177	2.939	-0.4213	2.638	0.0025	0.0277	0	CG32627	CG32627	32329	28571178///24641846///24641844	NM_176726///NM_167379///NM_132686	FBgn0052627	12B3-12B4	Chromosome X, NC_004354.3 (13590695..13608474)	purine nucleotide binding			GO:0017076
1626156_at	2.9857	3.40629	-0.42059	2.633	0.0032	0.034	0	CG17347	CG17347	35195	73853352///24585151	BT023827///NM_136105	FBgn0032761	37C1-37C1	Chromosome 2L
1636271_a_at	2.3443	2.7642	-0.4199	2.629	0	0	0						FBgn0053066
1633247_at	2.9195	3.33739	-0.41789	2.617	0	0	0	CG7006	CG7006	42963	24649802	NM_143039	FBgn0039233	96B1-96B1	Chromosome 3R
1634549_at	2.747	3.1646	-0.4176	2.615	0.0041	0.0417	1	CG11750	CG11750	32079	24641271	NM_132484	FBgn0030294	10B5-10B5	Chromosome X, NC_004354.3 (11253270..11254969)
1637650_at	3.4021	3.8177	-0.4156	2.603	0.0002	0.0039	0	CG4164	CG4164	33220	24580647	NM_134681	FBgn0031256	21C2-21C2	Chromosome 2L		response to heat			GO:0009408
1625260_at	2.2637	2.67899	-0.41529	2.601	0	0	0	CG11802	CG11802	32145	24641433	NM_132531	FBgn0030346	10F2-10F2	Chromosome X, NC_004354.3 (11765332..11766811, complement)
1629160_s_at	2.3182	2.73179	-0.41359	2.591	0	0	0
1634096_at	3.4733	3.88609	-0.41279	2.586	0	0	0						FBgn0032114
1625334_at	3.1483	3.561	-0.4127	2.586	0	0	0	NPC2	Niemann-Pick Type C-2	33374	24580974	NM_134793	FBgn0031381	22B8-22B8	Chromosome 2L			extracellular region			GO:0005576
1639257_s_at	2.6328	3.0447	-0.4119	2.581	0	0.0014	0	CG11739	CG11739	40552	28571498///28571496///28571494///28571492	NM_164346///NM_164345///NM_141203///NM_164347	FBgn0037239	82A5-82A5	Chromosome 3R	cation transmembrane transporter activity///tricarboxylate secondary active transmembrane transporter activity	cation transport	membrane	GO:0008324///GO:0005371	GO:0006812	GO:0016020
1640161_at	2.7893	3.2006	-0.4113	2.578	0	0	0	e(y)2	enhancer of yellow 2	45848	66571249///17864495	BT022196///NM_080107	FBgn0000618	10C7-10C7	Chromosome X, NC_004354.3 (11470148..11470628, complement)	transcription factor activity	transcription	nucleus	GO:0003700	GO:0006350	GO:0005634
1637698_at	2.0556	2.466	-0.4104	2.572	0	0	0	CG30339	CG30339	246549	45551048	NM_165687	FBgn0050339	45F6-45F6	Chromosome 2R
1635996_at	2.4147	2.8245	-0.4098	2.569	0	0	0	CG6638	CG6638	38979	28574943	NM_139982	FBgn0035911	66D7-66D7	Chromosome 3L	isovaleryl-CoA dehydrogenase activity	leucine catabolic process	mitochondrial matrix	GO:0008470	GO:0006552	GO:0005759
1628052_at	2.3989	2.8066	-0.4077	2.556	0.0009	0.012	0	Cyp6a17	Cyp6a17	45556	24653735	NM_143761	FBgn0015714	51D1-51D1	Chromosome 2R	electron carrier activity///electron carrier activity		membrane///microsome	GO:0009055///GO:0009055		GO:0016020///GO:0005792
1636103_a_at	2.5636	2.97049	-0.40689	2.552	0.0004	0.0059	0	nocturnin	nocturnin	41339	108383939///73853347///51092215///24645856///24645854	BT025859///BT023825///BT015292///NM_169375///NM_169374	FBgn0037872	86D7-86D7	Chromosome 3R			lipid particle			GO:0005811
1640673_at	2.9764	3.3817	-0.4053	2.542	0	0	0	Noa36	Noa36	43384	24650828///4493353	NM_143365///AJ131564	FBgn0026400	98D6-98D6	Chromosome 3R	metal ion binding	biological_process	chromosome, pericentric region///midbody///nucleolus///nucleolus	GO:0046872	GO:0008150	GO:0000775///GO:0030496///GO:0005730///GO:0005730
1628194_at	3.1369	3.5421	-0.4052	2.542	0.003	0.0325	0	CG2918	CG2918	31215			FBgn0023529	2F3-2F4	Chromosome X, NC_004354.3 (2165300..2169111, complement)		protein folding			GO:0006457
1632146_a_at	2.7715	3.1762	-0.4047	2.539	0	0	0	CG5508	CG5508	43350	24650753///24650751///24650748	NM_170359///NM_170358///NM_143340	FBgn0027579	98B6-98B6	Chromosome 3R	glycerol-3-phosphate O-acyltransferase activity	phospholipid biosynthetic process///plasma membrane organization and biogenesis	mitochondrial outer membrane	GO:0004366	GO:0008654///GO:0007009	GO:0005741
1638036_at	3.795	4.1984	-0.4034	2.531	0	0	0	Cyp1	Cyclophilin 1	32595			FBgn0004432	14B9-14B12	Chromosome X, NC_004354.3 (16211706..16214445, complement)	cyclin-dependent protein kinase regulator activity///peptidyl-prolyl cis-trans isomerase activity///peptidyl-prolyl cis-trans isomerase activity	autophagic cell death///protein folding///salivary gland cell autophagic cell death	cytoplasm///cytosol///nuclear cyclin-dependent protein kinase holoenzyme complex///transcription elongation factor complex b	GO:0016538///GO:0003755///GO:0003755	GO:0048102///GO:0006457///GO:0035071	GO:0005737///GO:0005829///GO:0019908///GO:0008024
1628201_at	2.4339	2.8371	-0.4032	2.53	0	0	0	CG4061	CG4061	31175	24639261///8122179	NM_130621///AW944448	FBgn0025630	2C10-2C10	Chromosome X, NC_004354.3 (1966446..1968927)	RNA-3'-phosphate cyclase activity		nucleus	GO:0003963		GO:0005634
1629939_a_at	2.7558	3.1587	-0.4029	2.528	0.0003	0.0049	0	CG1140	CG1140	38261	24655798///24655793	NM_139426///NM_167928	FBgn0035298	62B11-62B12	Chromosome 3L	3-oxoacid CoA-transferase activity	ketone body catabolic process	mitochondrial matrix	GO:0008260	GO:0046952	GO:0005759
1627609_at	3.3427	3.7451	-0.4024	2.525	0	0	0	CG9742	CG9742	32636	24642577	NM_132911	FBgn0030765	14F4-14F4	Chromosome X, NC_004354.3 (16533832..16534446, complement)	RNA splicing factor activity, transesterification mechanism	nuclear mRNA splicing, via spliceosome///spliceosome assembly	small nuclear ribonucleoprotein complex///spliceosome	GO:0031202	GO:0000398///GO:0000245	GO:0030532///GO:0005681
1623335_a_at	2.8262	3.2282	-0.402	2.523	0	0	0	CG5044	CG5044	41869	24647128///24647126	NM_169649///NM_142196	FBgn0038326	88F1-88F1	Chromosome 3R	3-hydroxyisobutyryl-CoA hydrolase activity			GO:0003860
1638801_at	2.6867	3.08849	-0.40179	2.522	0.0042	0.042	0	CG14229	CG14229	32980	24643360	NM_134502	FBgn0031059	18E1-18E1	Chromosome X, NC_004354.3 (19588226..19589074, complement)
1628920_at	2.8487	3.2463	-0.3976	2.498	0.0016	0.0197	0	CG12237	CG12237	32967	24643339	NM_134492	FBgn0031048	18D11-18D11	Chromosome X, NC_004354.3 (19535223..19536899, complement)
1636320_at	2.5643	2.9617	-0.3974	2.496	0	0	0	Arp11	Arp11	32969	24643341	NM_134494	FBgn0031050	18D12-18D12	Chromosome X, NC_004354.3 (19538561..19540079, complement)	actin binding///structural constituent of cytoskeleton	cytoskeleton organization and biogenesis	actin filament	GO:0003779///GO:0005200	GO:0007010	GO:0005884
1635616_a_at	2.5715	2.9685	-0.397	2.494	0	0	0	CG2118	CG2118	43750	24651758///24651756	NM_170577///NM_143639	FBgn0039877	100D2-100D2	Chromosome 3R	methylcrotonoyl-CoA carboxylase activity	leucine metabolic process	mitochondrial matrix	GO:0004485	GO:0006551	GO:0005759
1635204_at	2.0302	2.4254	-0.3952	2.484	0	0	0	CG13568	CG13568	37844	24762525	NM_138032	FBgn0034965	60B6-60B6	Chromosome 2R
1625154_s_at	1.892	2.2865	-0.3945	2.48	0	0	1	CG2467	CG2467	32154	33636648///24641453///24641451	BT010304///NM_167313///NM_132540	FBgn0030355	10F4-10F6	Chromosome X, NC_004354.3 (11801936..11811266, complement)
1626068_at	2.3068	2.70069	-0.39389	2.476	0	0	0
1638060_at	2.5707	2.96349	-0.39279	2.47	0.0003	0.0052	0	CG10077	CG10077	38756	24659625///24659621	NM_168182///NM_139805	FBgn0035720	65D3-65D4	Chromosome 3L	RNA helicase activity			GO:0003724
1623641_at	2.6265	3.019	-0.3925	2.468	0	0	0	CG32856	CG32856	318251	24647313	NM_169692	FBgn0052856	89A8-89A8	Chromosome 3R	molecular_function	biological_process	cellular_component	GO:0003674	GO:0008150	GO:0005575
1626762_s_at	2.8172	3.20879	-0.39159	2.463	0	0	0
1640491_at	3.6038	3.995	-0.3912	2.461	0	0	0	CG14482	CG14482	36991	45550450	NM_137389	FBgn0034245	54C9-54C9	Chromosome 2R	ubiquinol-cytochrome-c reductase activity	mitochondrial electron transport, ubiquinol to cytochrome c	mitochondrial respiratory chain complex III	GO:0008121	GO:0006122	GO:0005750
1622907_at	2.5132	2.9043	-0.3911	2.46	0	0	0	CG5189	CG5189	37122	157816323///22024196	BT030774///NM_137490	FBgn0034350	55C9-55C9	Chromosome 2R			Golgi apparatus			GO:0005794
1626771_at	2.3599	2.75079	-0.39089	2.459	0	0	0	CG32680	CG32680	326233	24641041	NM_167235	FBgn0052680	9D2-9D2	Chromosome X, NC_004354.3 (10386495..10387770, complement)
1639981_at	3.407	3.7978	-0.3908	2.459	0	0.0002	0
1624744_a_at	2.3541	2.7449	-0.3908	2.459	0	0	0	nuf	nuclear fallout	39572			FBgn0013718	70D3-70D4	Chromosome 3L	microtubule binding	actin cytoskeleton reorganization///cytokinesis, contractile ring formation///microtubule-based process///sensory organ precursor cell fate determination	centrosome///colocalizes_with centrosome///centrosome///microtubule associated complex	GO:0008017	GO:0031532///GO:0000915///GO:0007017///GO:0016360	GO:0005813///colocalizes_with GO:0005813///GO:0005813///GO:0005875
1629152_at	2.0506	2.44109	-0.39049	2.457	0.0001	0.0026	1	CG31451	CG31451	318743	24649474	NM_170105	FBgn0051451	95D4-95D4	Chromosome 3R	molecular_function	biological_process	cellular_component	GO:0003674	GO:0008150	GO:0005575
1625320_at	2.5364	2.9262	-0.3898	2.453	0	0	0	CG1738	CG1738	32075	24641262	NM_132481	FBgn0030291	10B3-10B3	Chromosome X, NC_004354.3 (11243087..11243881)
1634199_at	2.8687	3.2562	-0.3875	2.44	0	0	0	CG15220	CG15220	32113	24641343	NM_132509	FBgn0030322	10D1-10D1	Chromosome X, NC_004354.3 (11509261..11509873, complement)	DNA binding	DNA replication	DNA replication factor A complex	GO:0003677	GO:0006260	GO:0005662
1632266_at	2.9247	3.31099	-0.38629	2.433	0	0	0	CG13367	CG13367	31013	23397597	NM_130495	FBgn0025634	1B13-1B13	Chromosome X, NC_004354.3 (538794..540419)
1630635_s_at	2.419	2.805	-0.386	2.432	0	0	0	CG7720	CG7720	42257	24648057///24648055	NM_142496///NM_169834	FBgn0038652	91C6-91D1	Chromosome 3R	sodium:iodide symporter activity			GO:0008507
1633872_at	2.2836	2.6695	-0.3859	2.431	0	0	0	CG15673	CG15673	37459	66771570///66771412///24657129	BT022681///BT022602///NM_137747	FBgn0034639	57F3-57F3	Chromosome 2R
1627419_at	2.9982	3.38399	-0.38579	2.431	0	0	0	His4r	Histone H4 replacement	41773			FBgn0013981	88C9-88C9	Chromosome 3R	DNA binding	chromatin assembly or disassembly	nucleosome	GO:0003677	GO:0006333	GO:0000786
1632245_a_at	2.8653	3.2506	-0.3853	2.428	0.0001	0.0023	0	Spn4	Serine protease inhibitor 4	49805			FBgn0028985	42D6-42D6	Chromosome 2R	serine-type endopeptidase inhibitor activity///serine-type endopeptidase inhibitor activity///serine-type endopeptidase inhibitor activity			GO:0004867///GO:0004867///GO:0004867
1632263_at	3.0849	3.46969	-0.38479	2.425	0	0	0	CG1381	CG1381	36058	24652320	NM_136710	FBgn0033485	46E5-46E6	Chromosome 2R
1633794_a_at	2.9796	3.3639	-0.3843	2.422	0.0012	0.015	0						FBgn0031303
1641123_at	3.3492	3.7322	-0.383	2.415	0	0	0
1630187_a_at	2.8295	3.2121	-0.3826	2.413	0.0032	0.0338	0	CG6299	CG6299	32475	62484514///28571196	NM_176733///NM_176732	FBgn0030641	13C4-13C4	Chromosome X, NC_004354.3 (15356745..15360846)		glycolipid transport			GO:0046836
1622932_s_at	1.9024	2.28429	-0.38189	2.409	0	0	0	sn	singed	31717	24640476///24640474///24640472///4285347///8611	NM_078521///NM_167143///NM_167142///AI457069///X17549	FBgn0003447	7D1-7D2	Chromosome X, NC_004354.3 (7858057..7880134)	actin binding	actin filament bundle formation///actin filament bundle formation///actin filament organization///antennal morphogenesis///bristle morphogenesis///bristle morphogenesis///oogenesis///oogenesis		GO:0003779	GO:0051017///GO:0051017///GO:0007015///GO:0048800///GO:0008407///GO:0008407///GO:0048477///GO:0048477
1633750_s_at	2.6561	3.0377	-0.3816	2.407	0	0	0						FBgn0031291
1624328_a_at	2.8729	3.2524	-0.3795	2.396	0	0	0	Sep1	Septin-1	33114	24643706///24643705///7845	NM_167747///NM_078706///X67202	FBgn0011710	19F5-19F5	Chromosome X, NC_004354.3 (21229303..21232714)	GTP binding///GTPase activity///protein binding	cellularization///cytokinesis///cytokinesis	germline ring canal///septin ring	GO:0005525///GO:0003924///GO:0005515	GO:0007349///GO:0000910///GO:0000910	GO:0045172///GO:0005940
1625324_at	2.9026	3.28199	-0.37939	2.395	0	0.001	0	CG18549	CG18549	41538	24646307	NM_141946	FBgn0038053	87B11-87B11	Chromosome 3R
1628199_at	2.2247	2.601	-0.3763	2.378	0	0	0	CG15345	CG15345	50402	24640573	NM_144278	FBgn0040928	7E6-7E6	Chromosome X, NC_004354.3 (8291189..8292294, complement)
1626727_at	2.3536	2.72979	-0.37619	2.377	0	0.0001	0	Mct1	Monocarboxylate transporter 1	31198	24639305///4753705	NM_057986///AJ238706	FBgn0023549	2E1-2E2	Chromosome X, NC_004354.3 (2088616..2099406)	monocarboxylic acid transmembrane transporter activity			GO:0008028
1628690_at	2.1097	2.48549	-0.37579	2.375	0	0	0	CG1503	CG1503	33090	24643631	NM_134588	FBgn0031157	19F1-19F1	Chromosome X, NC_004354.3 (20975890..20977394, complement)
1625563_s_at	2.7576	3.13319	-0.37559	2.374	0	0	0	CG14253	CG14253	43243	24650462///24650460///24650458///24650456///24650455	NM_170303///NM_170302///NM_170301///NM_170300///NM_143260	FBgn0039467	97D12-97D12	Chromosome 3R
1635900_at	3.7026	4.078	-0.3754	2.373	0	0	0	Thor	Thor	33569			FBgn0022073	23F3-23F3	Chromosome 2L	eukaryotic initiation factor 4E binding///eukaryotic initiation factor 4E binding///eukaryotic initiation factor 4E binding	antibacterial humoral response///defense response///immune response///immune response///immune response///negative regulation of cell size///regulation of cell growth///regulation of cell growth///response to oxidative stress///response to starvation///response to stress///triacylglycerol metabolic process		GO:0008190///GO:0008190///GO:0008190	GO:0019731///GO:0006952///GO:0006955///GO:0006955///GO:0006955///GO:0045792///GO:0001558///GO:0001558///GO:0006979///GO:0042594///GO:0006950///GO:0006641
1632876_a_at	2.7468	3.1208	-0.374	2.365	0.0006	0.008	0	CG4896	CG4896	33305	45550909///45550907///45550905///45550095	NM_164411///NM_164410///NM_164409///NM_134739	FBgn0031319	21F2-21F2	Chromosome 2L	mRNA binding			GO:0003729
1635551_at	2.8613	3.2345	-0.3732	2.361	0	0	0	CG8386	CG8386	36762	24653993	NM_137230	FBgn0034061	52D12-52D12	Chromosome 2R
1634241_at	2.943	3.31539	-0.37239	2.357	0.0015	0.0187	0	CG4860	CG4860	41480	24646206	NM_141906	FBgn0037999	87B2-87B2	Chromosome 3R	acyl-CoA dehydrogenase activity			GO:0003995
1632663_at	2.5105	2.8818	-0.3713	2.351	0	0	0	CG7407	CG7407	40430	45550683	NM_141107	FBgn0037134	78F3-78F3	Chromosome 3L
1629541_at	2.5015	2.87239	-0.37089	2.349	0	0	0	CG13018	CG13018	50224	66772562///24653547	BT023177///NM_144123	FBgn0040751	50E1-50E1	Chromosome 2R
1637830_s_at	2.657	3.02769	-0.37069	2.347	0.0003	0.0053	0	CG31145	CG31145	42784	145587059///28572095///28572093	BT030453///NM_176547///NM_170079	FBgn0051145	95A4-95A7	Chromosome 3R
1627702_at	2.7474	3.1172	-0.3698	2.343	0	0	0	Tab2	Tab2	37216	24655576///7649398	NM_137564///AJ277497	FBgn0034431	56C8-56C9	Chromosome 2R
1630768_s_at	2.41	2.77929	-0.36929	2.34	0	0	0	vis	vismay	36372	28573851///22026799	NM_176157///NM_078990	FBgn0033748	49A10-49A10	Chromosome 2R	histone deacetylase binding///transcription corepressor activity///transcription factor activity	spermatogenesis///spermatogenesis///spermatogenesis	nucleus	GO:0042826///GO:0003714///GO:0003700	GO:0007283///GO:0007283///GO:0007283	GO:0005634
1624535_at	2.9248	3.2939	-0.3691	2.339	0	0.0007	0
1639625_at	2.9513	3.3199	-0.3686	2.336	0.0036	0.0373	0
1639439_at	2.3025	2.67049	-0.36799	2.333	0	0.0012	0	CG2471	CG2471	32156	24641455	NM_132542	FBgn0030357	10F7-10F7	Chromosome X, NC_004354.3 (11815675..11818695, complement)
1636108_at	2.662	3.0297	-0.3677	2.331	0	0	0	CG17033	CG17033	39735	24664886	NM_140559	FBgn0036546	72B2-72C1	Chromosome 3L
1631716_at	2.0462	2.4139	-0.3677	2.331	0	0	0	CG2709	CG2709	31264	113205002///113204938///20128954	BT028854///BT028822///NM_130670	FBgn0024977	3B3-3B3	Chromosome X, NC_004354.3 (2620740..2621522)
1640122_at	3.211	3.5781	-0.3671	2.328	0.0004	0.0066	0	SelG	Selenoprotein G	32149	24641442	NM_132535	FBgn0030350	10F4-10F4	Chromosome X, NC_004354.3 (11781313..11782277)	molecular_function	determination of adult life span///embryonic development///regulation of cell redox homeostasis	Golgi apparatus///microsome	GO:0003674	GO:0008340///GO:0009790///GO:0030503	GO:0005794///GO:0005792
1624259_at	2.0267	2.39199	-0.36529	2.318	0.0044	0.0444	1	CG32040	CG32040	317835	157816455///73853420///24661470	BT030839///BT023860///NM_168326	FBgn0052040	67B1-67B1	Chromosome 3L	molecular_function	biological_process	cellular_component	GO:0003674	GO:0008150	GO:0005575
1640069_at	2.7881	3.15309	-0.36499	2.317	0.0045	0.0449	0	CG4866	CG4866	36976	24654446	NM_137380	FBgn0034232	54C1-54C1	Chromosome 2R	structural constituent of ribosome	translation	mitochondrial ribosome	GO:0003735	GO:0006412	GO:0005761
1629786_a_at	2.8489	3.2132	-0.3643	2.313	0	0	0	CG31116	CG31116	41428	145587061///28573074///28573072///28573070	BT030454///NM_176462///NM_169431///NM_169432	FBgn0051116	86F8-86F8	Chromosome 3R	chloride channel activity///protein binding	chloride transport	actin cytoskeleton///insoluble fraction///microvillus	GO:0005254///GO:0005515	GO:0006821	GO:0015629///GO:0005626///GO:0005902
1626359_at	2.5268	2.89069	-0.36389	2.311	0	0	0	CG11403	CG11403	31072	24639039///6706157	NM_130542///AL121806	FBgn0026876	1E4-1E5	Chromosome X, NC_004354.3 (1130905..1133892, complement)	ATP-dependent DNA helicase activity///helicase activity	nucleotide-excision repair		GO:0004003///GO:0004386	GO:0006289
1641025_at	2.61	2.9733	-0.3633	2.308	0	0	0	CG11134	CG11134	32334	24641857	NM_132688	FBgn0030518	12B4-12B4	Chromosome X, NC_004354.3 (13632176..13633212)
1627886_at	2.7728	3.13529	-0.36249	2.304	0	0	0
1635375_at	3.0177	3.37999	-0.36229	2.302	0	0	0	CG5630	CG5630	42478	45550780	NM_142672	FBgn0038842	93A3-93A4	Chromosome 3R
1630167_at	3.0574	3.4195	-0.3621	2.301	0	0	0	Pcd	pterin-4a-carbinolamine dehydratase	43499	24651107///4460025	NM_058012///AI542652	FBgn0024841	99B9-99B9	Chromosome 3R	4-alpha-hydroxytetrahydrobiopterin dehydratase activity///4-alpha-hydroxytetrahydrobiopterin dehydratase activity	tetrahydrobiopterin biosynthetic process		GO:0008124///GO:0008124	GO:0006729
1627403_s_at	2.4206	2.78209	-0.36149	2.298	0	0	0
1626885_at	2.9017	3.2625	-0.3608	2.295	0.0002	0.0032	0	CG11752	CG11752	32076	24641264	NM_132482	FBgn0030292	10B3-10B3	Chromosome X, NC_004354.3 (11244032..11244527)
1635706_at	2.7344	3.0948	-0.3604	2.292	0	0.0002	0	mRpL20	mitochondrial ribosomal protein L20	39477	24663623	NM_079327	FBgn0036335	69F5-69F5	Chromosome 3L	structural constituent of ribosome	translation	mitochondrial large ribosomal subunit	GO:0003735	GO:0006412	GO:0005762
1628081_s_at	3.1153	3.47509	-0.35979	2.289	0	0	0	CG7530	CG7530	41784	24646903///24646901///24646900	NM_169600///NM_169599///NM_142130	FBgn0038256	88D1-88D2	Chromosome 3R
1631078_at	1.9911	2.34989	-0.35879	2.284	0	0	0	zpg	zero population growth	251414	24659443	NM_139792	FBgn0024177	65B5-65B5	Chromosome 3L	gap junction channel activity	germ cell development///germ cell development	gap junction///gap junction///gap junction///integral to membrane	GO:0005243	GO:0007281///GO:0007281	GO:0005921///GO:0005921///GO:0005921///GO:0016021
1623102_at	2.7166	3.07489	-0.35829	2.281	0	0.0001	0	Gip	GIP-like	31960	24640992///3864700	NM_078551///AI257175	FBgn0011770	9B7-9B7	Chromosome X, NC_004354.3 (10222899..10223882, complement)
1636508_at	3.0192	3.37689	-0.35769	2.278	0.0001	0.0025	0	Nca	Neurocalcin	40186	28574620///3942293///3114033	NM_176365///AI292886///AA951796	FBgn0013303	76D8-76D8	Chromosome 3L	calcium ion binding///calcium ion binding///calcium ion binding	negative regulation of phosphorylation		GO:0005509///GO:0005509///GO:0005509	GO:0042326
1626150_at	2.127	2.4846	-0.3576	2.278	0	0	0	tsh	teashirt	35430			FBgn0003866	40A5-40A5	Chromosome 2L	specific RNA polymerase II transcription factor activity	compound eye development///epidermis morphogenesis///head involution///imaginal disc-derived leg morphogenesis///imaginal disc-derived wing morphogenesis///negative regulation of salivary gland boundary specification///negative regulation of transcription from RNA polymerase II promoter///regulation of transcription from RNA polymerase II promoter///regulation of transcription from RNA polymerase…	nucleus	GO:0003704	GO:0048749///GO:0048730///GO:0008258///GO:0007480///GO:0007476///GO:0045705///GO:0000122///GO:0006357///GO:0006357///GO:0007431///GO:0007385///GO:0007380///GO:0007384///GO:0007384///GO:0035292	GO:0005634
1629972_at	2.631	2.9879	-0.3569	2.274	0	0	0	CG8188	CG8188	32751	85726388///85724837	NM_133009///NM_001038763	FBgn0030863	16C1-16C1	Chromosome X, NC_004354.3 (17593805..17596994, complement)	ubiquitin-protein ligase activity			GO:0004842
1623285_at	3.1387	3.4952	-0.3565	2.272	0	0	0	CG1637	CG1637	32019	90855656///24641133///24641131///24641130	BT024960///NM_167258///NM_167257///NM_132434	FBgn0030245	9F5-9F7	Chromosome X, NC_004354.3 (10764615..10771840, complement)	acid phosphatase activity			GO:0003993
1625148_s_at	2.1905	2.54689	-0.35639	2.271	0	0	0
1625007_a_at	2.0514	2.4077	-0.3563	2.271	0	0	0
1635531_at	3.0511	3.4056	-0.3545	2.262	0	0	0	rost	rolling stone	34222	54650871///24582968	BT016130///NM_164842	FBgn0011705	29F6-29F7	Chromosome 2L		myoblast fusion///myoblast fusion///myoblast fusion///striated muscle development	integral to membrane///membrane///plasma membrane		GO:0007520///GO:0007520///GO:0007520///GO:0007519	GO:0016021///GO:0016020///GO:0005886
1624187_at	2.4886	2.8426	-0.354	2.259	0	0	0	fs(1)Yb	female sterile (1) Yb	31262	24639401	NM_058146	FBgn0000928	3B3-3B3	Chromosome X, NC_004354.3 (2614501..2618192)		germ cell development///germ-line stem cell division///germ-line stem cell division///germ-line stem cell maintenance///oogenesis///ovarian follicle cell stalk formation///somatic stem cell division	cytoplasm		GO:0007281///GO:0042078///GO:0042078///GO:0030718///GO:0048477///GO:0030713///GO:0048103	GO:0005737
1625613_at	2.1856	2.53949	-0.35389	2.258	0.0003	0.0047	0	CG11899	CG11899	46391			FBgn0014427	99A1-99A1	Chromosome 3R	phosphoserine transaminase activity///phosphoserine transaminase activity	L-serine biosynthetic process///pyridoxine biosynthetic process		GO:0004648///GO:0004648	GO:0006564///GO:0008615
1625128_a_at	3.5617	3.9136	-0.3519	2.248	0	0	0	CG2249	CG2249	50246	28573321///24652289	NM_176118///NM_144140	FBgn0040773	46D8-46D9	Chromosome 2R	cytochrome-c oxidase activity	mitochondrial electron transport, cytochrome c to oxygen	mitochondrial respiratory chain complex IV	GO:0004129	GO:0006123	GO:0005751
1640090_a_at	2.8647	3.2166	-0.3519	2.248	0	0	0	slgA	sluggish A	33117			FBgn0003423	19F6-20A1	Chromosome X, NC_004354.3 (21245368..21256188)	proline dehydrogenase activity	glutamate biosynthetic process///glutamate biosynthetic process///locomotory behavior///phototaxis///proline catabolic process///proline catabolic process	mitochondrial matrix///mitochondrial matrix	GO:0004657	GO:0006537///GO:0006537///GO:0007626///GO:0042331///GO:0006562///GO:0006562	GO:0005759///GO:0005759
1628184_at	2.8886	3.2397	-0.3511	2.244	0	0	0	Bzd///CG9904///Tsp3A	Buzidau///CG9904///Tetraspanin 3A	44554///31245///31244	24639373///6691820	NM_080315///AL121804	FBgn0040334	3A7-3A7///3A7-3A8///3A7-3A7	Chromosome X, NC_004354.3 (2500712..2502700, complement)///Chromosome X, NC_004354.3 (2513833..2516178)///Chromosome X, NC_004354.3 (2512374..2513771, complement)	translation initiation factor activity	translational initiation///phagocytosis, engulfment	cellular_component///integral to membrane	GO:0003743	GO:0006413///GO:0006911	GO:0005575///GO:0016021
1630772_at	2.3691	2.71959	-0.35049	2.241	0	0	0	sqz	squeeze	42300	24648145	NM_079679	FBgn0010768	91F4-91F4	Chromosome 3R	transcription factor activity	dendrite morphogenesis///muscle development///neuron development///oogenesis///regulation of transcription	nucleus	GO:0003700	GO:0048813///GO:0007517///GO:0048666///GO:0048477///GO:0045449	GO:0005634
1630156_at	2.6907	3.04059	-0.34989	2.238	0	0	0	CG12859	CG12859	36640	22024149	NM_137141	FBgn0033961	51C2-51C2	Chromosome 2R	NADH dehydrogenase activity	mitochondrial electron transport, NADH to ubiquinone	mitochondrial respiratory chain complex I	GO:0003954	GO:0006120	GO:0005747
1625875_at	2.9419	3.2915	-0.3496	2.236	0	0	0	CG10635	CG10635	38615	24658313	NM_139704	FBgn0035603	64C13-64C14	Chromosome 3L	chaperone binding	'de novo' protein folding	prefoldin complex	GO:0051087	GO:0006458	GO:0016272
1639834_at	2.6992	3.0485	-0.3493	2.235	0	0.0004	0	CG14291	CG14291	42266			FBgn0038660	91D4-91D4	Chromosome 3R	N-sulfoglucosamine sulfohydrolase activity			GO:0016250
1624595_a_at	2.369	2.71699	-0.34799	2.228	0	0.0008	0	Rbp2	RNA-binding protein 2	49809	45555735///45551472///45549273	NM_206764///NM_167522///NM_080220	FBgn0010256	14C6-14C8	Chromosome X, NC_004354.3 (16342710..16347106)	mRNA binding///mRNA binding///translation initiation factor activity	translational initiation	cytosol	GO:0003729///GO:0003729///GO:0003743	GO:0006413	GO:0005829
1624897_at	2.5397	2.8871	-0.3474	2.225	0.0009	0.0124	0
1626988_at	2.8492	3.19659	-0.34739	2.225	0	0	0	CG6805	CG6805	36911	22024183	NM_137334	FBgn0034179	53E4-53E4	Chromosome 2R	inositol trisphosphate phosphatase activity	dephosphorylation		GO:0046030	GO:0016311
1639349_at	2.5403	2.8874	-0.3471	2.223	0.0008	0.0113	0	CG8173	CG8173	32753	24642840	NM_133011	FBgn0030864	16C1-16C1	Chromosome X, NC_004354.3 (17601434..17603691, complement)	protein serine/threonine kinase activity			GO:0004674
1632756_at	2.3566	2.7027	-0.3461	2.218	0	0	0
1635381_a_at	2.1566	2.50169	-0.34509	2.213	0	0	0
1622999_at	3.2038	3.54879	-0.34499	2.213	0	0	0	Sep1	Septin-1	33114	24643706///24643705///7845	NM_167747///NM_078706///X67202	FBgn0011710	19F5-19F5	Chromosome X, NC_004354.3 (21229303..21232714)	GTP binding///GTPase activity///protein binding	cellularization///cytokinesis///cytokinesis	germline ring canal///septin ring	GO:0005525///GO:0003924///GO:0005515	GO:0007349///GO:0000910///GO:0000910	GO:0045172///GO:0005940
1625618_at	2.6571	3.0018	-0.3447	2.211	0.002	0.0236	0	CG1824	CG1824	32208	24641564	NM_132582	FBgn0030403	11B2-11B2	Chromosome X, NC_004354.3 (12486582..12489672, complement)	ATPase activity, coupled to transmembrane movement of substances///transporter activity		mitochondrial inner membrane	GO:0042626///GO:0005215		GO:0005743
1623373_at	2.7245	3.0686	-0.3441	2.208	0	0	0	CG14806	CG14806	31148	24639194	NM_130600	FBgn0029594	2B14-2B14	Chromosome X, NC_004354.3 (1774330..1775467)
1626896_at	2.0087	2.35279	-0.34409	2.208	0	0.0003	1	CG16918	CG16918	43366	24650789	NM_143356	FBgn0039574	98C3-98C3	Chromosome 3R	serine-type endopeptidase activity///NOT serine-type endopeptidase activity			GO:0004252///NOT GO:0004252
1636902_at	2.5589	2.902	-0.3431	2.203	0.0031	0.0336	0	CG1840	CG1840	32150	24641444	NM_132536	FBgn0030351	10F4-10F4	Chromosome X, NC_004354.3 (11782391..11783222)
1635025_a_at	3.2197	3.5627	-0.343	2.202	0	0	0	l(1)G0255	lethal (1) G0255	31605	28571121///28571120	NM_167081///NM_132111	FBgn0029889	6C5-6C5	Chromosome X, NC_004354.3 (6572499..6575887)	fumarate hydratase activity	tricarboxylic acid cycle	cytoplasm///mitochondrion	GO:0004333	GO:0006099	GO:0005737///GO:0005739
1638370_s_at	2.4614	2.8042	-0.3428	2.201	0	0.0016	0	CG12701	CG12701	32994	28571315///24643398	NM_134512///NM_167685	FBgn0031071	18F1-18F2	Chromosome X, NC_004354.3 (19670020..19676961, complement)
1636566_at	3.5532	3.8959	-0.3427	2.201	0	0	0	CG32368	CG32368	317997	24660511	NM_168244	FBgn0052368	66A19-66A19	Chromosome 3L	molecular_function	biological_process	cellular_component	GO:0003674	GO:0008150	GO:0005575
1623885_at	2.5143	2.8557	-0.3414	2.194	0	0	0
1626813_at	2.8769	3.2181	-0.3412	2.193	0	0	0	Smn	survival motor neuron	39844	24665388	NM_079388	FBgn0036641	73A9-73A9	Chromosome 3L
1626443_at	3.2929	3.6341	-0.3412	2.193	0	0	0	CG13364	CG13364	50364	24638907	NM_144243	FBgn0026879	1B12-1B12	Chromosome X, NC_004354.3 (518791..519234, complement)
1624497_at	2.5216	2.8625	-0.3409	2.192	0	0	0	CR31541	CR31541	3772590	30181267	NR_001363	FBgn0037309	82F8-82F8	Chromosome 3R
1632638_at	2.6115	2.9521	-0.3406	2.19	0	0	0	CG7846	CG7846	32769	24642873	NM_133023	FBgn0030877	16E2-16E2	Chromosome X, NC_004354.3 (17752402..17754840, complement)	structural constituent of cytoskeleton	cytoskeleton organization and biogenesis	INO80 complex///actin filament	GO:0005200	GO:0007010	GO:0031011///GO:0005884
1631266_a_at	2.1736	2.5131	-0.3395	2.185	0.0013	0.0164	0	CG5840	CG5840	42106	24647699///24647698	NM_169762///NM_142375	FBgn0038516	90B3-90B3	Chromosome 3R	pyrroline-5-carboxylate reductase activity			GO:0004735
1624846_at	2.1138	2.4528	-0.339	2.182	0	0	0	CG10764	CG10764	36962	28573519	NM_137369	FBgn0034221	54B16-54B16	Chromosome 2R	serine-type endopeptidase activity///trypsin activity	proteolysis		GO:0004252///GO:0004295	GO:0006508
1636626_s_at	3.1318	3.47049	-0.33869	2.181	0	0	0	CG33713	CG33713	3771728	46409217	BT012495	FBgn0053071	19F4-19F4	Chromosome X, NC_004354.3 (21188961..21190299, complement)	acyl-CoA binding			GO:0000062
1627460_at	3.2635	3.6021	-0.3386	2.18	0	0	0	CG18343	CG18343	36297	22024116	NM_136884	FBgn0033683	48E2-48E2	Chromosome 2R
1632341_at	1.9724	2.31	-0.3376	2.175	0	0.0008	1	CG13559	CG13559	37720	24659536	NM_137957	FBgn0034870	59E2-59E2	Chromosome 2R
1624693_at	3.5965	3.9336	-0.3371	2.173	0	0	0	Arf102F	ADP ribosylation factor 102F	43823	24638807///3628201///2700478	NM_079892///AI135643///AA697549	FBgn0013749	102D4-102D4	Chromosome 4, NC_004353.3 (1144800..1145807)	GTP binding///GTP binding///GTPase activity///NAD(P) -protein-arginine ADP-ribosyltransferase activity	endosome transport///neurotransmitter secretion///protein amino acid ADP-ribosylation///protein amino acid ADP-ribosylation///protein amino acid ADP-ribosylation///protein transport///synaptic vesicle endocytosis		GO:0005525///GO:0005525///GO:0003924///GO:0003956	GO:0016197///GO:0007269///GO:0006471///GO:0006471///GO:0006471///GO:0015031///GO:0048488
1623247_at	3.0579	3.39489	-0.33699	2.172	0	0	0	CG10420	CG10420	43034	24649969	NM_143099	FBgn0039296	96C7-96C7	Chromosome 3R
1625589_at	2.4889	2.8256	-0.3367	2.171	0	0	0	CG4840	CG4840	36492	24653388	NM_137031	FBgn0033840	50A9-50A9	Chromosome 2R
1640175_at	3.1015	3.4382	-0.3367	2.171	0	0	0	CG13220	CG13220	36200	22024113	NM_136820	FBgn0033608	47E6-47E6	Chromosome 2R
1623552_s_at	2.0339	2.3704	-0.3365	2.17	0	0	0
1634839_at	2.6864	3.02159	-0.33519	2.163	0	0	0	CG11103	CG11103	32342	85724817	NM_001038753	FBgn0030522	12C4-12C4	Chromosome X, NC_004354.3 (13676546..13677419)
1633973_at	3.288	3.6217	-0.3337	2.156	0	0	0	ox	oxen	45401	24653194	NM_057637	FBgn0011227	49C2-49C2	Chromosome 2R	ubiquinol-cytochrome-c reductase activity///ubiquinol-cytochrome-c reductase activity	mitochondrial electron transport, ubiquinol to cytochrome c///spermatid development	mitochondrial respiratory chain complex III///mitochondrial respiratory chain complex III	GO:0008121///GO:0008121	GO:0006122///GO:0007286	GO:0005750///GO:0005750
1638942_at	2.9672	3.3001	-0.3329	2.152	0	0.0006	0	CG30499	CG30499	35692	24586300	NM_136454	FBgn0050499	43D7-43D7	Chromosome 2R
1639917_at	1.9437	2.2765	-0.3328	2.151	0	0	0	CG32541	CG32541	32889	24643159	NM_133114	FBgn0052541	17F3-18A2	Chromosome X, NC_004354.3 (18824392..18920910)
1637988_at	2.7503	3.08219	-0.33189	2.147	0	0	0	CG14483	CG14483	36995	24654468	NM_137391	FBgn0034248	54C11-54C11	Chromosome 2R
1636002_at	2.7375	3.069	-0.3315	2.145	0.0001	0.0028	0	CG4281	CG4281	31171	24639244	NM_130617	FBgn0025626	2C8-2C8	Chromosome X, NC_004354.3 (1956350..1959169, complement)
1635603_at	2.5394	2.87069	-0.33129	2.144	0	0	0	CG17202	CG17202	41526	24646285	NM_141937	FBgn0038043	87B9-87B9	Chromosome 3R	protein binding	biological_process	nucleus	GO:0005515	GO:0008150	GO:0005634
1641624_at	2.5574	2.8879	-0.3305	2.14	0	0	0	CG31957	CG31957	319046	108743692///24581557	BT025911///NM_164564	FBgn0051957	24C8-24C8	Chromosome 2L			cellular_component			GO:0005575
1636275_a_at	2.541	2.87089	-0.32989	2.137	0	0.0001	0						FBgn0033849
1627443_at	2.7353	3.06439	-0.32909	2.133	0	0	0	CG5941	CG5941	31536	24640032	NM_132060	FBgn0029833	5D2-5D2	Chromosome X, NC_004354.3 (5931918..5933611)
1636706_at	2.6952	3.024	-0.3288	2.132	0	0	0	Myd88	Myd88	35956	24652073	NM_136635	FBgn0033402	45C5-45C5	Chromosome 2R	protein binding	Toll signaling pathway///antifungal humoral response///defense response///dorsal/ventral pattern formation///immune response///innate immune response///positive regulation of biosynthetic process of antibacterial peptides active against Gram-positive bacteria///response to fungus///signal transduction		GO:0005515	GO:0008063///GO:0019732///GO:0006952///GO:0009953///GO:0006955///GO:0045087///GO:0006965///GO:0009620///GO:0007165
1628521_at	2.8103	3.139	-0.3287	2.131	0	0	0	Gmd	GDP-mannose 4,6-dehydratase	33716	116008207	NM_135044	FBgn0031661	25B5-25B5	Chromosome 2L	GDP-mannose 4,6-dehydratase activity///GDP-mannose 4,6-dehydratase activity	'de novo' GDP-L-fucose biosynthetic process///GDP-L-fucose biosynthetic process		GO:0008446///GO:0008446	GO:0042351///GO:0042350
1637611_at	2.619	2.94749	-0.32849	2.13	0	0	0	Yippee	Yippee	32295	85726383///85724815	NM_132654///NM_001038752	FBgn0026749	11F1-11F1	Chromosome X, NC_004354.3 (13279947..13281427, complement)	metal ion binding///zinc ion binding	biological_process	cellular_component	GO:0046872///GO:0008270	GO:0008150	GO:0005575
1626509_at	2.0178	2.3462	-0.3284	2.13	0	0	0	18w	18 wheeler	37277	19549349///2871616	NM_057466///AA802497	FBgn0004364	56F8-56F8	Chromosome 2R	transmembrane receptor activity	anatomical structure morphogenesis///antibacterial humoral response///antibacterial humoral response///antibacterial humoral response///cell adhesion///defense response///embryonic morphogenesis///immune response///multicellular organismal development///signal transduction	cytoplasm///integral to membrane///membrane fraction///plasma membrane///plasma membrane	GO:0004888	GO:0009653///GO:0019731///GO:0019731///GO:0019731///GO:0007155///GO:0006952///GO:0048598///GO:0006955///GO:0007275///GO:0007165	GO:0005737///GO:0016021///GO:0005624///GO:0005886///GO:0005886
1628814_s_at	3.5498	3.8777	-0.3279	2.127	0	0	0	CG9894	CG9894	33462	24581209///24581207	NM_134862///NM_164498	FBgn0031453	23A3-23A3	Chromosome 2L			nucleus			GO:0005634
1632273_at	2.4803	2.80779	-0.32749	2.125	0.0016	0.0189	0	CG5789	CG5789	42928	159884208///24649702	BT031161///NM_143012	FBgn0039207	96A6-96A7	Chromosome 3R	ATPase activity, coupled to transmembrane movement of substances///transporter activity///xenobiotic-transporting ATPase activity		ATP-binding cassette (ABC) transporter complex	GO:0042626///GO:0005215///GO:0008559		GO:0043190
1631362_at	2.9858	3.3129	-0.3271	2.123	0	0	0	CG11279	CG11279	39486	24663678	NM_140371	FBgn0036342	69F6-69F6	Chromosome 3L
1623300_at	1.8624	2.18939	-0.32699	2.123	0	0	1	CG18586	CG18586	38659			FBgn0035642	64F3-64F3	Chromosome 3L
1632552_at	2.4136	2.74	-0.3264	2.12	0.0004	0.0059	0	Oseg3	Oseg3	33230	45552170///24580663	NM_205886///NM_134686	FBgn0031262	21E2-21E2	Chromosome 2L		sensory cilium biogenesis	cellular_component		GO:0035058	GO:0005575
1632089_at	2.9387	3.2642	-0.3255	2.115	0	0	0	CG4045	CG4045	31176	23397438	NM_130622	FBgn0025629	2C10-2C10	Chromosome X, NC_004354.3 (1968831..1969897, complement)	tRNA (guanine-N7-)-methyltransferase activity	tRNA modification	cellular_component	GO:0008176	GO:0006400	GO:0005575
1628014_at	3.0178	3.3428	-0.325	2.113	0	0	0	CG5703	CG5703	32740	24642819	NM_133000	FBgn0030853	16B10-16B10	Chromosome X, NC_004354.3 (17526122..17527539)	NADH dehydrogenase (ubiquinone) activity///NADH dehydrogenase activity	mitochondrial electron transport, NADH to ubiquinone	mitochondrial respiratory chain complex I	GO:0008137///GO:0003954	GO:0006120	GO:0005747
1637945_at	2.3033	2.6278	-0.3245	2.111	0.0002	0.0039	0
1627261_s_at	3.4146	3.7383	-0.3237	2.107	0.0005	0.0078	0	Cnx99A	Calnexin 99A	44643			FBgn0015622	99A7-99A7	Chromosome 3R	unfolded protein binding	protein folding	endoplasmic reticulum///endoplasmic reticulum///plasma membrane///plasma membrane	GO:0051082	GO:0006457	GO:0005783///GO:0005783///GO:0005886///GO:0005886
1626196_at	3.7235	4.04649	-0.32299	2.103	0	0	0	CaBP1	CaBP1	34976	24584605	NM_135948	FBgn0025678	35F12-35F12	Chromosome 2L	protein disulfide isomerase activity			GO:0003756
1628231_at	2.1204	2.44149	-0.32109	2.094	0	0	0	Ac76E	Adenylyl cyclase 76E	40180	24667099	NM_079449	FBgn0004852	76D6-76D7	Chromosome 3L	adenylate cyclase activity///adenylate cyclase activity			GO:0004016///GO:0004016
1626749_a_at	2.2348	2.55569	-0.32089	2.093	0.0037	0.0381	0	CG18135	CG18135	40073	28574859///28574857///28574855///24666574	NM_176348///NM_176347///NM_176346///NM_140825	FBgn0036837	75F2-75F2	Chromosome 3L
1633554_at	2.7228	3.0436	-0.3208	2.093	0.0012	0.015	0	cos	costa	35653	51092148///19549903///4423397	BT015259///NM_057744///AI515298	FBgn0000352	43B1-43B2	Chromosome 2R	microtubule binding///microtubule motor activity///motor activity///protein binding///protein kinase binding///smoothened binding	activation of hh target transcription factor///imaginal disc-derived wing morphogenesis///microtubule-based movement///negative regulation of smoothened signaling pathway///negative regulation of transcription factor import into nucleus///ovarian follicle cell development///positive regulation of smoothened signaling pathway///regulation of proteolysis///smoothened signaling pathway///smoothened …	Hedgehog signaling complex///Hedgehog signaling complex///cytoplasm///cytoplasm///kinesin complex///microtubule associated complex///plasma membrane///vesicle membrane	GO:0008017///GO:0003777///GO:0003774///GO:0005515///GO:0019901///GO:0005119	GO:0007228///GO:0007476///GO:0007018///GO:0045879///GO:0042992///GO:0030707///GO:0045880///GO:0030162///GO:0007224///GO:0007224	GO:0035301///GO:0035301///GO:0005737///GO:0005737///GO:0005871///GO:0005875///GO:0005886///GO:0012506
1625893_a_at	1.9809	2.30089	-0.31999	2.089	0.0011	0.0146	1	Nep5	Neprilysin 5	43255	24650488///24650486	NM_143270///NM_170307	FBgn0039478	97E1-97E1	Chromosome 3R	metalloendopeptidase activity			GO:0004222
1641432_a_at	3.4699	3.789	-0.3191	2.084	0	0	0	ProsMA5	Proteasome alpha subunit	36951			FBgn0016697	54B7-54B7	Chromosome 2R	endopeptidase activity	ATP-dependent proteolysis///cellular process///ubiquitin-dependent protein catabolic process	proteasome complex (sensu Eukaryota)///proteasome core complex (sensu Eukaryota)	GO:0004175	GO:0006510///GO:0009987///GO:0006511	GO:0000502///GO:0005839
1633760_at	2.2618	2.58029	-0.31849	2.082	0.0009	0.0122	0	CG10399	CG10399	33978	157816862///66772991///66772936///24582380	BT031041///BT023390///BT023363///NM_135245	FBgn0031877	27C7-27C7	Chromosome 2L	hydroxymethylglutaryl-CoA lyase activity	leucine metabolic process	mitochondrial matrix	GO:0004419	GO:0006551	GO:0005759
1637957_s_at	1.9659	2.28419	-0.31829	2.081	0.0004	0.0062	1	Rbp9	RNA-binding protein 9	33498			FBgn0010263	23C3-23C3	Chromosome 2L	mRNA 3'-UTR binding///mRNA binding///mRNA binding	germarium-derived egg chamber formation	nucleus	GO:0003730///GO:0003729///GO:0003729	GO:0007293	GO:0005634
1633536_at	2.1522	2.46959	-0.31739	2.076	0	0	0	CG4630	CG4630	36458	62484253	NM_137003	FBgn0033809	49F10-49F10	Chromosome 2R	carnitine transporter activity			GO:0015226
1636268_at	1.9277	2.24449	-0.31679	2.073	0	0	0	CG10570	CG10570	50466	24585038	NM_144328	FBgn0040992	37A4-37A4	Chromosome 2L
1629629_at	2.5883	2.9048	-0.3165	2.072	0	0	0	CG12151	CG12151	31683	24640393	NM_132176	FBgn0029958	7B7-7B7	Chromosome X, NC_004354.3 (7625809..7628435, complement)	[pyruvate dehydrogenase (lipoamide)] phosphatase activity///phosphoprotein phosphatase activity///protein serine/threonine phosphatase activity	protein amino acid dephosphorylation///protein amino acid dephosphorylation///pyruvate metabolic process	cytoplasm///mitochondrial matrix///mitochondrion///nucleus	GO:0004741///GO:0004721///GO:0004722	GO:0006470///GO:0006470///GO:0006090	GO:0005737///GO:0005759///GO:0005739///GO:0005634
1631578_s_at	2.7937	3.1097	-0.316	2.07	0	0	0	CG14213	CG14213	32966	24643338///24643336	NM_134491///NM_167675	FBgn0031047	18D11-18D11	Chromosome X, NC_004354.3 (19532913..19534784)
1623238_at	2.7253	3.0408	-0.3155	2.067	0	0	0	CG5618	CG5618	40241	45553192///24667399	NM_206402///NM_140954	FBgn0036975	77B5-77B5	Chromosome 3L	sulfinoalanine decarboxylase activity			GO:0004782
1632019_s_at	2.3903	2.7057	-0.3154	2.067	0.0022	0.0255	0	CG9008	CG9008	34779	28574480///24584171	NM_165055///NM_135826	FBgn0028540	34D1-34D1	Chromosome 2L
1624552_at	2.2917	2.60689	-0.31519	2.066	0	0	0	CG3740	CG3740	31119	24639142	NM_130576	FBgn0023530	2B5-2B5	Chromosome X, NC_004354.3 (1562033..1563312, complement)
1624153_at	3.4142	3.72889	-0.31469	2.063	0	0	0
1637640_at	1.998	2.3119	-0.3139	2.06	0	0	0	CG32320	CG32320	317977	24655173	NM_167876	FBgn0052320	62A1-62A1	Chromosome 3L	molecular_function	biological_process	cellular_component	GO:0003674	GO:0008150	GO:0005575
1635794_a_at	2.0372	2.3496	-0.3124	2.053	0	0.0001	0	CG12535	CG12535	31311	24639497///20270396	NM_166972///NM_130699	FBgn0029657	3D2-3D2	Chromosome X, NC_004354.3 (3286662..3287447, complement)
1626472_at	2.0914	2.40379	-0.31239	2.053	0	0	0	CG30340	CG30340	246550	92109899///45551046	BT025103///NM_165686	FBgn0050340	45F6-45F6	Chromosome 2R	G-protein coupled receptor activity///neuropeptide receptor activity	G-protein coupled receptor protein signaling pathway///signal transduction	integral to membrane	GO:0004930///GO:0008188	GO:0007186///GO:0007165	GO:0016021
1626411_at	3.4323	3.74409	-0.31179	2.05	0	0	0						FBgn0029984
1623859_at	2.8976	3.20929	-0.31169	2.049	0.0006	0.0085	0	mRpL49	mitochondrial ribosomal protein L49	32242	24158422	NM_132611	FBgn0030433	11D1-11D1	Chromosome X, NC_004354.3 (12801139..12801877)	structural constituent of ribosome		mitochondrial large ribosomal subunit	GO:0003735		GO:0005762
1627415_at	2.7549	3.0655	-0.3106	2.044	0	0	0	CG9986	CG9986	43386	24650841	NM_143366	FBgn0039589	98D6-98D6	Chromosome 3R
1634663_at	2.7591	3.06819	-0.30909	2.037	0	0	0	CG7206	CG7206	32788	45555874///24642938	NM_206776///NM_133038	FBgn0030892	16F6-16F6	Chromosome X, NC_004354.3 (17982757..17984542, complement)
1632503_at	3.1258	3.4348	-0.309	2.037	0.0001	0.0024	0	CG3792	CG3792	33717	24581792	NM_135045	FBgn0031662	25B5-25B5	Chromosome 2L
1634337_s_at	2.598	2.9066	-0.3086	2.035	0	0	0						FBgn0053070
1639071_a_at	2.7504	3.059	-0.3086	2.035	0	0	0	Dredd	Death related ced-3/Nedd2-like protein	31011	24638928///24638926///24638924	NM_057902///NM_057901///NM_057903	FBgn0020381	1B12-1B13	Chromosome X, NC_004354.3 (527553..529760, complement)	apoptotic protease activator activity///caspase activity///caspase activity///caspase activity///protein binding///protein binding	apoptosis///apoptosis///apoptotic program///apoptotic program///defense response///defense response to Gram-negative bacterium///defense response to Gram-negative bacterium///immune response///immune response///innate immune response///positive regulation of antibacterial peptide biosynthetic process///positive regulation of antibacterial peptide biosynthetic process///sperm individualization	cytoplasm	GO:0016505///GO:0030693///GO:0030693///GO:0030693///GO:0005515///GO:0005515	GO:0006915///GO:0006915///GO:0008632///GO:0008632///GO:0006952///GO:0050829///GO:0050829///GO:0006955///GO:0006955///GO:0045087///GO:0006963///GO:0006963///GO:0007291	GO:0005737
1634315_a_at	2.1325	2.4406	-0.3081	2.032	0	0	0	CG32982	CG32982	34237	157816477///116007305///28574101///28574099	BT030850///NM_001042884///NM_176002///NM_176001	FBgn0052982	30A2-30A2	Chromosome 2L
1640834_at	2.7855	3.0933	-0.3078	2.031	0.0051	0.0497	0	mRpL27	mitochondrial ribosomal protein L27	318825	66770914///28574705	BT022353///NM_175957	FBgn0053002	24F3-24F3	Chromosome 2L	structural constituent of ribosome		mitochondrial large ribosomal subunit	GO:0003735		GO:0005762
1623728_at	2.5585	2.866	-0.3075	2.03	0	0	0	CG13689	CG13689	33241	85726395///66772546	NM_134694///BT023169	FBgn0031270	21E2-21E2	Chromosome 2L
1636559_s_at	3.5227	3.83009	-0.30739	2.029	0	0.0005	0	Prosbeta5	Prosbeta5	45269	28573355///24652552	NM_143757///NM_165801	FBgn0029134	47C1-47C1	Chromosome 2R	endopeptidase activity///endopeptidase activity		proteasome core complex (sensu Eukaryota)	GO:0004175///GO:0004175		GO:0005839
1634798_at	2.7701	3.0773	-0.3072	2.028	0	0.0002	0	Rpp30	RNaseP protein p30	44392	24580592	NM_080010	FBgn0022246	21B5-21B5	Chromosome 2L		tRNA processing	ribonuclease P complex		GO:0008033	GO:0030677
1625005_s_at	2.1281	2.43529	-0.30719	2.028	0.0046	0.0456	0	Ant2///sesB	Adenine nucleotide translocase 2///stress-sensitive B	32008///32007	28571363///28571362///3171747	NM_176725///NM_078555///Y10618	FBgn0025111	9E9-9F1///9E10-9F1	Chromosome X, NC_004354.3 (10672923..10680913, complement)///Chromosome X, NC_004354.3 (10675019..10680978, complement)	ATP:ADP antiporter activity///ATP:ADP antiporter activity///transmembrane transporter activity///ATP:ADP antiporter activity///ATP:ADP antiporter activity///ATP:ADP antiporter activity///transmembrane transporter activity	ADP transport///ATP transport///ADP transport///ATP transport///flight behavior///response to mechanical stimulus	lipid particle///mitochondrial envelope///mitochondrial inner membrane///mitochondrial inner membrane///integral to membrane///lipid particle///mitochondrial envelope///mitochondrial inner membrane///mitochondrial inner membrane	GO:0005471///GO:0005471///GO:0022857///GO:0005471///GO:0005471///GO:0005471///GO:0022857	GO:0015866///GO:0015867///GO:0015866///GO:0015867///GO:0007629///GO:0009612	GO:0005811///GO:0005740///GO:0005743///GO:0005743///GO:0016021///GO:0005811///GO:0005740///GO:0005743///GO:0005743
1634604_at	3.0478	3.353	-0.3052	2.019	0	0.0003	0	mit(1)15///Bzd///CG9904	mitotic 15///Buzidau///CG9904	47874///44554///31245	85726365///85724791///6946668///6691820///7482	NM_080162///NM_001038739///AL138972///AL121804///X64390	FBgn0004643	3A6-3A7///3A7-3A7///3A7-3A8	Chromosome X, NC_004354.3 (2498224..2500860)///Chromosome X, NC_004354.3 (2500712..2502700, complement)///Chromosome X, NC_004354.3 (2513833..2516178)	translation initiation factor activity	cell cycle///chromosome segregation///meiotic anaphase I///mitotic cell cycle spindle assembly checkpoint///mitotic cell cycle spindle assembly checkpoint///mitotic sister chromatid segregation///regulation of meiosis///translational initiation	cytoplasm///kinetochore///kinetochore///kinetochore microtubule///kinetochore microtubule///nucleus///outer kinetochore of condensed chromosome///cellular_component	GO:0003743	GO:0007049///GO:0007059///GO:0007133///GO:0007094///GO:0007094///GO:0000070///GO:0040020///GO:0006413	GO:0005737///GO:0000776///GO:0000776///GO:0005828///GO:0005828///GO:0005634///GO:0000940///GO:0005575
1631597_at	2.312	2.6171	-0.3051	2.018	0	0.0001	0	foxo	forkhead box, sub-group O	41709	45553354///45553352///45550749	NM_206483///NM_206482///NM_142073	FBgn0038197	88A5-88A8	Chromosome 3R	transcription factor activity	compound eye morphogenesis///determination of adult life span///glycogen metabolic process///insulin receptor signaling pathway///insulin receptor signaling pathway///negative regulation of body size///negative regulation of cell proliferation///negative regulation of cell size///negative regulation of insulin receptor signaling pathway///regulation of cell growth///regulation of insulin receptor…	cytoplasm///nucleus	GO:0003700	GO:0001745///GO:0008340///GO:0005977///GO:0008286///GO:0008286///GO:0040015///GO:0008285///GO:0045792///GO:0046627///GO:0001558///GO:0046626///GO:0009617///GO:0006950	GO:0005737///GO:0005634
1636544_at	2.6538	2.9588	-0.305	2.018	0	0	0	CG7011	CG7011	39657	24664551	NM_140501	FBgn0036489	71B6-71B6	Chromosome 3L			ER to Golgi transport vesicle			GO:0030134
1637627_at	2.6365	2.9411	-0.3046	2.016	0	0.0001	0	Ptp4E	Protein tyrosine phosphatase 4E	31425			FBgn0004368	4D7-4D7	Chromosome X, NC_004354.3 (4833165..4849458)	protein tyrosine phosphatase activity///transmembrane receptor protein tyrosine phosphatase activity	protein amino acid dephosphorylation///protein amino acid dephosphorylation	plasma membrane	GO:0004725///GO:0005001	GO:0006470///GO:0006470	GO:0005886
1624439_at	3.4124	3.7164	-0.304	2.013	0	0	0	CG4169	CG4169	39846	24665394	NM_140648	FBgn0036642	73A10-73A10	Chromosome 3L	ubiquinol-cytochrome-c reductase activity///ubiquinol-cytochrome-c reductase activity	mitochondrial electron transport, ubiquinol to cytochrome c	lipid particle///mitochondrial respiratory chain complex III///mitochondrial respiratory chain complex III	GO:0008121///GO:0008121	GO:0006122	GO:0005811///GO:0005750///GO:0005750
1631608_at	2.1647	2.4686	-0.3039	2.013	0.003	0.0319	0	CG6954	CG6954	42676	24649098	NM_142819	FBgn0039000	94C1-94C1	Chromosome 3R
1624931_at	1.9513	2.25519	-0.30389	2.013	0.0006	0.0084	1	cib	ciboulot	31359	28571103///24639627///24639624	NM_080326///NM_167002///NM_167001	FBgn0026084	4A5-4A5	Chromosome X, NC_004354.3 (4000148..4005014)	actin binding///actin monomer binding	brain development///larval central nervous system remodeling	cytosol	GO:0003779///GO:0003785	GO:0007420///GO:0035193	GO:0005829
1627581_at	2.6262	2.93	-0.3038	2.012	0	0	0	CG8080	CG8080	35918	28573955	NM_176108	FBgn0033373	45A2-45A2	Chromosome 2R
1633606_s_at	2.7882	3.0919	-0.3037	2.012	0	0	0	CG33199	CG33199	326329	28573979	NM_176107	FBgn0053199	44F11-44F11	Chromosome 2R
1634845_at	3.1586	3.4623	-0.3037	2.012	0	0.0001	0	Tsp42Ef	Tetraspanin 42Ef	35615	22026780	NM_078908	FBgn0033127	42E5-42E5	Chromosome 2R			integral to membrane			GO:0016021
1633821_at	2.3099	2.6133	-0.3034	2.01	0	0.0009	0	B52	B52	41670			FBgn0004587	87F7-87F7	Chromosome 3R	RNA splicing factor activity, transesterification mechanism///mRNA binding///mRNA binding///protein binding	mRNA splice site selection///nuclear mRNA splicing, via spliceosome///nuclear mRNA splicing, via spliceosome///regulation of alternative nuclear mRNA splicing, via spliceosome///regulation of nuclear mRNA splicing, via spliceosome	nuclear speck///nucleus///nucleus///nucleus///omega speckle///NOT omega speckle	GO:0031202///GO:0003729///GO:0003729///GO:0005515	GO:0006376///GO:0000398///GO:0000398///GO:0000381///GO:0048024	GO:0016607///GO:0005634///GO:0005634///GO:0005634///GO:0035062///NOT GO:0035062
1635109_at	2.9758	3.27919	-0.30339	2.01	0	0	0	CG5888	CG5888	34980	24584608	NM_135950	FBgn0028523	35F12-36A1	Chromosome 2L	transmembrane receptor activity			GO:0004888
1636034_at	2.5584	2.8612	-0.3028	2.008	0.0005	0.0078	0	dom	domino	45655	90855600///28573599///24656965///24656961	BT024932///NM_176244///NM_080094///NM_166446	FBgn0020306	57D11-57D12	Chromosome 2R	DNA-dependent ATPase activity///general RNA polymerase II transcription factor activity///helicase activity	cell proliferation///establishment and/or maintenance of chromatin architecture///gene silencing///hemopoiesis///instar larval or pupal development///negative regulation of hemocyte proliferation///oogenesis///regulation of alternative nuclear mRNA splicing, via spliceosome	chromatin remodeling complex///nucleus///nucleus	GO:0008094///GO:0016251///GO:0004386	GO:0008283///GO:0006325///GO:0016458///GO:0030097///GO:0002165///GO:0035207///GO:0048477///GO:0000381	GO:0016585///GO:0005634///GO:0005634
1624119_at	2.6637	2.9657	-0.302	2.004	0	0.0001	0	CG32486	CG32486	38367	24656377	NM_139508	FBgn0052486	63A5-63A6	Chromosome 3L
1639415_at	1.9977	2.29899	-0.30129	2.001	0	0	0	Tps1	Trehalose-6-phosphate synthase 1	33642			FBgn0027560	24E4-24E5	Chromosome 2L	alpha,alpha-trehalose-phosphate synthase (UDP-forming) activity///alpha,alpha-trehalose-phosphate synthase (UDP-forming) activity			GO:0003825///GO:0003825

## Sheet: mas5_fold2_FDR0.05_G_up
Featureid	Mean(G)	Mean(WT)	LogRatio	FoldChng	P	FDR	Noisy	Symbol	Annotation	Gene ID	GI	GenBank Accession	Platform_CLONEID	Chromosome location	Chromosome annotation	GO:Function	GO:Process	GO:Component	GO:Function	GO:Process	GO:Component
AFFX-Dm-U43284-1_s_at	3.7737	1.47591	2.29779	198.513	0	0	0
1639147_s_at	1.9783	-0.1884	2.1667	146.791	0	0	0	CG30438	CG30438	246614	24585858///24585856///24585854///24585852	NM_165438///NM_165437///NM_165436///NM_165435	FBgn0050438	41F2-41F3	Chromosome 2R	transferase activity, transferring hexosyl groups			GO:0016758
1625612_at	2.8158	0.67871	2.13709	137.116	0	0	0
1636098_at	2.3021	0.24431	2.05779	114.232	0	0	0	CG5144	CG5144	39040	46409095///24661331	BT012434///NM_140027	FBgn0035957	66F3-66F3	Chromosome 3L	arginine kinase activity			GO:0004054
1622946_at	3.1806	1.1941	1.9865	96.939	0	0	0	CG6908	CG6908	41410	24646049	NM_141848	FBgn0037936	86E16-86E16	Chromosome 3R
1638282_at	2.1803	0.267	1.9133	81.903	0	0	0	CG14196	CG14196	32915	66771840///24643204	BT022816///NM_133139	FBgn0031002	18B4-18B4	Chromosome X, NC_004354.3 (19130210..19132500, complement)	secondary active monocarboxylate transmembrane transporter activity			GO:0015355
1630195_at	1.936	0.0792	1.8568	71.911	0	0	0	Or42b	Odorant receptor 42b	35516	22023973	NM_078900	FBgn0033043	41F11-41F11	Chromosome 2R	olfactory receptor activity	sensory perception of smell	integral to membrane	GO:0004984	GO:0007608	GO:0016021
1625042_at	2.0815	0.3891	1.6924	49.249	0	0	0	CG31288	CG31288	318664	24650016	NM_170215	FBgn0051288	96D1-96D1	Chromosome 3R
1625873_at	1.4821	-0.1109	1.593	39.174	0	0	0	CG15661	CG15661	37421	116008353///116007733///66771616///66771528///66771488	NM_137720///NM_001043100///BT022704///BT022660///BT022640	FBgn0034605	57D2-57D2	Chromosome 2R	glucuronosyltransferase activity			GO:0015020
1630170_at	1.6402	0.0837	1.5565	36.016	0	0	0	Cyp12b2	Cyp12b2	37163	66772472///24655216	BT023132///NM_137526	FBgn0034387	55F1-55F1	Chromosome 2R	electron carrier activity///electron carrier activity		mitochondrion///mitochondrion	GO:0009055///GO:0009055		GO:0005739///GO:0005739
1634165_at	1.8191	0.27331	1.54579	35.139	0	0	0	CG11378	CG11378	31060	23397612///6706157	NM_130530///AL121806	FBgn0040364	1E3-1E3	Chromosome X, NC_004354.3 (1065462..1066775)
1627373_at	3.0707	1.558	1.5127	32.561	0	0	0	Tsp42Eg	Tetraspanin 42Eg	35616	24586151	NM_078909	FBgn0033128	42E5-42E5	Chromosome 2R			integral to membrane			GO:0016021
1627093_at	2.4891	1.0426	1.4465	27.957	0	0	0	CG9284	CG9284	50130	45552788///24657339	NM_206197///NM_144042	FBgn0046297	58A2-58A2	Chromosome 2R
1626832_at	1.5343	0.1228	1.4115	25.792	0	0.0002	0	CG31343	CG31343	326133	24648785	NM_169964	FBgn0051343	93F8-93F8	Chromosome 3R	membrane alanyl aminopeptidase activity			GO:0004179
1635486_at	3.3225	1.9384	1.3841	24.215	0	0	0
1637651_at	2.0579	0.6797	1.3782	23.889	0	0.0031	0	CG4004	CG4004	32226	24641606///24641604	NM_167336///NM_132596	FBgn0030418	11B14-11B14	Chromosome X, NC_004354.3 (12638499..12643818)
1634585_at	1.3422	-0.0089	1.3511	22.443	0	0.0014	0	CG13575	CG13575	37883	24762595	NM_138059	FBgn0034996	60C4-60C4	Chromosome 2R	neuropeptide receptor activity///peptide receptor activity, G-protein coupled	G-protein coupled receptor protein signaling pathway	integral to membrane	GO:0008188///GO:0008528	GO:0007186	GO:0016021
1625265_at	1.6274	0.30531	1.32209	20.993	0	0.0002	0	CG9119	CG9119	38124	24655012	NM_138237	FBgn0035189	61F3-61F3	Chromosome 3L
AFFX-Dm-AJ002682-2_s_at	2.4802	1.2038	1.2764	18.897	0	0	0
1637636_at	1.1917	-0.07749	1.26919	18.586	0	0.004	0	DopEcR	DopEcR	38539	62471896///62471883///57335421///24657581	NM_001014560///NM_001014559///AJ786412///NM_139640	FBgn0035538	64B2-64B3	Chromosome 3L	amine receptor activity	G-protein coupled receptor protein signaling pathway///response to ecdysone	integral to membrane	GO:0008227	GO:0007186///GO:0035075	GO:0016021
1634145_s_at	2.4674	1.2367	1.2307	17.009	0	0	0	CG14968	CG14968	38406	24656708///24656704///24656699///24656696///24656691	NM_168014///NM_168013///NM_168012///NM_139543///NM_168011	FBgn0035431	63C5-63C5	Chromosome 3L
1631521_at	2.3774	1.1579	1.2195	16.576	0	0	0
1636690_at	2.7628	1.54411	1.21869	16.545	0	0	0	Or42a	Odorant receptor 42a	35514	22023971	NM_078898	FBgn0033041	41F11-41F11	Chromosome 2R	olfactory receptor activity	detection of chemical stimulus during sensory perception of smell///olfactory behavior///sensory perception of smell	integral to membrane	GO:0004984	GO:0050911///GO:0042048///GO:0007608	GO:0016021
1637941_at	1.7922	0.6184	1.1738	14.921	0	0.0003	0	RpS10a	Ribosomal protein S10a	43321	24650679	NM_143319	FBgn0027494	98A14-98A14	Chromosome 3R	structural constituent of ribosome		cytoplasm///cytosolic small ribosomal subunit (sensu Eukaryota)	GO:0003735		GO:0005737///GO:0005843
1627975_at	1.0803	-0.0379	1.1182	13.128	0.0005	0.0193	0	TotB	Turandot B	42474	24648564	NM_079698	FBgn0038838	93A2-93A2	Chromosome 3R		response to stress			GO:0006950
1640590_at	3.0842	1.9736	1.1106	12.9	0	0	0	CG32195	CG32195	317907	28574605	NM_168762	FBgn0052195	75B10-75B10	Chromosome 3L	molecular_function	biological_process	cellular_component	GO:0003674	GO:0008150	GO:0005575
1637140_at	1.1701	0.06191	1.10819	12.828	0.0005	0.0193	0	CG32830	CG32830	318236	24583663	NM_164960	FBgn0052830	32E2-32E2	Chromosome 2L		biological_process			GO:0008150
1641349_at	1.5264	0.42251	1.10389	12.702	0	0.0041	0	rdgA	retinal degeneration A	31826	116007137///24640696	NM_001042799///NM_078537	FBgn0003217	8B8-8C3	Chromosome X, NC_004354.3 (8819217..8919837)
1635050_at	2.285	1.1836	1.1014	12.629	0	0	0
1633893_at	1.6706	0.588	1.0826	12.094	0	0.0001	0	CG31217	CG31217	42032	40215896///24647517	BT011129///NM_080515	FBgn0051217	89D6-89D6	Chromosome 3R	low-density lipoprotein receptor activity///scavenger receptor activity///serine-type endopeptidase activity	proteolysis		GO:0005041///GO:0005044///GO:0004252	GO:0006508
1627516_at	1.3172	0.24921	1.06799	11.694	0.0006	0.0221	0	CG6834	CG6834	41409	24646047	NM_141847	FBgn0037935	86E15-86E16	Chromosome 3R
1627268_at	1.4158	0.3898	1.026	10.616	0.0005	0.0188	0	CG13386	CG13386	34165	24582829	NM_135382	FBgn0032040	29C1-29C1	Chromosome 2L
1623456_at	3.9211	2.9012	1.0199	10.468	0	0	0	CG12477	CG12477	40040	90855726///24666416	BT024995///NM_140798	FBgn0036809	75D7-75D7	Chromosome 3L
1623159_at	1.9859	0.9884	0.9975	9.942	0	0.0005	0
1631154_at	2.4931	1.5015	0.9916	9.808	0	0	0	CG13321	CG13321	36430	24653249	NM_136987	FBgn0033787	49E4-49E4	Chromosome 2R
1623426_at	3.0946	2.12391	0.97069	9.347	0	0	0	CG31633	CG31633	33931	24582275	NM_164698	FBgn0051633	26F3-26F3	Chromosome 2L
1623714_at	2.8959	1.9434	0.9525	8.963	0	0	0	CG8620	CG8620	50310	24659833	NM_144196	FBgn0040837	65E6-65E6	Chromosome 3L
1625388_at	2.3079	1.3612	0.9467	8.845	0	0	0	CG4893	CG4893	39813	24665250	NM_140624	FBgn0036616	72E2-72E2	Chromosome 3L	molecular_function	biological_process	cellular_component	GO:0003674	GO:0008150	GO:0005575
1623761_at	3.0627	2.1266	0.9361	8.631	0	0	0	CG15347	CG15347	31779	24640594	NM_132251	FBgn0030040	7E11-7E11	Chromosome X, NC_004354.3 (8352516..8354927, complement)
1628644_at	1.7616	0.8305	0.9311	8.532	0	0.0001	0	CG17350	CG17350	35210	66771730///24585180	BT022761///NM_136114	FBgn0032772	37D3-37D3	Chromosome 2L
1633232_at	2.3558	1.4338	0.922	8.356	0	0	0	CG18358	CG18358	32656	24642625	NM_132927	FBgn0030782	15A3-15A3	Chromosome X, NC_004354.3 (16608480..16615440, complement)
1630700_at	2.2113	1.2893	0.922	8.356	0	0	0
1635609_at	2.2379	1.33191	0.90599	8.053	0	0	0
1641476_a_at	1.4691	0.5743	0.8948	7.848	0.0007	0.0252	0	Timp	Tissue inhibitor of metalloproteases	41248	45551865///45549220///4157981	NM_169336///NM_079577///AJ010067	FBgn0025879	86A1-86A1	Chromosome 3R	metalloendopeptidase inhibitor activity///metalloendopeptidase inhibitor activity///metalloendopeptidase inhibitor activity		dendrite///extracellular region	GO:0008191///GO:0008191///GO:0008191		GO:0030425///GO:0005576
1628373_at	2.1007	1.20631	0.89439	7.841	0	0	0	CG32085	CG32085	39311	24662817	NM_168470	FBgn0052085	68D1-68D2	Chromosome 3L
1626473_a_at	2.9688	2.0841	0.8847	7.668	0	0	0	CG15825	CG15825	35211	24585184///24585182	NM_136115///NM_165287	FBgn0032773	37D3-37D3	Chromosome 2L		hemolymph coagulation///hemolymph coagulation///metamorphosis			GO:0042381///GO:0042381///GO:0007552
1635049_at	2.5593	1.6764	0.8829	7.636	0	0	0	CG13877	CG13877	38036	24654620	NM_138170	FBgn0035112	61B2-61B2	Chromosome 3L
1633857_at	2.0148	1.1385	0.8763	7.521	0	0	0	CG13659	CG13659	43059	66771280///24650018	BT022536///NM_143121	FBgn0039319	96D1-96D1	Chromosome 3R
1638040_at	1.7102	0.8508	0.8594	7.234	0.0002	0.0084	0						FBgn0036432
1636971_at	1.4304	0.57371	0.85669	7.189	0.0015	0.0439	0	CG12464	CG12464	36516	22026874	NM_137049	FBgn0033861	50B5-50B6	Chromosome 2R
1628146_at	2.4819	1.6597	0.8222	6.64	0	0	0	crb	crumbs	42896			FBgn0000368	95F10-95F11	Chromosome 3R
1636374_at	2.3793	1.562	0.8173	6.565	0	0	0	CAH1	Carbonic anhydrase 1	34786	24584190	NM_078837	FBgn0027844	34D1-34D1	Chromosome 2L	carbonate dehydratase activity			GO:0004089
1639504_at	2.0667	1.2566	0.8101	6.458	0.0017	0.0462	0	CG14855	CG14855	41789	24646915	NM_142133	FBgn0038260	88D3-88D3	Chromosome 3R	secondary active organic cation transmembrane transporter activity			GO:0008513
1634152_at	3.5498	2.7476	0.8022	6.341	0	0	0	GstD5	Glutathione S transferase D5	48338	66772997///24646254	BT023393///NM_080175	FBgn0010041	87B8-87B8	Chromosome 3R	glutathione transferase activity///glutathione transferase activity			GO:0004364///GO:0004364
1635030_at	3.4073	2.6084	0.7989	6.293	0	0	0	CG12868	CG12868	36620	66772280///66772202///66772138///24653668	BT023036///BT022997///BT022965///NM_137127	FBgn0033945	51B6-51B6	Chromosome 2R
1634507_s_at	2.4982	1.7023	0.7959	6.25	0	0	0	CG17549	CG17549	35212	28574363///24585187///24585185	NM_136116///NM_165289///NM_165288	FBgn0032774	37D4-37D4	Chromosome 2L
1633076_at	2.3165	1.5218	0.7947	6.233	0	0	0	CG15092	CG15092	37164	24655221	NM_137527	FBgn0034388	55F1-55F1	Chromosome 2R			lipid particle			GO:0005811
1638935_at	2.0932	1.2993	0.7939	6.221	0	0.0039	0	CG7091	CG7091	41590	24646425	NM_141986	FBgn0038099	87D6-87D6	Chromosome 3R	high affinity inorganic phosphate:sodium symporter activity			GO:0005316
1624705_a_at	3.6026	2.81061	0.79199	6.194	0	0	0	fax	failed axon connections	39826			FBgn0014163	72E5-72F1	Chromosome 3L		axonogenesis///axonogenesis			GO:0007409///GO:0007409
1626851_at	2.3312	1.5651	0.7661	5.835	0	0	0	CG9460	CG9460	35602	24586112	NM_136402	FBgn0033115	42D6-42D6	Chromosome 2R	serine-type endopeptidase inhibitor activity			GO:0004867
1625436_at	1.925	1.159	0.766	5.834	0	0.0004	0	Uro	Urate oxidase	34060	19549820///8798	NM_057431///X51940	FBgn0003961	28C3-28C3	Chromosome 2L	urate oxidase activity///urate oxidase activity	allantoin biosynthetic process	peroxisome	GO:0004846///GO:0004846	GO:0019428	GO:0005777
1632226_at	2.6459	1.8814	0.7645	5.814	0	0	0	CG1079	CG1079	38452	24657000	NM_133165	FBgn0026592	63F5-63F5	Chromosome 3L
1629822_a_at	2.105	1.3496	0.7554	5.693	0	0.0001	0	CG15506	CG15506	43498	24651105///24651103	NM_170421///NM_143457	FBgn0039686	99B9-99B9	Chromosome 3R
1622990_at	2.7044	1.9493	0.7551	5.689	0	0	0	CG5381	CG5381	34389	24583346	NM_135535	FBgn0032218	31D6-31D7	Chromosome 2L
1632958_a_at	3.2604	2.5212	0.7392	5.485	0	0	0	CG15675	CG15675	37469	24657199///24657195	NM_166469///NM_137755	FBgn0034648	57F7-57F7	Chromosome 2R
1625035_at	2.4139	1.6804	0.7335	5.413	0	0	0	insc	inscuteable	37355	60677784///24656488///601947	BT021251///NM_057676///X83111	FBgn0011674	57B3-57B3	Chromosome 2R	cytoskeletal adaptor activity///cytoskeletal adaptor activity///cytoskeletal adaptor activity///protein binding	RNA localization///apical protein localization///apical protein localization///asymmetric cell division///asymmetric neuroblast division///asymmetric neuroblast division///asymmetric protein localization///asymmetric protein localization during cell fate commitment///asymmetric protein localization during cell fate commitment///basal protein localization///cytoskeleton organization and biogenesis…	apical cortex///apical cortex///apical part of cell///cell cortex///cytoplasm	GO:0008093///GO:0008093///GO:0008093///GO:0005515	GO:0006403///GO:0045176///GO:0045176///GO:0008356///GO:0055059///GO:0055059///GO:0008105///GO:0045167///GO:0045167///GO:0045175///GO:0007010///GO:0040001///GO:0040001///GO:0040001///GO:0007400///GO:0007422///GO:0008104///GO:0008104///GO:0007423///GO:0007525	GO:0045179///GO:0045179///GO:0045177///GO:0005938///GO:0005737
1632953_at	2.0693	1.3402	0.7291	5.359	0	0.0002	0	CG13250	CG13250	40284	24667618	NM_140988	FBgn0037013	77C7-77D1	Chromosome 3L
1630262_s_at	1.7439	1.0285	0.7154	5.192	0.0002	0.009	0
1634633_s_at	3.5696	2.8558	0.7138	5.173	0	0	0
1628625_at	1.9283	1.21591	0.71239	5.156	0	0.0042	0	CG12926	CG12926	35996	24652155	NM_136666	FBgn0033437	45F6-45F6	Chromosome 2R	vitamin E binding			GO:0008431
1631804_s_at	2.4447	1.7338	0.7109	5.139	0	0	0
1623586_a_at	2.0282	1.3187	0.7095	5.122	0	0.0007	0	pyx	pyrexia	38037	24654627///24654623	NM_167813///NM_138171	FBgn0035113	61B2-61B2	Chromosome 3L	calcium channel activity///cation channel activity	calcium ion transport///cation transport///protein heterotetramerization///response to heat	integral to membrane	GO:0005262///GO:0005261	GO:0006816///GO:0006812///GO:0051290///GO:0009408	GO:0016021
1630802_at	3.136	2.4308	0.7052	5.072	0	0	0	Cyp6d4	Cyp6d4	42682	24649112	NM_142825	FBgn0039006	94C1-94C1	Chromosome 3R	electron carrier activity///electron carrier activity		membrane///microsome	GO:0009055///GO:0009055		GO:0016020///GO:0005792
1623731_at	1.8484	1.1438	0.7046	5.065	0	0.0025	0	trk	trunk	34376	19550176	NM_057419	FBgn0003751	31B1-31B1	Chromosome 2L	torso binding///torso binding	determination of anterior/posterior axis, embryo///maternal determination of anterior/posterior axis, embryo///terminal region determination///torso signaling pathway	extracellular region	GO:0005122///GO:0005122	GO:0008595///GO:0008358///GO:0007362///GO:0008293	GO:0005576
1635655_at	2.0296	1.32601	0.70359	5.053	0	0.0007	0
1625477_a_at	2.9411	2.23811	0.70299	5.046	0	0	0	CG4797	CG4797	37770	24762400///24762398	NM_137990///NM_166625	FBgn0034909	60A2-60A2	Chromosome 2R	glucose transmembrane transporter activity			GO:0005355
1631715_at	2.3962	1.69371	0.70249	5.04	0	0	0	CG14872	CG14872	41893	24647188///24647186	NM_169663///NM_142217	FBgn0038346	88F7-88F7	Chromosome 3R
1639704_at	3.1309	2.4297	0.7012	5.025	0	0	0	CG14695	CG14695	41314	92109933///24645811	BT025120///NM_141775	FBgn0037850	86C7-86C7	Chromosome 3R
1641242_at	1.9412	1.2413	0.6999	5.01	0	0.001	0	Ugt86Di	Ugt86Di	53502	24645834	NM_144363	FBgn0040251	86D5-86D5	Chromosome 3R	glucuronosyltransferase activity			GO:0015020
1632676_s_at	3.2975	2.6003	0.6972	4.979	0	0.0024	0	CG11897	CG11897	43450	24650987///24650985	NM_143421///NM_170399	FBgn0039644	98F13-98F13	Chromosome 3R	multidrug transporter activity///xenobiotic-transporting ATPase activity			GO:0015239///GO:0008559
1639997_s_at	3.6553	2.96871	0.68659	4.859	0	0	0
1636835_at	1.6926	1.0132	0.6794	4.779	0.0003	0.0116	0	CG16700	CG16700	32694	24642712	NM_132963	FBgn0030816	15E2-15E3	Chromosome X, NC_004354.3 (16985887..16992520)	gamma-aminobutyric acid:hydrogen symporter activity		synaptic vesicle	GO:0015495		GO:0008021
1638816_at	2.5396	1.8672	0.6724	4.703	0.0006	0.0221	0	CG3884	CG3884	36429	24653248///24653246	NM_136986///NM_165965	FBgn0033786	49E4-49E4	Chromosome 2R
1623961_at	2.8568	2.18781	0.66899	4.666	0	0	0
1628494_a_at	2.0707	1.4048	0.6659	4.633	0	0.0013	0	Picot	Picot	36865	24654214///24654213	NM_166187///NM_137302	FBgn0024315	53C15-53D1	Chromosome 2R	high affinity inorganic phosphate:sodium symporter activity///high affinity inorganic phosphate:sodium symporter activity	phosphate transport	integral to membrane	GO:0005316///GO:0005316	GO:0006817	GO:0016021
1625022_a_at	2.2395	1.5745	0.665	4.623	0	0.0029	0	CG6125	CG6125	41882	24647159///24647158	NM_169656///NM_142208	FBgn0038337	88F4-88F4	Chromosome 3R	high affinity sulfate transmembrane transporter activity///transporter activity			GO:0015381///GO:0005215
1641104_s_at	1.8281	1.1637	0.6644	4.617	0.0001	0.0056	0	Eaat1	Excitatory amino acid transporter 1	34251	60677890///24583024///24583022///19549493	BT021304///NM_164854///NM_164853///NM_058080	FBgn0026439	30A8-30A8	Chromosome 2L	L-glutamate transmembrane transporter activity///glutamate:sodium symporter activity///glutamate:sodium symporter activity		plasma membrane	GO:0005313///GO:0015501///GO:0015501		GO:0005886
1632639_at	3.6109	2.9494	0.6615	4.586	0	0	0	CG13941	CG13941	36597	24653621	NM_137112	FBgn0033928	50F6-50F6	Chromosome 2R
1632448_s_at	1.7296	1.0745	0.6551	4.519	0.0003	0.0114	0	kel	kelch	35084			FBgn0001301	36E5-36E6	Chromosome 2L	actin binding///actin binding///actin binding	actin cytoskeleton organization and biogenesis///cellularization///cytoplasmic transport, nurse cell to oocyte///karyosome formation///oogenesis///ovarian follicle cell migration///ovarian fusome organization and biogenesis///ovarian nurse cell to oocyte transport///ovarian ring canal formation///ovarian ring canal formation///ovarian ring canal formation	cell cortex///germline ring canal///germline ring canal///germline ring canal///germline ring canal inner rim	GO:0003779///GO:0003779///GO:0003779	GO:0030036///GO:0007349///GO:0007303///GO:0030717///GO:0048477///GO:0007297///GO:0030723///GO:0007300///GO:0007301///GO:0007301///GO:0007301	GO:0005938///GO:0045172///GO:0045172///GO:0045172///GO:0035183
1627656_at	3.093	2.44391	0.64909	4.457	0.0009	0.0279	0	grk	gurken	34171	24582844	NM_057220	FBgn0001137	29C4-29C4	Chromosome 2L	epidermal growth factor receptor binding///epidermal growth factor receptor binding///gurken receptor binding	anterior/posterior axis determination, follicular epithelium///anterior/posterior axis determination, follicular epithelium///anterior/posterior pattern formation///border follicle cell migration///border follicle cell migration///cell fate determination///cell fate specification///chorion-containing eggshell pattern formation///dorsal appendage formation///dorsal/ventral axis determination, ovar…	endoplasmic reticulum///extracellular region	GO:0005154///GO:0005154///GO:0008317	GO:0030714///GO:0030714///GO:0009952///GO:0007298///GO:0007298///GO:0001709///GO:0001708///GO:0030381///GO:0046843///GO:0008069///GO:0008069///GO:0000578///GO:0007173///GO:0030722///GO:0008314///GO:0008314///GO:0008070///GO:0007314///GO:0007314///GO:0007309///GO:0007309///GO:0007310///GO:0007310///GO:0016325	GO:0005783///GO:0005576
1638956_at	2.7622	2.1231	0.6391	4.356	0	0	0	Fas2	Fasciclin 2	31364	24639638///24639636///24639635///2871638	NM_167005///NM_167004///NM_080327///AA802519	FBgn0000635	4B1-4B3	Chromosome X, NC_004354.3 (4028405..4100123, complement)		Bolwig's organ morphogenesis///Bolwig's organ morphogenesis///axonal fasciculation///axonal fasciculation///behavioral response to ethanol///behavioral response to ethanol///homophilic cell adhesion///imaginal disc-derived male genitalia morphogenesis///learning///learning and/or memory///learning and/or memory///mushroom body development///neuromuscular junction development///neuromuscular junct…	axon///cytoplasm///integral to membrane///plasma membrane///plasma membrane///postsynaptic membrane///presynaptic membrane		GO:0001746///GO:0001746///GO:0007413///GO:0007413///GO:0048149///GO:0048149///GO:0007156///GO:0048803///GO:0007612///GO:0007611///GO:0007611///GO:0016319///GO:0007528///GO:0007528///GO:0007528///GO:0048667///GO:0008038///GO:0008038///GO:0008355///GO:0008360///GO:0050803///GO:0008582///GO:0035152///GO:0035158///GO:0035159///GO:0007614	GO:0030424///GO:0005737///GO:0016021///GO:0005886///GO:0005886///GO:0045211///GO:0042734
1624953_at	3.071	2.434	0.637	4.335	0	0	0	Cyp12c1	Cyp12c1	40037	24666405	NM_140795	FBgn0036806	75D6-75D6	Chromosome 3L	electron carrier activity///electron carrier activity		mitochondrion///mitochondrion	GO:0009055///GO:0009055		GO:0005739///GO:0005739
1627176_at	2.7223	2.088	0.6343	4.308	0	0	0	CG31431	CG31431	326138	24648835	NM_169977	FBgn0051431	93F14-93F14	Chromosome 3R	fibroblast growth factor receptor activity	fibroblast growth factor receptor signaling pathway	integral to membrane	GO:0005007	GO:0008543	GO:0016021
1624774_a_at	2.5057	1.8807	0.625	4.216	0.0005	0.0193	0	Fas2	Fasciclin 2	31364	24639638///24639636///24639635///2871638	NM_167005///NM_167004///NM_080327///AA802519	FBgn0000635	4B1-4B3	Chromosome X, NC_004354.3 (4028405..4100123, complement)		Bolwig's organ morphogenesis///Bolwig's organ morphogenesis///axonal fasciculation///axonal fasciculation///behavioral response to ethanol///behavioral response to ethanol///homophilic cell adhesion///imaginal disc-derived male genitalia morphogenesis///learning///learning and/or memory///learning and/or memory///mushroom body development///neuromuscular junction development///neuromuscular junct…	axon///cytoplasm///integral to membrane///plasma membrane///plasma membrane///postsynaptic membrane///presynaptic membrane		GO:0001746///GO:0001746///GO:0007413///GO:0007413///GO:0048149///GO:0048149///GO:0007156///GO:0048803///GO:0007612///GO:0007611///GO:0007611///GO:0016319///GO:0007528///GO:0007528///GO:0007528///GO:0048667///GO:0008038///GO:0008038///GO:0008355///GO:0008360///GO:0050803///GO:0008582///GO:0035152///GO:0035158///GO:0035159///GO:0007614	GO:0030424///GO:0005737///GO:0016021///GO:0005886///GO:0005886///GO:0045211///GO:0042734
1638852_at	2.8366	2.21271	0.62389	4.206	0	0	0	CHKov2	CHKov2	43068	24650046	NM_143130	FBgn0039328	96D1-96D1	Chromosome 3R
1639694_s_at	4.0387	3.4153	0.6234	4.201	0.0001	0.0055	0	CG10102	CG10102	36596	24653619	NM_145334	FBgn0033927	50F6-50F6	Chromosome 2R
1632975_at	3.2453	2.62321	0.62209	4.188	0	0.0008	0	CG4398	CG4398	36838	24654161	NM_137282	FBgn0034126	53C4-53C4	Chromosome 2R
1623960_s_at	3.1706	2.54931	0.62129	4.181	0	0.0008	0
1623428_at	2.6545	2.0335	0.621	4.178	0	0.0003	0	CG14933	CG14933	50442	24583742	NM_144309	FBgn0040968	33A3-33A3	Chromosome 2L
1634674_at	1.8642	1.2435	0.6207	4.175	0.0002	0.0106	0	CG9989	CG9989	43390	24650850	NM_143370	FBgn0039593	98E1-98E1	Chromosome 3R
1624273_at	2.8008	2.1812	0.6196	4.164	0	0.0042	0	CG8034	CG8034	32924	24643224	NM_133148	FBgn0031011	18B9-18B10	Chromosome X, NC_004354.3 (19176553..19178861, complement)
1626326_at	2.7432	2.1243	0.6189	4.158	0	0.0001	0	CG31436	CG31436	318734	66770638///24650022	BT022215///NM_170217	FBgn0051436	96D1-96D1	Chromosome 3R
1625885_at	2.7794	2.16751	0.61189	4.091	0	0	0
1634576_at	2.4543	1.8433	0.611	4.083	0	0.0014	0	N	Notch	31293	68051268///24639453///3945768///3157044	BT023499///NM_057511///AI296361///AA979639	FBgn0004647	3C7-3C9	Chromosome X, NC_004354.3 (3028905..3066295)	protein binding///receptor activity///receptor activity///transcription activator activity///transmembrane receptor activity///transmembrane receptor activity	Notch signaling pathway///R3/R4 cell fate commitment///R7 cell differentiation///R8 cell development///R8 cell differentiation///R8 cell fate commitment///R8 cell spacing in compound eye///actin filament organization///anesthesia-resistant memory///NOT anesthesia-resistant memory///anterior/posterior pattern formation///asymmetric cell division///axon guidance///border follicle cell migration///b…	integral to membrane///integral to plasma membrane///intracellular///intracellular///nucleus///nucleus///plasma membrane	GO:0005515///GO:0004872///GO:0004872///GO:0016563///GO:0004888///GO:0004888	GO:0007219///GO:0007464///GO:0045466///GO:0045463///GO:0045465///GO:0007460///GO:0045468///GO:0007015///GO:0007615///NOT GO:0007615///GO:0009952///GO:0008356///GO:0007411///GO:0007298///GO:0008407///GO:0007155///GO:0045165///GO:0001708///GO:0001708///GO:0042676///GO:0048749///GO:0048749///GO:0001745///GO:0046667///GO:0042688///GO:0046843///GO:0007391///GO:0007451///GO:0007450///GO:0007398///GO:00…	GO:0016021///GO:0005887///GO:0005622///GO:0005622///GO:0005634///GO:0005634///GO:0005886
1632299_at	1.5923	0.9826	0.6097	4.07	0.0017	0.0462	0	alphaPS4	alphaPS4	36693	66772416///19922311	BT023104///NM_137181	FBgn0034005	51E11-51E11	Chromosome 2R	cell adhesion molecule binding///receptor activity	cell adhesion///cell-matrix adhesion///heterophilic cell adhesion	integrin complex///integrin complex	GO:0050839///GO:0004872	GO:0007155///GO:0007160///GO:0007157	GO:0008305///GO:0008305
1632164_at	1.8321	1.2253	0.6068	4.043	0.0004	0.0147	0	scrib	scribbled	44448			FBgn0026178	97B9-97C1	Chromosome 3R	protein binding///protein binding	asymmetric protein localization///asymmetric protein localization///cell morphogenesis///cell proliferation///compound eye development///dorsal closure///dorsal closure///establishment and/or maintenance of apical/basal cell polarity///establishment and/or maintenance of epithelial cell polarity///establishment and/or maintenance of epithelial cell polarity///establishment and/or maintenance of p…	apicolateral plasma membrane///basolateral plasma membrane///cytoplasm///lateral plasma membrane///septate junction///septate junction///septate junction///subapical complex	GO:0005515///GO:0005515	GO:0008105///GO:0008105///GO:0000902///GO:0008283///GO:0048749///GO:0007391///GO:0007391///GO:0035088///GO:0045197///GO:0045197///GO:0016332///GO:0016334///GO:0016336///GO:0008406///GO:0001738///GO:0016331///GO:0016333///GO:0016335///GO:0008285///GO:0050680///GO:0045571///GO:0042048///GO:0007280///GO:0006963///GO:0000074///GO:0050803///GO:0042221///GO:0019991///GO:0007472///GO:0045186///GO:0045186	GO:0016327///GO:0016323///GO:0005737///GO:0016328///GO:0005918///GO:0005918///GO:0005918///GO:0035003
1634948_at	2.8653	2.25911	0.60619	4.038	0	0.0032	0
1624076_at	2.1397	1.5368	0.6029	4.007	0.0003	0.0114	0	CG5849	CG5849	42556	24648783	NM_142722	FBgn0038897	93F7-93F8	Chromosome 3R	membrane alanyl aminopeptidase activity			GO:0004179
1633828_at	2.2346	1.63231	0.60229	4.002	0.0002	0.0098	0
1630471_at	1.8658	1.271	0.5948	3.933	0.0003	0.0129	0	CG4301	CG4301	32610	24642514	NM_132897	FBgn0030747	14C4-14C4	Chromosome X, NC_004354.3 (16303111..16308431)	calcium-transporting ATPase activity			GO:0005388
1628036_at	1.8821	1.2908	0.5913	3.902	0.0003	0.0115	0	hdm	hold'em	31705	24640445	NM_132194	FBgn0029977	7C3-7C3	Chromosome X, NC_004354.3 (7812550..7814164, complement)		meiotic recombination	cellular_component		GO:0007131	GO:0005575
1632870_at	2.6743	2.0881	0.5862	3.856	0	0.0004	0	CG32364	CG32364	317996	66772412///24660727	BT023102///NM_168261	FBgn0052364	66B13-66C1	Chromosome 3L		biological_process	cellular_component		GO:0008150	GO:0005575
1631426_at	3.0728	2.489	0.5838	3.835	0	0	0	CG32412	CG32412	38663	24658807	NM_168145	FBgn0052412	64F4-64F5	Chromosome 3L	glutaminyl-peptide cyclotransferase activity			GO:0016603
1626892_at	3.1646	2.5858	0.5788	3.791	0.0015	0.042	0	CG9252	CG9252	35380	24585583	NM_136247	FBgn0032920	39A4-39A5	Chromosome 2L
1641062_at	2.3167	1.73961	0.57709	3.776	0	0.0038	0	Ady43A	Ady43A	44750	24586191	NM_143738	FBgn0026602	43A1-43A2	Chromosome 2R	adenosine kinase activity///adenosine kinase activity			GO:0004001///GO:0004001
1627647_at	3.3107	2.7379	0.5728	3.739	0	0	0	CG3940	CG3940	41238	24645603	NM_141722	FBgn0037788	85F12-85F12	Chromosome 3R	carbonate dehydratase activity			GO:0004089
1623877_a_at	1.706	1.1353	0.5707	3.721	0.0015	0.0437	0	elB	elbow B	34844	45552378///45549160///28574442	NM_205990///NM_078842///NM_176045	FBgn0004858	35B1-35B1	Chromosome 2L	RNA polymerase II transcription factor activity	open tracheal system development	nucleus	GO:0003702	GO:0007424	GO:0005634
1626220_at	3.0506	2.4839	0.5667	3.687	0	0.0032	0	CG3448	CG3448	39094	24661635	NM_140059	FBgn0035996	67B7-67B7	Chromosome 3L
1639660_s_at	2.7438	2.18351	0.56029	3.633	0	0.0005	0	CG10550	CG10550	43061	24650028///24650026///24650024	NM_170219///NM_170218///NM_143123	FBgn0039321	96D1-96D1	Chromosome 3R
1628581_at	2.9776	2.41821	0.55939	3.625	0	0.0004	0	CG3884	CG3884	36429	24653248///24653246	NM_136986///NM_165965	FBgn0033786	49E4-49E4	Chromosome 2R
1641065_s_at	2.247	1.6963	0.5507	3.553	0.0001	0.0064	0	CG3153	CG3153	41710	24646747///24646745	NM_142074///NM_169568	FBgn0038198	88A8-88A8	Chromosome 3R
1632074_at	2.6363	2.09981	0.53649	3.439	0	0.0024	0
1630361_at	2.7814	2.246	0.5354	3.43	0	0.0013	0	nkd	naked cuticle	44843	51092146///24666586	BT015258///NM_080049	FBgn0002945	75F2-75F4	Chromosome 3L		Wnt receptor signaling pathway			GO:0016055
1624658_at	2.5502	2.01921	0.53099	3.396	0	0.0032	0	CG33158	CG33158	39834	28574572	NM_176337	FBgn0053158	72F1-73A3	Chromosome 3L	translation elongation factor activity	translational elongation	eukaryotic translation initiation factor 2 complex	GO:0003746	GO:0006414	GO:0005850
1628830_at	2.8273	2.29661	0.53069	3.393	0.001	0.0309	0	CG14121	CG14121-PA	39432	24663351	NM_140330	FBgn0036297	69C4-69C4	Chromosome 3L
1625362_at	3.1717	2.64841	0.52329	3.336	0	0.0031	0	Gclc	Glutamate-cysteine ligase catalytic subunit	53581	45554452///24640502	NM_206650///NM_080266	FBgn0040319	7D6-7D6	Chromosome X, NC_004354.3 (7996613..8010177, complement)	glutamate-cysteine ligase activity///glutamate-cysteine ligase activity///protein binding	glutathione biosynthetic process	glutamate-cysteine ligase complex///glutamate-cysteine ligase complex	GO:0004357///GO:0004357///GO:0005515	GO:0006750	GO:0017109///GO:0017109
1639211_at	2.421	1.89791	0.52309	3.334	0.0002	0.0108	0
1628475_at	2.5607	2.0415	0.5192	3.305	0.0001	0.0048	0	CG8678	CG8678	35396	24585614	NM_136256	FBgn0032935	39B3-39B3	Chromosome 2L
1639069_at	2.5356	2.0172	0.5184	3.299	0	0.0044	0
1630975_at	3.1382	2.62111	0.51709	3.289	0.0006	0.0212	0	CG2909	CG2909	31958	24640991	NM_132388	FBgn0030189	9B7-9B7	Chromosome X, NC_004354.3 (10220504..10222982)
1637095_at	2.505	1.9928	0.5122	3.252	0.0001	0.0074	0	CG15818	CG15818	34019	24582492	NM_135272	FBgn0031910	27F3-27F3	Chromosome 2L
1623503_at	2.6156	2.106	0.5096	3.232	0.0001	0.0053	0	sda	slamdance	44359	24650436	NM_144487	FBgn0015541	97D7-97D9	Chromosome 3R	membrane alanyl aminopeptidase activity	mechanosensory behavior///response to mechanical stimulus		GO:0004179	GO:0007638///GO:0009612
1632908_s_at	2.6972	2.18781	0.50939	3.231	0	0.004	0	Lerp	lysosomal enzyme receptor protein	43223	78711856///78711854	NM_170289///NM_170288	FBgn0051072	97D2-97D3	Chromosome 3R	protein binding///receptor activity	lysosomal transport///post-Golgi vesicle-mediated transport	cytoplasm	GO:0005515///GO:0004872	GO:0007041///GO:0006892	GO:0005737
1632238_at	2.4465	1.93761	0.50889	3.227	0.0002	0.0099	0	CG13248	CG13248	40254	24667467	NM_140962	FBgn0036984	77C1-77C2	Chromosome 3L	cationic amino acid transmembrane transporter activity			GO:0015326
1633975_s_at	2.0398	1.5378	0.502	3.176	0.001	0.0315	0	CG12214	CG12214	36072	24652363///24652362	NM_165754///NM_136718	FBgn0033495	46F3-46F3	Chromosome 2R
1627330_at	3.1047	2.60651	0.49819	3.149	0	0.001	0	CG10189	CG10189	35234	24585246	NM_136131	FBgn0032793	37E4-37E4	Chromosome 2L
1626248_at	2.4408	1.94521	0.49559	3.13	0.0003	0.0132	0	CG18547	CG18547	41452	66772278///24646154	BT023035///NM_141881	FBgn0037973	87A4-87A4	Chromosome 3R
1626657_a_at	3.0468	2.5517	0.4951	3.126	0.0017	0.0467	0	wfs1	wolfram syndrome 1	42679	24649106///24649104	NM_170035///NM_142822	FBgn0039003	94C1-94C1	Chromosome 3R	glutamate-cysteine ligase activity		glutamate-cysteine ligase complex	GO:0004357		GO:0017109
1632204_at	2.5906	2.0984	0.4922	3.105	0.0002	0.0082	0	Mmp1	Matrix metalloproteinase 1	37949	24762712///24762710	NM_079128///NM_166683	FBgn0035049	60D13-60D14	Chromosome 2R	metalloendopeptidase activity///metalloendopeptidase activity///metalloendopeptidase activity	autophagic cell death///cell adhesion///dorsal trunk growth, open tracheal system///instar larval development///open tracheal system development///salivary gland cell autophagic cell death	dendrite	GO:0004222///GO:0004222///GO:0004222	GO:0048102///GO:0007155///GO:0035001///GO:0002168///GO:0007424///GO:0035071	GO:0030425
1640857_at	2.4348	1.9446	0.4902	3.091	0.0004	0.0157	0	CG10208	CG10208	42814	24649421	NM_142929	FBgn0039118	95B1-95B1	Chromosome 3R
1632744_a_at	2.5485	2.0607	0.4878	3.074	0.0002	0.0102	0	if	inflated	32661	24642642///24642640	NM_167544///NM_078654	FBgn0001250	15A5-15A7	Chromosome X, NC_004354.3 (16646222..16677467, complement)	cell adhesion molecule binding///cell adhesion molecule binding///protein binding///receptor activity///receptor activity	apposition of dorsal and ventral imaginal disc-derived wing surfaces///axon guidance///cell adhesion///cell adhesion///cell migration///cell-cell adhesion///cell-matrix adhesion///epithelial cell migration, open tracheal system///heterophilic cell adhesion///imaginal disc-derived wing morphogenesis///imaginal disc-derived wing morphogenesis///imaginal disc-derived wing morphogenesis///maintenance…	contractile fiber///integrin complex///integrin complex///integrin complex	GO:0050839///GO:0050839///GO:0005515///GO:0004872///GO:0004872	GO:0007475///GO:0007411///GO:0007155///GO:0007155///GO:0016477///GO:0016337///GO:0007160///GO:0007427///GO:0007157///GO:0007476///GO:0007476///GO:0007476///GO:0035160///GO:0045185///GO:0007494///GO:0016203///GO:0030239///GO:0008360///GO:0007431///GO:0007426	GO:0043292///GO:0008305///GO:0008305///GO:0008305
1627538_at	3.4311	2.94401	0.48709	3.069	0	0.0005	0	CG6770	CG6770	34621	24583802	NM_135695	FBgn0032400	33B11-33B11	Chromosome 2L		response to oxidative stress			GO:0006979
1635666_at	2.6765	2.1914	0.4851	3.055	0.0001	0.008	0	His2B:CG17949	His2B:CG17949	326273	78709106	NM_165381	FBgn0061209	39D3-39D3	Chromosome 2L			lipid particle			GO:0005811
1629723_at	2.0973	1.6164	0.4809	3.026	0.0015	0.0437	0	CG14714	CG14714	41402	116008396///116007999///113204908	NM_141843///NM_001043242///BT028807	FBgn0037929	86E15-86E15	Chromosome 3R	protein tyrosine phosphatase activity	protein amino acid dephosphorylation		GO:0004725	GO:0006470
1627595_at	2.6308	2.15231	0.47849	3.009	0.0002	0.0098	0	CG11314	CG11314	43648	24651497	NM_143566	FBgn0039800	100A3-100A3	Chromosome 3R		mesoderm development			GO:0007498
1629784_a_at	2.1678	1.6937	0.4741	2.979	0.0012	0.0355	0	Myo28B1	Myo28B1	53515	159884110///24582550///24582548///24582546///24582544	BT031112///NM_164760///NM_144373///NM_164759///NM_164758	FBgn0040299	28C1-28C1	Chromosome 2L	ATPase activity, coupled///actin binding///motor activity		myosin complex	GO:0042623///GO:0003779///GO:0003774		GO:0016459
1632715_at	2.2876	1.81951	0.46809	2.938	0.0012	0.0367	0
1629116_at	2.7454	2.2899	0.4555	2.854	0.0002	0.011	0	CG14545	CG14545	50075	24650163	NM_143997	FBgn0040602	96F3-96F3	Chromosome 3R
1637256_at	3.1273	2.6763	0.451	2.824	0	0.0031	0
1630669_at	2.3192	1.8696	0.4496	2.815	0.0017	0.0479	0	CG7299	CG7299	34468	24583496	NM_135592	FBgn0032282	32A4-32A4	Chromosome 2L
1626908_at	2.8762	2.4286	0.4476	2.802	0.0003	0.0114	0	CG8066	CG8066	41766	24646856	NM_142117	FBgn0038243	88C6-88C6	Chromosome 3R	cysteine protease inhibitor activity			GO:0004869
1632978_at	2.8907	2.44401	0.44669	2.796	0.0002	0.0106	0	CG32207	CG32207	317915	24666761	NM_168798	FBgn0052207	76B3-76B3	Chromosome 3L	molecular_function	biological_process	cellular_component	GO:0003674	GO:0008150	GO:0005575
1641164_s_at	3.3344	2.88791	0.44649	2.795	0	0.0021	0	CG11163	CG11163	35513	24585899///24585897///24585895///24585894	NM_165448///NM_165447///NM_165446///NM_136341	FBgn0025693	41F10-41F11	Chromosome 2R	zinc ion transmembrane transporter activity			GO:0005385
1634608_at	2.4573	2.0117	0.4456	2.789	0.0012	0.0354	0	CG30383	CG30383	246583	85816115///66772044	NM_165563///BT022918	FBgn0050383	43E18-43E18	Chromosome 2R	molecular_function	biological_process	cellular_component	GO:0003674	GO:0008150	GO:0005575
1626638_at	2.6603	2.2175	0.4428	2.772	0.0006	0.0211	0	escl	escl	34611	54650519///24583771///24583769	BT015954///NM_135688///NM_164979	FBgn0032391	33B5-33B5	Chromosome 2L	protein binding		polytene chromosome	GO:0005515		GO:0005700
1635390_s_at	2.7935	2.35211	0.44139	2.763	0.0004	0.0147	0	CG9331	CG9331	35347	45552428///45552037///28574281///24585513///24585511	NM_206015///NM_176066///NM_176067///NM_136218///NM_165345	FBgn0032889	38F1-38F1	Chromosome 2L
1631486_at	3.2399	2.8001	0.4398	2.752	0	0.0025	0
1639482_a_at	3.5146	3.0751	0.4395	2.751	0	0.004	0	CG32549	CG32549	32822			FBgn0052549	17A10-17A11	Chromosome X, NC_004354.3 (18284521..18304168, complement)	5'-nucleotidase activity	nucleobase, nucleoside, nucleotide and nucleic acid metabolic process	cytosol	GO:0008253	GO:0006139	GO:0005829
1624190_at	3.4702	3.0406	0.4296	2.689	0	0.0024	0	CG31637	CG31637	33914	24582243	NM_135199	FBgn0051637	26D9-26E1	Chromosome 2L	sulfotransferase activity			GO:0008146
1627856_at	2.7859	2.36131	0.42459	2.658	0.0007	0.0229	0
1624706_at	2.8381	2.41591	0.42219	2.643	0.0006	0.0211	0	CG11819	CG11819	43002	24649905	NM_143072	FBgn0039268	96B19-96B19	Chromosome 3R
1625491_at	2.5939	2.1733	0.4206	2.633	0.0012	0.0354	0	bwa	brain washing	250736	24585373	NM_136176	FBgn0045064	38B2-38B3	Chromosome 2L	ceramidase activity///ceramidase activity	brain development///ceramide catabolic process///regulation of lipid metabolic process///sphingolipid metabolic process	endoplasmic reticulum	GO:0017040///GO:0017040	GO:0007420///GO:0046514///GO:0019216///GO:0006665	GO:0005783
1631772_a_at	3.0582	2.63931	0.41889	2.623	0.0002	0.011	0
1624203_s_at	2.6907	2.2737	0.417	2.612	0.0007	0.023	0	Gli	Gliotactin	34927			FBgn0001987	35D4-35D4	Chromosome 2L	carboxylesterase activity	establishment of blood-nerve barrier///female meiosis chromosome segregation///maintenance of imaginal disc-derived wing hair orientation///regulation of tube size, open tracheal system///septate junction assembly	plasma membrane///plasma membrane///septate junction	GO:0004091	GO:0008065///GO:0016321///GO:0035321///GO:0035151///GO:0019991	GO:0005886///GO:0005886///GO:0005918
1635157_at	3.0507	2.63961	0.41109	2.576	0.0004	0.0143	0	CG33057	CG33057	318833	28575018	NM_176299	FBgn0053057	66C11-66C11	Chromosome 3L	2'-phosphotransferase activity	tRNA splicing		GO:0008665	GO:0006388
1639759_s_at	3.7665	3.3608	0.4057	2.545	0.0002	0.0092	0	vlc	vulcan	46078	24585886///24585884///24585882///24585881	NM_165444///NM_165443///NM_165442///NM_080129	FBgn0010633	41F8-41F8	Chromosome 2R		imaginal disc-derived leg morphogenesis	septate junction		GO:0007480	GO:0005918
1623569_at	3.5189	3.11901	0.39989	2.511	0	0.0037	0	CG14907	CG14907	42031	24647515	NM_142317	FBgn0038455	89D6-89D6	Chromosome 3R
1630145_s_at	2.6834	2.28461	0.39879	2.504	0.0012	0.0364	0	Tsp42Ea	Tetraspanin 42Ea	59178	24586141///24586139///24586137	NM_165502///NM_144389///NM_080273	FBgn0029508	42E4-42E4	Chromosome 2R			integral to membrane			GO:0016021
1638308_s_at	2.83	2.43231	0.39769	2.498	0.0012	0.0367	0	His3:CG31613	His3:CG31613	318847	78709109	NM_165384	FBgn0051613	39D3-39D3	Chromosome 2L	DNA binding	nucleosome assembly	nucleosome	GO:0003677	GO:0006334	GO:0000786
1627183_at	2.8323	2.4411	0.3912	2.461	0.0014	0.0398	0	CG14906	CG14906	42030	24647513	NM_142316	FBgn0015351	89D6-89D6	Chromosome 3R
1635191_at	3.6164	3.2258	0.3906	2.458	0	0.0023	0	Tsp42Ed	Tetraspanin 42Ed	35613	24586149	NM_078906	FBgn0029507	42E5-42E5	Chromosome 2R			integral to membrane			GO:0016021
1638190_at	2.7531	2.36261	0.39049	2.457	0.0016	0.0459	0	CG9667	CG9667	40960	78709072	NM_141511	FBgn0037550	84E13-84E13	Chromosome 3R
1637151_at	3.3092	2.9239	0.3853	2.428	0.0004	0.0146	0	mre11	meiotic recombination 11	34565	24583678	NM_078823	FBgn0020270	32E2-32E2	Chromosome 2L	endonuclease activity///endonuclease activity///exonuclease activity///exonuclease activity	G2/M transition DNA damage checkpoint///chromosome organization and biogenesis (sensu Eukaryota)///double-strand break repair///nucleotide-excision repair///telomere maintenance		GO:0004519///GO:0004519///GO:0004527///GO:0004527	GO:0031572///GO:0007001///GO:0006302///GO:0006289///GO:0000723
1641413_s_at	3.891	3.5059	0.3851	2.427	0	0	0	CG3074	CG3074	37537	24657818///24657812	NM_137808///NM_166519	FBgn0034709	58C7-58D1	Chromosome 2R	cathepsin B activity		chorion	GO:0004213		GO:0042600
1640884_at	3.7888	3.4213	0.3675	2.33	0.0012	0.0371	0	CG15784	CG15784	31461	115646349///24639868	BT029095///NM_131995	FBgn0029766	4F10-4F10	Chromosome X, NC_004354.3 (5324713..5326494)
1631474_s_at	3.2565	2.8951	0.3614	2.298	0.0006	0.0211	0	l(2)k05713	lethal (2) k05713	47611	24653943///24653941///22026882	NM_166119///NM_166118///NM_137219	FBgn0022160	52C8-52C8	Chromosome 2R	glycerol-3-phosphate dehydrogenase activity	glycerol metabolic process	mitochondrion	GO:0004368	GO:0006071	GO:0005739
1627004_at	3.1092	2.74791	0.36129	2.297	0.0012	0.0371	0	CG7632	CG7632	40357	24667998	NM_141045	FBgn0037071	78C6-78C6	Chromosome 3L
1626801_at	3.6183	3.2599	0.3584	2.282	0.0001	0.0061	0	CG10638	CG10638	39424	45553080///24663316	NM_206346///NM_168501	FBgn0036290	69C3-69C4	Chromosome 3L	aldehyde reductase activity	aldehyde metabolic process		GO:0004032	GO:0006081
1637307_at	3.6449	3.29991	0.34499	2.213	0.0008	0.0258	0	CG31694	CG31694	33489	24581273	NM_164511	FBgn0051694	23B7-23B8	Chromosome 2L
1640412_at	3.3929	3.0484	0.3445	2.21	0.0015	0.042	0	nct	nicastrin	42964	45553508///24649804	NM_206568///NM_143040	FBgn0039234	96B1-96B1	Chromosome 3R		Notch receptor processing///Notch receptor processing///Notch signaling pathway///Notch signaling pathway///cytoskeleton organization and biogenesis///membrane protein ectodomain proteolysis///membrane protein ectodomain proteolysis	integral to membrane///plasma membrane		GO:0007220///GO:0007220///GO:0007219///GO:0007219///GO:0007010///GO:0006509///GO:0006509	GO:0016021///GO:0005886
1627996_a_at	3.2744	2.93191	0.34249	2.2	0.0014	0.0418	0	Pi4KIIalpha	Pi4KIIalpha	40670	45553252///45551831///24644271	NM_206432///NM_169063///NM_169064	FBgn0037339	83B1-83B2	Chromosome 3R	1-phosphatidylinositol 4-kinase activity///1-phosphatidylinositol 4-kinase activity	phosphoinositide phosphorylation		GO:0004430///GO:0004430	GO:0046854
1632565_at	3.5132	3.1712	0.342	2.197	0.0008	0.0255	0	Bin1	Bicoid interacting protein 1	41965	115646119///24647370///8977835	BT025229///NM_079653///AJ278500	FBgn0024491	89B7-89B7	Chromosome 3R	protein binding///transcription corepressor activity	negative regulation of transcription from RNA polymerase II promoter///negative regulation of transcription, DNA-dependent	Sin3 complex///nucleus	GO:0005515///GO:0003714	GO:0000122///GO:0045892	GO:0016580///GO:0005634
1640112_at	3.6227	3.31111	0.31159	2.049	0.0008	0.0262	0	Cys	Cystatin-like	41767			FBgn0004629	88C6-88C6	Chromosome 3R	cysteine protease inhibitor activity///cysteine protease inhibitor activity			GO:0004869///GO:0004869

## Sheet: mas5_fold2_FDR0.05_G_down
Featureid	Mean(G)	Mean(WT)	LogRatio	FoldChng	P	FDR	Noisy	Symbol	Annotation	Gene ID	GI	GenBank Accession	Platform_CLONEID	Chromosome location	Chromosome annotation	GO:Function	GO:Process	GO:Component	GO:Function	GO:Process	GO:Component
1623755_at	0.0777	2.60959	-2.53189	340.321	0	0	0
1638567_at	1.3293	3.85	-2.5207	331.665	0	0	0	CG1092	CG1092	40538	116008445///116008371	NM_164325///NM_141190	FBgn0037228	82A1-82A1	Chromosome 3R
1634805_at	0.0414	2.3989	-2.3575	227.771	0	0	0	CG14642	CG14642	40532	24643865///24643863	NM_141184///NM_164322	FBgn0037222	82A1-82A1	Chromosome 3R	serine-type endopeptidase activity///trypsin activity	proteolysis///proteolysis		GO:0004252///GO:0004295	GO:0006508///GO:0006508
1623866_at	-0.1109	2.15519	-2.26609	184.539	0	0	0	Cyp4ac2	Cyp4ac2	33755	24581897	NM_135073	FBgn0031694	25D2-25D2	Chromosome 2L	electron carrier activity	hormone metabolic process///insecticide catabolic process	membrane///microsome	GO:0009055	GO:0042445///GO:0046701	GO:0016020///GO:0005792
1631108_at	-0.3389	1.6741	-2.013	103.038	0	0	0
1623689_a_at	0.6203	2.5393	-1.919	82.985	0	0	0	CG14642	CG14642	40532	24643865///24643863	NM_141184///NM_164322	FBgn0037222	82A1-82A1	Chromosome 3R	serine-type endopeptidase activity///trypsin activity	proteolysis///proteolysis		GO:0004252///GO:0004295	GO:0006508///GO:0006508
1625122_at	0.159	1.9415	-1.7825	60.603	0	0	0	Obp99c	Odorant-binding protein 99c	43494	24651097	NM_143454	FBgn0039682	99B7-99B7	Chromosome 3R
1623364_at	0.2887	2.03419	-1.74549	55.653	0	0	0	CG4250	CG4250	37599	22024250	NM_137859	FBgn0034761	58F4-58F4	Chromosome 2R
1623438_at	0.4621	2.1434	-1.6813	48.006	0	0	0	CG9505	CG9505	33889	24582203	NM_135175	FBgn0031805	26C4-26C4	Chromosome 2L	endothelin-converting enzyme activity			GO:0016511
1623950_s_at	1.4034	3.0246	-1.6212	41.802	0	0	0	Ama	Amalgam	40831			FBgn0000071	84A5-84A5	Chromosome 3R	antigen binding	cell adhesion	plasma membrane///plasma membrane	GO:0003823	GO:0007155	GO:0005886///GO:0005886
1624793_at	1.2185	2.8015	-1.583	38.282	0	0	0	GstD7	Glutathione S transferase D7	48340	66772778///17933729	BT023285///NM_080375	FBgn0010043	87B8-87B8	Chromosome 3R	glutathione transferase activity///glutathione transferase activity///glutathione transferase activity			GO:0004364///GO:0004364///GO:0004364
1639229_at	2.3767	3.9367	-1.56	36.307	0	0	0	vkg	viking	33726	19550210	NM_057842	FBgn0016075	25C1-25C1	Chromosome 2L			collagen///collagen type IV			GO:0005581///GO:0005587
1637912_at	0.2657	1.8141	-1.5484	35.35	0	0	0
1634310_at	0.5938	2.1323	-1.5385	34.554	0.0008	0.0265	1	TpnC4	TpnC4	35498	29788004///24585850	AJ512938///NM_136329	FBgn0033027	41F2-41F3	Chromosome 2R	calcium ion binding///calcium ion binding			GO:0005509///GO:0005509
1630150_s_at	2.3196	3.836	-1.5164	32.839	0	0	0	Cg25C	Collagen type IV	33727			FBgn0000299	25C1-25C1	Chromosome 2L		dorsal closure	basement membrane///collagen type IV///collagen type IV		GO:0007391	GO:0005604///GO:0005587///GO:0005587
1631485_a_at	0.2378	1.7488	-1.511	32.433	0	0	0	ec	echinus	31339	4459230	AI541857	FBgn0025376	3F3-3F3	Chromosome X, NC_004354.3 (3730129..3751658)	ubiquitin thiolesterase activity	compound eye retinal cell programmed cell death///retinal cell programmed cell death		GO:0004221	GO:0046667///GO:0046666
1629771_at	1.2799	2.7688	-1.4889	30.824	0	0	0	Cyp12a5	Cyp12a5	42293	24648128	NM_142525	FBgn0038680	91F2-91F3	Chromosome 3R	electron carrier activity///electron carrier activity		mitochondrion///mitochondrion	GO:0009055///GO:0009055		GO:0005739///GO:0005739
1624468_a_at	0.9524	2.4411	-1.4887	30.81	0	0	0	CG10026	CG10026	35226	45550997///24585231///24585229	NM_165302///NM_136124///NM_165301	FBgn0032785	37E1-37E1	Chromosome 2L	retinal binding///vitamin E binding			GO:0016918///GO:0008431
1624663_a_at	0.301	1.7843	-1.4833	30.429	0	0	0	vis	vismay	36372	28573851///22026799	NM_176157///NM_078990	FBgn0033748	49A10-49A10	Chromosome 2R	histone deacetylase binding///transcription corepressor activity///transcription factor activity	spermatogenesis///spermatogenesis///spermatogenesis	nucleus	GO:0042826///GO:0003714///GO:0003700	GO:0007283///GO:0007283///GO:0007283	GO:0005634
1623284_at	0.0603	1.5083	-1.448	28.054	0	0.001	0	CG10251	CG10251	117368	145587047///24649373	BT030447///NM_170082	FBgn0043005	95A8-95A8	Chromosome 3R	hydrogen:vesicular amine antiporter activity			GO:0005276
1628178_a_at	1.1688	2.61169	-1.44289	27.726	0	0	0	CG4793	CG4793	34941	24584522///24584520	NM_135929///NM_165139	FBgn0028514	35D6-35D6	Chromosome 2L	serine-type endopeptidase activity///NOT serine-type endopeptidase activity			GO:0004252///NOT GO:0004252
1624198_at	1.4857	2.90439	-1.41869	26.223	0	0	0	CG12582	CG12582	40524	116008443///24643837	NM_164315///NM_141179	FBgn0037215	81F6-81F6	Chromosome 3R	beta-mannosidase activity///catalytic activity///cation binding///hydrolase activity, hydrolyzing O-glycosyl compounds	carbohydrate metabolic process		GO:0004567///GO:0003824///GO:0043169///GO:0004553	GO:0005975
1631285_at	1.0935	2.4652	-1.3717	23.534	0	0	0	Tsp5D	Tetraspanin 5D	31540	45549113	NM_078499	FBgn0029837	5D3-5D3	Chromosome X, NC_004354.3 (5963159..5968890, complement)			integral to membrane			GO:0016021
1626020_at	0.1722	1.5233	-1.3511	22.443	0	0.0005	0
1630001_at	0.2075	1.5449	-1.3374	21.747	0	0.0005	0	CG12535	CG12535	31311	24639497///20270396	NM_166972///NM_130699	FBgn0029657	3D2-3D2	Chromosome X, NC_004354.3 (3286662..3287447, complement)
1633223_at	0.1505	1.48679	-1.33629	21.691	0	0.0008	0
1639415_at	0.2988	1.6231	-1.3243	21.1	0	0.0002	0	Tps1	Trehalose-6-phosphate synthase 1	33642			FBgn0027560	24E4-24E5	Chromosome 2L	alpha,alpha-trehalose-phosphate synthase (UDP-forming) activity///alpha,alpha-trehalose-phosphate synthase (UDP-forming) activity			GO:0003825///GO:0003825
1637357_at	0.5227	1.8458	-1.3231	21.042	0.0006	0.0221	0	CG9463	CG9463	34203	24582923///17945641	NM_135406///AY071249	FBgn0032066	29F1-29F1	Chromosome 2L	alpha-mannosidase activity		lysosome	GO:0004559		GO:0005764
1624540_at	0.7147	2.0363	-1.3216	20.97	0	0	0	CG14642	CG14642	40532	24643865///24643863	NM_141184///NM_164322	FBgn0037222	82A1-82A1	Chromosome 3R	serine-type endopeptidase activity///trypsin activity	proteolysis///proteolysis		GO:0004252///GO:0004295	GO:0006508///GO:0006508
1627060_s_at	2.2561	3.5734	-1.3173	20.763	0	0	0	Gel	Gelsolin	46008			FBgn0010225	82A1-82A1	Chromosome 3R	actin binding///actin binding	phagocytosis, engulfment	actin filament///cytosol///extracellular region	GO:0003779///GO:0003779	GO:0006911	GO:0005884///GO:0005829///GO:0005576
1636001_at	1.5455	2.83729	-1.29179	19.578	0	0	0	CG18186	CG18186	37002	66772440///66772338///24654497	BT023116///BT023065///NM_137396	FBgn0034255	54D2-54D2	Chromosome 2R
1622970_at	0.7033	1.9911	-1.2878	19.399	0	0.0011	0						FBgn0052384
1627746_at	0.7988	2.0531	-1.2543	17.959	0	0	0	CG6124	CG6124	43262	24650518	NM_143276	FBgn0039484	97E2-97E2	Chromosome 3R
1641481_at	0.2526	1.5051	-1.2525	17.885	0	0.0016	0	Ugt86Dd	Ugt86Dd	53507	66772664///66772640///21357712	BT023228///BT023216///NM_144367	FBgn0040256	86D4-86D4	Chromosome 3R	glucuronosyltransferase activity			GO:0015020
1638398_at	0.088	1.33889	-1.25089	17.819	0.0001	0.0073	0	Shal	Shaker cognate l	40129	24666829	NM_079435	FBgn0005564	76B7-76B8	Chromosome 3L	voltage-gated potassium channel activity///voltage-gated potassium channel activity	potassium ion transport///potassium ion transport	integral to membrane///plasma membrane///voltage-gated potassium channel complex	GO:0005249///GO:0005249	GO:0006813///GO:0006813	GO:0016021///GO:0005886///GO:0008076
1636333_a_at	-0.0089	1.21769	-1.22659	16.849	0.0001	0.0057	0	mthl2	methuselah-like 2	38636	28574328///24658504	NM_176284///NM_139723	FBgn0035623	64D6-64D6	Chromosome 3L	G-protein coupled receptor activity	G-protein coupled receptor protein signaling pathway///determination of adult life span///response to stress	integral to membrane///integral to membrane	GO:0004930	GO:0007186///GO:0008340///GO:0006950	GO:0016021///GO:0016021
1638077_at	-0.0278	1.1986	-1.2264	16.842	0.0001	0.006	0	CG7634	CG7634	40394	24668213	NM_141075	FBgn0037101	78D6-78D6	Chromosome 3L
1626405_at	0.5376	1.7477	-1.2101	16.221	0	0	0	Rep1	Rep1	36290	45550413	NM_136877	FBgn0024732	48D8-48D8	Chromosome 2R		DNA fragmentation during apoptosis///anti-apoptosis///regulation of apoptosis			GO:0006309///GO:0006916///GO:0042981
1627277_s_at	1.7988	3.00309	-1.20429	16.006	0	0	0	CG2930	CG2930	31341	28571101///28571099///28571097	NM_176684///NM_176683///NM_176682	FBgn0028491	3F4-3F4	Chromosome X, NC_004354.3 (3766454..3774329)	proton-dependent oligopeptide secondary active transmembrane transporter activity			GO:0005427
1623552_s_at	0.503	1.69779	-1.19479	15.659	0	0	0
1639917_at	0.5118	1.6805	-1.1687	14.746	0.0002	0.0092	0	CG32541	CG32541	32889	24643159	NM_133114	FBgn0052541	17F3-18A2	Chromosome X, NC_004354.3 (18824392..18920910)
1639575_at	0.0777	1.23679	-1.15909	14.424	0.0003	0.0115	0	CG18446	CG18446	36023	24652236	NM_136685	FBgn0033458	46C1-46C1	Chromosome 2R
1637358_at	2.3875	3.54609	-1.15859	14.407	0	0	0	CG10232	CG10232	42800			FBgn0039108	95B1-95B1	Chromosome 3R	trypsin activity	proteolysis		GO:0004295	GO:0006508
1634093_at	1.4122	2.568	-1.1558	14.315	0	0	0	CG32017	CG32017	317823	73853345///24638814	BT023824///NM_166826	FBgn0052017	102D5-102D5	Chromosome 4, NC_004353.3 (1158454..1166747, complement)	molecular_function	biological_process	cellular_component	GO:0003674	GO:0008150	GO:0005575
1640704_at	0.4225	1.5722	-1.1497	14.115	0	0.0014	0
1632490_at	1.8847	3.0301	-1.1454	13.976	0	0.0001	0	CG8008	CG8008	35935	24652014	NM_136620	FBgn0033387	45B1-45B1	Chromosome 2R
1637639_at	0.6127	1.7402	-1.1275	13.412	0.0001	0.0062	0	gsb	gooseberry	38005	66571171///62484173	BT022156///NM_079139	FBgn0001148	60F2-60F2	Chromosome 2R	transcription factor activity	regulation of transcription///salivary gland morphogenesis///segment polarity determination///ventral cord development	cytoplasm///nucleus///nucleus///transcription factor complex	GO:0003700	GO:0045449///GO:0007435///GO:0007367///GO:0007419	GO:0005737///GO:0005634///GO:0005634///GO:0005667
1627734_at	1.8918	3.0006	-1.1088	12.846	0	0	0	nau	nautilus	42799			FBgn0002922	95A10-95B1	Chromosome 3R	DNA binding///transcription factor activity	muscle development///regulation of striated muscle development	nucleus///nucleus	GO:0003677///GO:0003700	GO:0007517///GO:0016202	GO:0005634///GO:0005634
1630463_at	0.6267	1.73449	-1.10779	12.817	0	0	0	sick	sickie	35278	24585344	NM_136168	FBgn0032832	38A8-38A8	Chromosome 2L
1624522_at	0.5465	1.6405	-1.094	12.416	0	0.0005	0	CG5302	CG5302	41898	24647202	NM_142222	FBgn0038351	89A1-89A1	Chromosome 3R	serine-type endopeptidase activity///NOT serine-type endopeptidase activity			GO:0004252///NOT GO:0004252
1628232_at	1.3427	2.4176	-1.0749	11.882	0	0.0008	0	CG30046	CG30046	36334	24652960	NM_165878	FBgn0050046	48F7-48F7	Chromosome 2R
1640059_at	1.0502	2.1238	-1.0736	11.846	0	0	0	CG6040	CG6040	42292	40215734///24648126	BT011106///NM_142524	FBgn0038679	91F2-91F2	Chromosome 3R
1623903_at	0.9237	1.9941	-1.0704	11.759	0	0.0039	0	CG18473	CG18473	41116	24645324	NM_169272	FBgn0037683	85D11-85D12	Chromosome 3R	aryldialkylphosphatase activity///hydrolase activity		cellular_component	GO:0004063///GO:0016787		GO:0005575
1625611_at	0.459	1.5255	-1.0665	11.654	0.0001	0.0052	0	CG33115	CG33115	34814	28574471	NM_176032	FBgn0028542	34E5-34E5	Chromosome 2L	Wnt-protein binding	Wnt receptor signaling pathway		GO:0017147	GO:0016055
1636387_at	0.5611	1.6144	-1.0533	11.305	0	0.0008	0	CG10300	CG10300	42798	24649384	NM_142917	FBgn0039107	95A10-95A10	Chromosome 3R	vitamin E binding			GO:0008431
1633059_at	1.1686	2.2126	-1.044	11.066	0	0	0	CG6357	CG6357	36532	22024136	NM_137063	FBgn0033875	50C6-50C6	Chromosome 2R	cathepsin L activity			GO:0004217
1628690_at	0.9051	1.9487	-1.0436	11.056	0	0	0	CG1503	CG1503	33090	24643631	NM_134588	FBgn0031157	19F1-19F1	Chromosome X, NC_004354.3 (20975890..20977394, complement)
1628018_at	0.4031	1.443	-1.0399	10.962	0.0004	0.015	0	Hml	Hemolectin	39529			FBgn0029167	70C4-70C4	Chromosome 3L	protein homodimerization activity///sugar binding	defense response///hemolymph coagulation///hemostasis///hemostasis///hemostasis///melanization defense response///NOT melanization defense response///wound healing	extracellular region///extracellular region	GO:0042803///GO:0005529	GO:0006952///GO:0042381///GO:0007599///GO:0007599///GO:0007599///GO:0035006///NOT GO:0035006///GO:0042060	GO:0005576///GO:0005576
1640097_at	1.6377	2.6764	-1.0387	10.932	0	0	0	Pxn	Peroxidasin	38326			FBgn0011828	62E7-62E7	Chromosome 3L	peroxidase activity		proteinaceous extracellular matrix	GO:0004601		GO:0005578
1633916_at	0.4293	1.4515	-1.0222	10.524	0.0004	0.0163	0	CG18605	CG18605	37189	71834167///24655377	BT023748///NM_137545	FBgn0034411	56A2-56A2	Chromosome 2R
1638405_at	1.2689	2.2818	-1.0129	10.301	0.0003	0.0138	0	CG9338	CG9338	35357	24585534	NM_136227	FBgn0032899	38F3-38F3	Chromosome 2L
1625511_at	1.3917	2.4011	-1.0094	10.218	0	0.0022	0	CG9322	CG9322	41685	40216025///24646688	BT011150///NM_142055	FBgn0038178	87F13-87F13	Chromosome 3R
1640486_s_at	1.1976	2.2052	-1.0076	10.176	0	0	0	PKD	Protein Kinase D	42203	45551926///45551924///45551922///45550767	NM_169805///NM_169804///NM_169803///NM_142453	FBgn0038603	91A2-91A2	Chromosome 3R	diacylglycerol binding///protein serine/threonine kinase activity///protein serine/threonine kinase activity	protein amino acid phosphorylation		GO:0019992///GO:0004674///GO:0004674	GO:0006468
1639502_at	0.3741	1.3499	-0.9758	9.458	0.0013	0.0373	0	CG8942	CG8942	34816	24584260	NM_135849	FBgn0028545	34E5-34E5	Chromosome 2L	Wnt-protein binding	Wnt receptor signaling pathway		GO:0017147	GO:0016055
1634447_at	0.6611	1.6305	-0.9694	9.319	0	0.0025	0	CG31140	CG31140	42836	45553478///45553476///28571842	NM_206553///NM_206552///NM_142942	FBgn0051140	95D1-95D4	Chromosome 3R	diacylglycerol binding///diacylglycerol kinase activity///diacylglycerol kinase activity	phosphorylation		GO:0019992///GO:0004143///GO:0004143	GO:0016310
1626052_at	1.7909	2.7581	-0.9672	9.272	0	0	0	MP1	Melanization Protease 1	40541	28571478	NM_141193	FBgn0027930	82A3-82A3	Chromosome 3R	DNA binding///monophenol monooxygenase activator activity///serine-type endopeptidase activity///serine-type peptidase activity///transcription factor activity///trypsin activity	defense response///melanization defense response///melanization defense response///proteolysis///proteolysis///regulation of transcription, DNA-dependent	nucleus	GO:0003677///GO:0008439///GO:0004252///GO:0008236///GO:0003700///GO:0004295	GO:0006952///GO:0035006///GO:0035006///GO:0006508///GO:0006508///GO:0006355	GO:0005634
1640757_at	1.5858	2.5354	-0.9496	8.904	0	0.0007	0
1638301_at	0.7304	1.67179	-0.94139	8.737	0.0017	0.0462	0	CG8157	CG8157	36700	22026875	NM_137186	FBgn0034010	51F6-51F6	Chromosome 2R
1635031_s_at	0.4044	1.3445	-0.9401	8.711	0.0017	0.0479	0	CG11147	CG11147	33803	24582013///24582011	NM_164658///NM_135110	FBgn0031734	25F4-25F4	Chromosome 2L	ATPase activity, coupled to transmembrane movement of substances///transporter activity		ATP-binding cassette (ABC) transporter complex	GO:0042626///GO:0005215		GO:0043190
1634503_at	2.0899	3.02309	-0.93319	8.574	0	0	0	CG15695	CG15695	42468	28571786	NM_142663	FBgn0038832	93A2-93A2	Chromosome 3R
1625178_at	1.359	2.2917	-0.9327	8.564	0	0	0	CG31038	CG31038	43535			FBgn0051038	99C5-99C6	Chromosome 3R
1623330_at	0.7499	1.66829	-0.91839	8.286	0.0014	0.0398	0	CG5568	CG5568	38658			FBgn0035641	64F3-64F3	Chromosome 3L	4-coumarate-CoA ligase activity			GO:0016207
1624183_a_at	1.9344	2.8494	-0.915	8.222	0	0	0	Fas1	Fasciclin 1	42025	24647503///24647501///24647499	NM_169726///NM_169725///NM_169724	FBgn0000634	89D5-89D6	Chromosome 3R	cell adhesion molecule binding	axon guidance///axon guidance///calcium-independent cell-cell adhesion///homophilic cell adhesion///neuron adhesion///neuron adhesion///neuron recognition///neuron recognition	plasma membrane///plasma membrane	GO:0050839	GO:0007411///GO:0007411///GO:0016338///GO:0007156///GO:0007158///GO:0007158///GO:0008038///GO:0008038	GO:0005886///GO:0005886
1635794_a_at	0.8758	1.78279	-0.90699	8.072	0	0.0005	0	CG12535	CG12535	31311	24639497///20270396	NM_166972///NM_130699	FBgn0029657	3D2-3D2	Chromosome X, NC_004354.3 (3286662..3287447, complement)
1641320_s_at	2.3429	3.23579	-0.89289	7.814	0	0	0	CG3168	CG3168	31612	24640199///24640197///24640195	NM_167086///NM_167085///NM_132117	FBgn0029896	6C9-6C10	Chromosome X, NC_004354.3 (6615585..6634019, complement)
1632114_at	1.698	2.5875	-0.8895	7.753	0	0	0	Cyp12a4	Cyp12a4	42294	61657666///24648129	AJ890254///NM_142526	FBgn0038681	91F3-91F3	Chromosome 3R	electron carrier activity///electron carrier activity	response to insecticide	mitochondrion///mitochondrion	GO:0009055///GO:0009055	GO:0017085	GO:0005739///GO:0005739
1627352_at	1.5026	2.3758	-0.8732	7.467	0	0	0
1625007_a_at	1.2415	2.11209	-0.87059	7.423	0	0	0
1630476_s_at	0.9215	1.7825	-0.861	7.261	0	0.0016	0	nahoda	nahoda	37641	24658810///24658803///12053778	NM_166569///NM_079091///AJ270939	FBgn0034797	59B4-59B4	Chromosome 2R
1637275_a_at	1.3061	2.15899	-0.85289	7.126	0	0	0	CG13335	CG13335	36511	24653440///24653438	NM_137045///NM_166009	FBgn0033857	50B2-50B2	Chromosome 2R
1637772_at	2.2693	3.1065	-0.8372	6.873	0	0	0	CG4726	CG4726	33292	24580789	NM_134728	FBgn0031307	21F1-21F1	Chromosome 2L	high affinity inorganic phosphate:sodium symporter activity			GO:0005316
1641099_a_at	1.4771	2.3132	-0.8361	6.856	0.0001	0.0063	0	CG16801	CG16801	36702	24653840///24653838	NM_166092///NM_137188	FBgn0034012	51F7-51F7	Chromosome 2R	ligand-dependent nuclear receptor activity///ligand-dependent nuclear receptor activity///steroid hormone receptor activity///transcription factor activity		nucleus	GO:0004879///GO:0004879///GO:0003707///GO:0003700		GO:0005634
1635204_at	1.081	1.9167	-0.8357	6.85	0	0.0001	0	CG13568	CG13568	37844	24762525	NM_138032	FBgn0034965	60B6-60B6	Chromosome 2R
1640221_at	1.5521	2.3816	-0.8295	6.753	0.0003	0.0129	0	CG10479	CG10479	38674	24658913	NM_139749	FBgn0035656	65A1-65A2	Chromosome 3L
1638008_s_at	1.0101	1.8267	-0.8166	6.555	0.0009	0.0296	0	CG2003	CG2003	43761	28571960///24651788	NM_143646///NM_170584	FBgn0039886	100E1-100E1	Chromosome 3R	high affinity inorganic phosphate:sodium symporter activity			GO:0005316
1637188_s_at	1.5165	2.3288	-0.8123	6.49	0	0	0	CG30492	CG30492	35699	28573294///28573292///28573290///28573288///28573286	NM_176102///NM_176101///NM_176100///NM_170613///NM_170614	FBgn0050492	43E5-43E7	Chromosome 2R
1623743_at	1.2336	2.0348	-0.8012	6.327	0.0004	0.0143	0	CG3191	CG3191	31209	24639320	NM_166934	FBgn0023525	2F2-2F2	Chromosome X, NC_004354.3 (2144172..2146017, complement)
1629671_at	1.6627	2.4516	-0.7889	6.15	0	0	0	CG14193	CG14193	32906	24643186	NM_133130	FBgn0030994	18A6-18A7	Chromosome X, NC_004354.3 (19084247..19085066)
1641674_at	0.8302	1.6046	-0.7744	5.948	0.0001	0.0054	0
1628143_a_at	1.2801	2.04219	-0.76209	5.782	0.0016	0.0445	0	rg	rugose	44531	116007131///24639817///24639815///11863540	NM_001042796///NM_167028///NM_080023///Y18278	FBgn0003244	4F3-4F3	Chromosome X, NC_004354.3 (4984020..5145183)
1633989_at	2.0157	2.7747	-0.759	5.741	0	0.0042	0	CG1124	CG1124	40613	24644110	NM_141252	FBgn0037290	82E4-82E4	Chromosome 3R
1625570_at	0.7362	1.4901	-0.7539	5.674	0.0013	0.0377	0	CG15008	CG15008	38510	66771562///24657355	BT022677///NM_139617	FBgn0035512	64A10-64A10	Chromosome 3L	structural constituent of chitin-based cuticle///structural constituent of chitin-based larval cuticle			GO:0005214///GO:0008010
1627722_at	1.5315	2.2839	-0.7524	5.654	0	0.0008	0
1622932_s_at	0.9809	1.7234	-0.7425	5.527	0	0.0039	0	sn	singed	31717	24640476///24640474///24640472///4285347///8611	NM_078521///NM_167143///NM_167142///AI457069///X17549	FBgn0003447	7D1-7D2	Chromosome X, NC_004354.3 (7858057..7880134)	actin binding	actin filament bundle formation///actin filament bundle formation///actin filament organization///antennal morphogenesis///bristle morphogenesis///bristle morphogenesis///oogenesis///oogenesis		GO:0003779	GO:0051017///GO:0051017///GO:0007015///GO:0048800///GO:0008407///GO:0008407///GO:0048477///GO:0048477
1631716_at	1.1803	1.9131	-0.7328	5.405	0.0001	0.0073	0	CG2709	CG2709	31264	113205002///113204938///20128954	BT028854///BT028822///NM_130670	FBgn0024977	3B3-3B3	Chromosome X, NC_004354.3 (2620740..2621522)
1641723_a_at	2.0797	2.8078	-0.7281	5.346	0	0	0
1635635_a_at	2.8174	3.5398	-0.7224	5.277	0.0009	0.0279	0
1624957_a_at	2.7615	3.4801	-0.7186	5.231	0	0	0	Tequila	Tequila	39048			FBgn0023479	66F4-66F5	Chromosome 3L	pancreatic elastase activity///serine-type endopeptidase activity///serine-type endopeptidase activity///trypsin activity	long-term memory///proteolysis		GO:0008132///GO:0004252///GO:0004252///GO:0004295	GO:0007616///GO:0006508
1625227_at	1.7492	2.46189	-0.71269	5.16	0	0	0	CG30456	CG30456	36929	24654352	NM_137344	FBgn0050456	53F8-53F9	Chromosome 2R
1625154_s_at	1.0404	1.7484	-0.708	5.105	0.0014	0.0398	0	CG2467	CG2467	32154	33636648///24641453///24641451	BT010304///NM_167313///NM_132540	FBgn0030355	10F4-10F6	Chromosome X, NC_004354.3 (11801936..11811266, complement)
1639516_at	1.9754	2.67709	-0.70169	5.031	0	0	0	CG30187	CG30187	246509	24658817	NM_166570	FBgn0050187	59B4-59B4	Chromosome 2R
1626965_at	2.23	2.9308	-0.7008	5.021	0.0003	0.0127	0
1628268_at	0.8317	1.5281	-0.6964	4.97	0.0009	0.0285	0	CG18249	CG18249	40964	24644980	NM_141514	FBgn0037553	84F4-84F4	Chromosome 3R
1629468_at	3.0213	3.7162	-0.6949	4.953	0	0	0	CG9372	CG9372	40137	24666863	NM_140875	FBgn0036891	76B9-76B9	Chromosome 3L	serine-type peptidase activity///trypsin activity	proteolysis		GO:0008236///GO:0004295	GO:0006508
1626671_at	0.7903	1.4839	-0.6936	4.938	0.0017	0.0473	0
1628645_at	1.5708	2.2428	-0.672	4.698	0.0003	0.0114	0	CG6018	CG6018	37572	24658186	NM_137834	FBgn0034736	58E8-58E8	Chromosome 2R	carboxylesterase activity			GO:0004091
1629572_a_at	2.5116	3.17899	-0.66739	4.649	0	0	0
1636946_at	1.5896	2.2559	-0.6663	4.637	0	0.0003	0	CG6687	CG6687	41829	24647009	NM_142170	FBgn0038299	88E3-88E3	Chromosome 3R	serine-type endopeptidase inhibitor activity			GO:0004867
1636905_at	1.4303	2.0943	-0.664	4.613	0.0011	0.0333	0	lea	leak	44522	54650643///24580860	BT016016///NM_080531	FBgn0002543	22A1-22A1	Chromosome 2L	axon guidance receptor activity///receptor activity	axon guidance///axon guidance///axon guidance///cardioblast cell fate specification///central complex development///embryonic heart tube development///mushroom body development///neuron migration///positive regulation of cell-cell adhesion///salivary gland boundary specification///tracheal outgrowth, open tracheal system///ventral cord development	plasma membrane	GO:0008046///GO:0004872	GO:0007411///GO:0007411///GO:0007411///GO:0042685///GO:0048036///GO:0035050///GO:0016319///GO:0001764///GO:0022409///GO:0007432///GO:0007426///GO:0007419	GO:0005886
1626941_at	1.2273	1.88559	-0.65829	4.552	0.0001	0.005	0	Best4	Bestrophin 4	39660	24664564	NM_168617	FBgn0036491	71C2-71C2	Chromosome 3L
1629152_at	1.2651	1.9196	-0.6545	4.513	0	0.0031	0	CG31451	CG31451	318743	24649474	NM_170105	FBgn0051451	95D4-95D4	Chromosome 3R	molecular_function	biological_process	cellular_component	GO:0003674	GO:0008150	GO:0005575
1628049_at	2.491	3.1432	-0.6522	4.489	0.001	0.0323	0	CG15828	CG15828	34283	45552294///24583096	NM_205948///NM_135460	FBgn0032136	30C2-30C2	Chromosome 2L	lipid binding		extracellular space	GO:0008289		GO:0005615
1628332_at	1.449	2.09249	-0.64349	4.4	0	0.0016	0	CG14990	CG14990	38486	24657201	NM_139599	FBgn0035496	64A5-64A5	Chromosome 3L	serine-type endopeptidase activity///NOT serine-type endopeptidase activity			GO:0004252///NOT GO:0004252
1623490_at	2.8043	3.4403	-0.636	4.325	0	0	0
1632045_at	1.0173	1.6462	-0.6289	4.255	0.001	0.031	0	CG5697	CG5697	42483	24648590	NM_142675	FBgn0038846	93B4-93B4	Chromosome 3R
1639897_at	2.2218	2.8393	-0.6175	4.144	0	0	0	CG3091	CG3091	31210	85724785///24639322	NM_001038736///NM_130634	FBgn0029608	2F2-2F2	Chromosome X, NC_004354.3 (2146365..2148163, complement)	vitamin E binding			GO:0008431
1635470_at	2.3234	2.9359	-0.6125	4.097	0	0	0	GNBP3	Gram-negative bacteria binding protein 3	39020			FBgn0040321	66E5-66E5	Chromosome 3L	Gram-negative bacterial binding///pattern recognition receptor activity///pattern recognition receptor activity	defense response///response to fungus		GO:0008368///GO:0008329///GO:0008329	GO:0006952///GO:0009620
1636287_at	1.4319	2.0318	-0.5999	3.98	0.0001	0.006	0	CG10592	CG10592	38632	24658479	NM_139719	FBgn0035619	64D5-64D5	Chromosome 3L	alkaline phosphatase activity			GO:0004035
1635086_at	1.1769	1.7715	-0.5946	3.931	0.0007	0.0242	0	CG4666	CG4666	31541	24640043	NM_132064	FBgn0029838	5D3-5D3	Chromosome X, NC_004354.3 (5970100..5971515, complement)
1628412_at	1.4395	2.0266	-0.5871	3.864	0.0002	0.0082	0	Ac78C	Adenylyl cyclase 78C	40333	24667851	NM_079470	FBgn0024150	78B3-78C1	Chromosome 3L	adenylate cyclase activity///adenylate cyclase activity			GO:0004016///GO:0004016
1639928_a_at	2.3614	2.94729	-0.58589	3.853	0.0001	0.0058	0						FBgn0050084
1629430_s_at	2.8423	3.4176	-0.5753	3.76	0.0007	0.0229	0
1639643_at	2.7863	3.35849	-0.57219	3.734	0.0003	0.0127	0	CG18557	CG18557	33483	66772494///66772366///66772270///66772190///24581251	BT023143///BT023079///BT023031///BT022991///NM_134877	FBgn0031470	23B4-23B4	Chromosome 2L	serine-type endopeptidase activity///NOT serine-type endopeptidase activity			GO:0004252///NOT GO:0004252
1634315_a_at	1.4099	1.9797	-0.5698	3.713	0.0003	0.0115	0	CG32982	CG32982	34237	157816477///116007305///28574101///28574099	BT030850///NM_001042884///NM_176002///NM_176001	FBgn0052982	30A2-30A2	Chromosome 2L
1639443_at	2.6118	3.1657	-0.5539	3.58	0	0.0001	0	CG13631	CG13631	50073	24649771	NM_143995	FBgn0040600	96A20-96A20	Chromosome 3R
1635987_at	1.2378	1.78459	-0.54679	3.522	0.0014	0.0398	0	CG12116	CG12116	31782	24640598	NM_132253	FBgn0030041	7F1-7F1	Chromosome X, NC_004354.3 (8361476..8363040, complement)	sepiapterin reductase activity			GO:0004757
1626896_at	1.2894	1.83409	-0.54469	3.505	0.0012	0.0354	0	CG16918	CG16918	43366	24650789	NM_143356	FBgn0039574	98C3-98C3	Chromosome 3R	serine-type endopeptidase activity///NOT serine-type endopeptidase activity			GO:0004252///NOT GO:0004252
1632980_at	2.5931	3.13489	-0.54179	3.481	0	0.0002	0	CG3902	CG3902	40059	24666512	NM_140812	FBgn0036824	75E4-75E4	Chromosome 3L	short-branched-chain-acyl-CoA dehydrogenase activity			GO:0016937
1637957_s_at	1.3388	1.8748	-0.536	3.435	0.001	0.0321	0	Rbp9	RNA-binding protein 9	33498			FBgn0010263	23C3-23C3	Chromosome 2L	mRNA 3'-UTR binding///mRNA binding///mRNA binding	germarium-derived egg chamber formation	nucleus	GO:0003730///GO:0003729///GO:0003729	GO:0007293	GO:0005634
1641068_a_at	2.7748	3.31029	-0.53549	3.431	0	0	0	spz	spatzle	43256			FBgn0003495	97E1-97E1	Chromosome 3R	Toll binding///Toll binding///Toll binding///cytokine activity///morphogen activity	Toll signaling pathway///Toll signaling pathway///Toll signaling pathway///antifungal humoral response///defense response///defense response///defense response to Gram-positive bacterium///dorsal/ventral axis specification///dorsal/ventral axis specification///dorsal/ventral axis specification///embryonic axis specification///immune response///innate immune response///innate immune response///mat…	extracellular region///extracellular region///extracellular region	GO:0005121///GO:0005121///GO:0005121///GO:0005125///GO:0016015	GO:0008063///GO:0008063///GO:0008063///GO:0019732///GO:0006952///GO:0006952///GO:0050830///GO:0009950///GO:0009950///GO:0009950///GO:0000578///GO:0006955///GO:0045087///GO:0045087///GO:0007311///GO:0007310///GO:0006967///GO:0009620	GO:0005576///GO:0005576///GO:0005576
1635591_at	2.2508	2.7684	-0.5176	3.293	0	0.0024	0	NijA	NijA	39215			FBgn0036101	67E7-67E7	Chromosome 3L		axon guidance///cell adhesion///cell adhesion///cell adhesion			GO:0007411///GO:0007155///GO:0007155///GO:0007155
1625972_at	1.7102	2.2203	-0.5101	3.236	0.0005	0.0172	0	CG31999	CG31999	43777	24638566	NM_166745	FBgn0051999	102B1-102B1	Chromosome 4, NC_004353.3 (235635..246580, complement)		cell adhesion	proteinaceous extracellular matrix		GO:0007155	GO:0005578
1625471_s_at	1.6167	2.09719	-0.48049	3.023	0.0015	0.0437	0	CG4928	CG4928	32682	24642688///24642686	NM_132951///NM_167552	FBgn0027556	15C1-15C4	Chromosome X, NC_004354.3 (16807231..16831444)	molecular_function		plasma membrane	GO:0003674		GO:0005886
1637548_at	1.9962	2.46729	-0.47109	2.958	0.0005	0.0198	0	arg	arginase	46717	24638885	NM_080136	FBgn0023535	1B7-1B8	Chromosome X, NC_004354.3 (403451..422070)	arginase activity	arginine catabolic process to ornithine	mitochondrion	GO:0004053	GO:0019547	GO:0005739
1640654_at	2.1629	2.60009	-0.43719	2.736	0.0008	0.0276	0
1626530_at	2.3121	2.73539	-0.42329	2.65	0.0007	0.0227	0	CecB///CecA2///CecA1///Anp	Cecropin B///Cecropin A2///Cecropin A1///Andropin	43598///43597///43596///43595			FBgn0000278	99E2-99E2///99E2-99E2///99E2-99E2///99E2-99E2	Chromosome 3R///Chromosome 3R///Chromosome 3R///Chromosome 3R		antibacterial humoral response///antibacterial humoral response///antibacterial humoral response///antibacterial humoral response///autophagic cell death///defense response to Gram-negative bacterium///defense response to Gram-negative bacterium///defense response to Gram-positive bacterium///defense response to Gram-positive bacterium///defense response to bacterium///defense response to bacteri…	extracellular region///extracellular region///extracellular region		GO:0019731///GO:0019731///GO:0019731///GO:0019731///GO:0048102///GO:0050829///GO:0050829///GO:0050830///GO:0050830///GO:0042742///GO:0042742///GO:0042742///GO:0050832///GO:0035071///GO:0019731///GO:0019731///GO:0019731///GO:0050829///GO:0050829///GO:0050830///GO:0050830///GO:0042742///GO:0050832///GO:0019731///GO:0019731///GO:0019731///GO:0019731///GO:0048102///GO:0050829///GO:0050829///GO:005082…	GO:0005576///GO:0005576///GO:0005576
1632719_at	2.2839	2.70659	-0.42269	2.646	0.0008	0.0261	0	CecC	Cecropin C	43599	24651342///10169	NM_079852///Z11167	FBgn0000279	99E2-99E2	Chromosome 3R		antibacterial humoral response///antibacterial humoral response///defense response to Gram-negative bacterium///defense response to Gram-negative bacterium///defense response to Gram-positive bacterium///defense response to Gram-positive bacterium///defense response to bacterium///defense response to bacterium///defense response to fungus	extracellular region		GO:0019731///GO:0019731///GO:0050829///GO:0050829///GO:0050830///GO:0050830///GO:0042742///GO:0042742///GO:0050832	GO:0005576
1629889_s_at	3.3327	3.75329	-0.42059	2.633	0	0.0003	0	regucalcin	regucalcin	32165	24641473///24641472///24641470///24641468	NM_167316///NM_132547///NM_167315///NM_167314	FBgn0030362	11A1-11A1	Chromosome X, NC_004354.3 (11906467..11911091)
1638216_at	2.5316	2.94899	-0.41739	2.614	0.0005	0.0189	0	CG13623	CG13623	42926	24649696	NM_143010	FBgn0039205	96A6-96A6	Chromosome 3R
1638807_s_at	2.2848	2.70089	-0.41609	2.606	0.0009	0.0295	0	CG4829	CG4829	32672	24642669///24642667///24642665	NM_132942///NM_167550///NM_167549	FBgn0030796	15A10-15A11	Chromosome X, NC_004354.3 (16705733..16720529)	protein-glutamine gamma-glutamyltransferase activity			GO:0003810
1636804_at	2.7739	3.1857	-0.4118	2.581	0.0002	0.0091	0	CG14629	CG14629	31055	24639018	NM_130525	FBgn0040398	1E1-1E1	Chromosome X, NC_004354.3 (945570..946661)
1637370_at	2.8551	3.25379	-0.39869	2.504	0.0001	0.0077	0
1639109_a_at	2.6952	3.0919	-0.3967	2.492	0.0004	0.0155	0
1632390_at	2.6159	3.0008	-0.3849	2.426	0.0008	0.0268	0	cer	crammer	37229	24655661	NM_137576	FBgn0034443	56D3-56D3	Chromosome 2R	cysteine protease inhibitor activity	long-term memory		GO:0004869	GO:0007616
1634546_at	2.8856	3.25749	-0.37189	2.354	0.0004	0.0166	0	Tig	Tiggrin	33896			FBgn0011722	26D1-26D1	Chromosome 2L	binding	axon guidance///phagocytosis, engulfment	proteinaceous extracellular matrix///proteinaceous extracellular matrix///proteinaceous extracellular matrix	GO:0005488	GO:0007411///GO:0006911	GO:0005578///GO:0005578///GO:0005578
1629095_a_at	2.7684	3.1234	-0.355	2.264	0.0015	0.0432	0	Men	Malic enzyme	47173	24646387///24646385///6634087	NM_169479///NM_080141///AJ251545	FBgn0002719	87C6-87C7	Chromosome 3R	malate dehydrogenase (oxaloacetate-decarboxylating) (NADP ) activity///malate dehydrogenase (oxaloacetate-decarboxylating) (NADP ) activity			GO:0004473///GO:0004473
1628987_at	3.284	3.6048	-0.3208	2.093	0.0006	0.0217	0	CG5869	CG5869	34963	24584576	NM_135943	FBgn0028894	35F1-35F1	Chromosome 2L	actin binding	gliogenesis		GO:0003779	GO:0042063
1635227_at	3.4247	3.72779	-0.30309	2.009	0.0003	0.0135	0	ImpL3	Ecdysone-inducible gene L3	45880			FBgn0001258	65A11-65A11	Chromosome 3L	L-lactate dehydrogenase activity///L-lactate dehydrogenase activity///L-lactate dehydrogenase activity	glycolysis		GO:0004459///GO:0004459///GO:0004459	GO:0006096
