# Supplementary material for: SMARCAD1 is an ATP-dependent stimulator of nucleosomal H2A acetylation via CBP, resulting in transcriptional regulation
Source: Sci Rep. 2016 Feb 18;6:20179. doi: 10.1038/srep20179 (PMC4757861; doi:10.1038/srep20179)
Supplement: Supplementary Table 4 [file srep20179-s3.xls]

## Sheet: All
Gene Symbol	Gene Title	Probe Set ID	S2-no treatment	S2-control RNAi	S2-ASNA KD	S2-CBP KD	ASNA KD/no treatment	CBP KD/no treatment	ASNA KD/control RNAi	CBP KD/control RNAi	Representative Public ID	Gene Ontology Biological Process	Gene Ontology Cellular Component	Gene Ontology Molecular Function	Pathway			cont i/no treat
CG5899	---	1624673_at	273.275	277.789	62.3723	237.961	0.22824	0.870774	0.224531	0.856625	CG5899-RA	---	---	0003676 // nucleic acid binding // inferred from electronic annotation /// 0003677 // DNA binding // inferred from electronic annotation /// 0004003 // ATP-dependent DNA helicase activity // inferred from sequence or structural similarity /// 0004386 // helicase activity // inferred from electronic annotation /// 0005524 // ATP binding // inferred from electronic annotation /// 0016787 // hydrola…	---			1.01652
mbc	Myoblast City	1631013_at	178.094	106.035	64.3772	20.9049	0.361479	0.117381	0.607131	0.19715	CG10379-RA	0000902 // cell morphogenesis // traceable author statement /// 0007391 // dorsal closure // traceable author statement /// 0007519 // skeletal muscle tissue development // traceable author statement /// 0007520 // myoblast fusion // inferred from mutant phenotype /// 0007520 // myoblast fusion // traceable author statement /// 0007523 // larval visceral muscle development // inferred from mutant…	0001726 // ruffle // traceable author statement	0005085 // guanyl-nucleotide exchange factor activity // inferred from electronic annotation /// 0005515 // protein binding // inferred from physical interaction /// 0005525 // GTP binding // inferred from electronic annotation /// 0051020 // GTPase binding // inferred from electronic annotation	---			0.595389
---	---	AFFX-DapX-5_at	278.46	185.971	102.454	120.381	0.367931	0.432311	0.550912	0.64731	---	0006350 // transcription // inferred from electronic annotation /// 0006355 // regulation of transcription, DNA-dependent // inferred from electronic annotation /// 0006396 // RNA processing // inferred from electronic annotation /// 0006464 // protein modification process // inferred from electronic annotation /// 0008033 // tRNA processing // inferred from electronic annotation /// 0008152 // m…	0005737 // cytoplasm // inferred from electronic annotation /// 0005886 // plasma membrane // inferred from electronic annotation /// 0016020 // membrane // inferred from electronic annotation /// 0016021 // integral to membrane // inferred from electronic annotation	0000166 // nucleotide binding // inferred from electronic annotation /// 0003677 // DNA binding // inferred from electronic annotation /// 0003723 // RNA binding // inferred from electronic annotation /// 0003824 // catalytic activity // inferred from electronic annotation /// 0004077 // biotin-[acetyl-CoA-carboxylase] ligase activity // inferred from electronic annotation /// 0004810 // tRNA ade…	---			0.667857
CG9008	---	1632019_s_at	170.773	80.1131	63.1874	213.785	0.370009	1.25187	0.788728	2.66854	CG9008-RA	0005975 // carbohydrate metabolic process // inferred from electronic annotation	---	0003824 // catalytic activity // inferred from electronic annotation /// 0016853 // isomerase activity // inferred from electronic annotation /// 0030246 // carbohydrate binding // inferred from electronic annotation	---			0.469121
---	---	AFFX-r2-Bs-dap-5_at	262.064	192.142	97.6247	106.814	0.372522	0.407588	0.508086	0.555913	---	0006350 // transcription // inferred from electronic annotation /// 0006355 // regulation of transcription, DNA-dependent // inferred from electronic annotation /// 0006396 // RNA processing // inferred from electronic annotation /// 0006464 // protein modification process // inferred from electronic annotation /// 0008033 // tRNA processing // inferred from electronic annotation /// 0008152 // m…	0005737 // cytoplasm // inferred from electronic annotation /// 0005886 // plasma membrane // inferred from electronic annotation /// 0016020 // membrane // inferred from electronic annotation /// 0016021 // integral to membrane // inferred from electronic annotation	0000166 // nucleotide binding // inferred from electronic annotation /// 0003677 // DNA binding // inferred from electronic annotation /// 0003723 // RNA binding // inferred from electronic annotation /// 0003824 // catalytic activity // inferred from electronic annotation /// 0004077 // biotin-[acetyl-CoA-carboxylase] ligase activity // inferred from electronic annotation /// 0004810 // tRNA ade…	---			0.733188
Lcp65Ag2	Lcp65Ag2	1640975_at	30.9365	233.279	11.6903	11.8419	0.377881	0.382781	0.050113	0.050763	CG10534-RA	0008363 // larval chitin-based cuticle development // non-traceable author statement	0005576 // extracellular region // non-traceable author statement	0005214 // structural constituent of chitin-based cuticle // inferred from sequence or structural similarity /// 0005515 // protein binding // inferred from physical interaction /// 0008010 // structural constituent of chitin-based larval cuticle // inferred from sequence or structural similarity /// 0008010 // structural constituent of chitin-based larval cuticle // non-traceable author statemen…	---			7.54056
Cyp6a8	cytochrome P450 related AF5	1640755_at	110.813	61.8184	44.1999	322.402	0.39887	2.90943	0.714996	5.2153	CG10248-RA	0017143 // insecticide metabolic process // inferred from direct assay /// 0031000 // response to caffeine // inferred from direct assay /// 0048252 // lauric acid metabolic process // inferred from direct assay /// 0055114 // oxidation reduction // inferred from electronic annotation	0005783 // endoplasmic reticulum // inferred from electronic annotation /// 0005789 // endoplasmic reticulum membrane // inferred from electronic annotation /// 0005792 // microsome // non-traceable author statement /// 0005792 // microsome // inferred from electronic annotation /// 0016020 // membrane // non-traceable author statement /// 0016020 // membrane // inferred from electronic annotation	0004497 // monooxygenase activity // inferred from electronic annotation /// 0005506 // iron ion binding // inferred from electronic annotation /// 0009055 // electron carrier activity // inferred from sequence or structural similarity /// 0009055 // electron carrier activity // non-traceable author statement /// 0009055 // electron carrier activity // inferred from electronic annotation /// 0016…	---			0.557864
---	---	AFFX-r2-Bs-thr-5_s_at	66.6298	38.2222	28.3448	24.915	0.425407	0.373932	0.74158	0.651848	---	0006520 // cellular amino acid metabolic process // inferred from electronic annotation /// 0006566 // threonine metabolic process // inferred from electronic annotation /// 0008152 // metabolic process // inferred from electronic annotation /// 0008652 // cellular amino acid biosynthetic process // inferred from electronic annotation /// 0009082 // branched chain family amino acid biosynthetic p…	0005737 // cytoplasm // inferred from electronic annotation	0000166 // nucleotide binding // inferred from electronic annotation /// 0003824 // catalytic activity // inferred from electronic annotation /// 0004412 // homoserine dehydrogenase activity // inferred from electronic annotation /// 0004413 // homoserine kinase activity // inferred from electronic annotation /// 0004795 // threonine synthase activity // inferred from electronic annotation /// 00…	---			0.57365
Act57B	Actin 57B	1634250_at	100.828	619.943	44.9684	21.4813	0.445989	0.213048	0.0725364	0.0346505	CG10067-RA	0000910 // cytokinesis // inferred from mutant phenotype /// 0007010 // cytoskeleton organization // inferred from sequence or structural similarity /// 0007507 // heart development // non-traceable author statement /// 0015012 // heparan sulfate proteoglycan biosynthetic process // non-traceable author statement /// 0030206 // chondroitin sulfate biosynthetic process // non-traceable author stat…	0005737 // cytoplasm // inferred from electronic annotation /// 0005856 // cytoskeleton // inferred from electronic annotation /// 0005875 // microtubule associated complex // inferred from direct assay /// 0005884 // actin filament // inferred from sequence or structural similarity /// 0005884 // actin filament // non-traceable author statement	0000166 // nucleotide binding // inferred from electronic annotation /// 0005200 // structural constituent of cytoskeleton // inferred from sequence or structural similarity /// 0005515 // protein binding // inferred from electronic annotation /// 0005524 // ATP binding // inferred from electronic annotation /// 0015020 // glucuronosyltransferase activity // non-traceable author statement /// 001…	---			6.14849
Tsp5D	Tetraspanin 5D	1631285_at	64.3042	16.3573	28.6798	16.7823	0.446002	0.260983	1.75334	1.02598	CG4690-RA	---	0016020 // membrane // inferred from electronic annotation /// 0016021 // integral to membrane // inferred from electronic annotation /// 0016021 // integral to membrane // inferred from sequence or structural similarity	---	---			0.254373
CG9338 /// DsimCG9338	--- /// ---	1638405_at	491.469	319.181	219.58	69.0806	0.446784	0.140559	0.687948	0.216431	CG9338-RA	---	---	---	---			0.649444
He	Hemese	1640654_at	88.2144	63.8778	39.4285	261.765	0.446962	2.96737	0.617249	4.09789	CG31770-RB	0035010 // encapsulation of foreign target // traceable author statement /// 0035204 // negative regulation of lamellocyte differentiation // traceable author statement /// 0045087 // innate immune response // inferred from mutant phenotype	---	---	---			0.72412
Lcp65Ag3	Larval cuticle protein	1627388_at	21.8773	285.557	10.0998	11.588	0.461656	0.529683	0.0353687	0.0405803	CG18779-RA	---	---	0005214 // structural constituent of chitin-based cuticle // inferred from sequence or structural similarity /// 0042302 // structural constituent of cuticle // inferred from electronic annotation	---			13.0527
Galpha73B	GTP-binding protein alpha-subunit	1633439_at	33.4574	23.8551	15.7362	16.2848	0.470337	0.486731	0.659661	0.682655	CG12232-RA	0007165 // signal transduction // inferred from electronic annotation /// 0007186 // G-protein coupled receptor protein signaling pathway // inferred from sequence or structural similarity /// 0007186 // G-protein coupled receptor protein signaling pathway // non-traceable author statement /// 0007186 // G-protein coupled receptor protein signaling pathway // inferred from electronic annotation /…	0005834 // heterotrimeric G-protein complex // inferred from sequence or structural similarity /// 0005834 // heterotrimeric G-protein complex // non-traceable author statement	0000166 // nucleotide binding // inferred from electronic annotation /// 0003924 // GTPase activity // inferred from sequence or structural similarity /// 0003924 // GTPase activity // non-traceable author statement /// 0004871 // signal transducer activity // inferred from electronic annotation /// 0005525 // GTP binding // inferred from electronic annotation /// 0019001 // guanyl nucleotide bin…	---			0.712998
CG8157	---	1638301_at	82.2376	74.2937	38.9708	47.895	0.47388	0.582397	0.52455	0.644671	CG8157-RA	---	---	---	---			0.903403
CG32626	---	1636030_s_at	34.3871	23.2144	16.9964	51.7084	0.494266	1.50372	0.732147	2.22742	CT30953	0006144 // purine base metabolic process // inferred from electronic annotation /// 0009168 // purine ribonucleoside monophosphate biosynthetic process // inferred from electronic annotation	---	0003876 // AMP deaminase activity // inferred from sequence or structural similarity /// 0003876 // AMP deaminase activity // inferred from electronic annotation /// 0005515 // protein binding // inferred from physical interaction /// 0016787 // hydrolase activity // inferred from electronic annotation /// 0016814 // hydrolase activity, acting on carbon-nitrogen (but not peptide) bonds, in cyclic…	---			0.675092
Rph	dm-rabphilin	1639837_at	54.0535	21.5714	27.0652	81.7539	0.500712	1.51246	1.25468	3.78992	CG11556-RA	0006810 // transport // inferred from electronic annotation /// 0006886 // intracellular protein transport // inferred from electronic annotation /// 0007269 // neurotransmitter secretion // non-traceable author statement /// 0016079 // synaptic vesicle exocytosis // inferred from sequence or structural similarity /// 0016192 // vesicle-mediated transport // non-traceable author statement /// 004…	0008021 // synaptic vesicle // inferred from electronic annotation /// 0008021 // synaptic vesicle // non-traceable author statement /// 0016020 // membrane // inferred from electronic annotation	0005215 // transporter activity // inferred from electronic annotation /// 0005515 // protein binding // inferred from electronic annotation /// 0005515 // protein binding // inferred from physical interaction /// 0008270 // zinc ion binding // inferred from electronic annotation /// 0008565 // protein transporter activity // inferred from sequence or structural similarity /// 0017137 // Rab GTPa…	---			0.399076
cib	ciboulot	1624931_at	95.3193	56.8072	47.8517	51.8546	0.502015	0.544009	0.842353	0.912817	CG4944-RB	0007010 // cytoskeleton organization // inferred from electronic annotation /// 0007420 // brain development // inferred from mutant phenotype /// 0035193 // larval central nervous system remodeling // inferred from mutant phenotype	0005737 // cytoplasm // inferred from electronic annotation /// 0005829 // cytosol // inferred from direct assay	0003779 // actin binding // inferred from sequence or structural similarity /// 0003779 // actin binding // inferred from electronic annotation /// 0003785 // actin monomer binding // inferred from direct assay	---			0.595967
sda	slamdance	1623503_at	101.637	62.3119	51.3879	206.859	0.505603	2.03527	0.824689	3.31973	CG5518-RA	0006508 // proteolysis // inferred from electronic annotation /// 0007638 // mechanosensory behavior // inferred from mutant phenotype /// 0009612 // response to mechanical stimulus // inferred from genetic interaction /// 0009612 // response to mechanical stimulus // inferred from mutant phenotype	---	0004177 // aminopeptidase activity // inferred from sequence or structural similarity /// 0004177 // aminopeptidase activity // inferred from electronic annotation /// 0008237 // metallopeptidase activity // inferred from electronic annotation /// 0008270 // zinc ion binding // inferred from electronic annotation /// 0016787 // hydrolase activity // inferred from electronic annotation	---			0.613083
Hsp70Bc	heat shock 70	1632841_x_at	2348.54	1262.19	1216	7086.95	0.517769	3.0176	0.963409	5.61482	CG6489-RA	0001666 // response to hypoxia // inferred from expression pattern /// 0001666 // response to hypoxia // inferred from mutant phenotype /// 0006950 // response to stress // inferred from electronic annotation /// 0006986 // response to unfolded protein // non-traceable author statement /// 0009408 // response to heat // inferred from mutant phenotype /// 0009408 // response to heat // non-traceab…	0005875 // microtubule associated complex // inferred from direct assay	0000166 // nucleotide binding // inferred from electronic annotation /// 0005524 // ATP binding // inferred from electronic annotation	---			0.537434
CG33307	---	1623813_at	1759.51	1109.72	922.202	147.358	0.524124	0.0837495	0.831022	0.132789	CG16887-RA	---	---	---	---			0.630697
---	---	1639017_at	73.0439	43.4119	38.5384	180.205	0.527606	2.46707	0.887739	4.15105	HDC06936	0006508 // proteolysis // inferred from electronic annotation	---	0003824 // catalytic activity // inferred from electronic annotation /// 0004252 // serine-type endopeptidase activity // inferred from electronic annotation	---			0.594326
CG13248	---	1632238_at	44.5429	32.6897	23.707	20.4213	0.532229	0.458465	0.725213	0.624702	CG13248-RA	0003333 // amino acid transmembrane transport // inferred from sequence or structural similarity /// 0006810 // transport // inferred from electronic annotation /// 0006865 // amino acid transport // inferred from electronic annotation /// 0055085 // transmembrane transport // inferred from electronic annotation	0016020 // membrane // inferred from electronic annotation /// 0016021 // integral to membrane // inferred from electronic annotation	0015171 // amino acid transmembrane transporter activity // inferred from sequence or structural similarity /// 0015171 // amino acid transmembrane transporter activity // inferred from electronic annotation /// 0015326 // cationic amino acid transmembrane transporter activity // inferred from sequence or structural similarity	---			0.733893
CG6040	---	1640059_at	99.2677	47.949	53.3019	26.2329	0.536951	0.264264	1.11164	0.5471	CG6040-RA	---	---	---	---			0.483027
---	---	1634187_x_at	2874.31	1719.93	1579.65	6982.51	0.549576	2.42928	0.918442	4.05978	Transposon.81	---	---	---	---			0.598378
CG14933 /// CG42486	--- /// CG42501	1623428_at	331.354	292.342	183.475	2248.02	0.553712	6.78435	0.627602	7.68969	CG14933-RA	---	---	0005515 // protein binding // inferred from physical interaction	---			0.882266
Cpr65Ax1 /// Cpr65Ax2	Cuticular protein 65Ax1 /// CG18777	1631558_at	48.5167	195.495	26.8849	24.6411	0.554138	0.507888	0.137522	0.126044	CG18777-RA	---	---	0005214 // structural constituent of chitin-based cuticle // inferred from sequence or structural similarity /// 0005515 // protein binding // inferred from physical interaction /// 0042302 // structural constituent of cuticle // inferred from electronic annotation	---			4.02944
CG17698	---	1638619_s_at	43.8706	27.9676	24.6459	19.7045	0.561786	0.449151	0.881228	0.704546	CG17698-RB	0006468 // protein phosphorylation // non-traceable author statement /// 0006468 // protein phosphorylation // inferred from electronic annotation	---	0000166 // nucleotide binding // inferred from electronic annotation /// 0004672 // protein kinase activity // inferred from electronic annotation /// 0004674 // protein serine/threonine kinase activity // non-traceable author statement /// 0004674 // protein serine/threonine kinase activity // inferred from electronic annotation /// 0004683 // calmodulin-dependent protein kinase activity // infe…	---			0.637504
CG5080	---	1624982_s_at	64.824	41.1202	36.5769	37.9507	0.564249	0.585441	0.889513	0.922921	CG5080-RB	---	---	---	---			0.634335
CG14419	---	1641307_at	224.735	202.375	126.886	2455.4	0.564604	10.9257	0.626985	12.1329	CG14419-RA	---	---	0005515 // protein binding // inferred from physical interaction	---			0.900506
CR40461 /// His2B:CG17949 /// His2B:CG33868 /// His2B:CG33870 /// His2B:CG33872 /// His2B:CG33874 /// His2B:CG33876 /// His2B:CG33878 /// His2B:CG33880 /// His2B:CG33882 /// His2B:CG33884 /// His2B:CG33886 /// His2B:CG33888 /// His2B:CG33890 /// His2B:CG33892 /// His2B:CG33894 /// His2B:CG33896 /// His2B:CG33898 /// His2B:CG33900 /// His2B:CG33902 /// His2B:CG33904 /// His2B:CG33906 /// His2B:CG3…	--- /// His2B:CG17949 /// His2B:CG33868 /// His2B:CG33870 /// His2B:CG33872 /// His2B:CG33874 /// His2B:CG33876 /// His2B:CG33878 /// His2B:CG33880 /// His2B:CG33882 /// His2B:CG33884 /// His2B:CG33886 /// His2B:CG33888 /// His2B:CG33890 /// His2B:CG33892	1623281_s_at	486.907	273.797	275.739	712.781	0.566308	1.4639	1.00709	2.60332	CG17949-RA	0006333 // chromatin assembly or disassembly // inferred from sequence or structural similarity /// 0006334 // nucleosome assembly // inferred from electronic annotation /// 0006334 // nucleosome assembly // non-traceable author statement	0000786 // nucleosome // inferred from electronic annotation /// 0000786 // nucleosome // inferred from sequence or structural similarity /// 0000786 // nucleosome // non-traceable author statement /// 0005634 // nucleus // inferred from electronic annotation /// 0005811 // lipid particle // inferred from direct assay /// 0035267 // NuA4 histone acetyltransferase complex // inferred from direct a…	0003677 // DNA binding // inferred from electronic annotation /// 0003677 // DNA binding // inferred from sequence or structural similarity /// 0003677 // DNA binding // non-traceable author statement /// 0005515 // protein binding // inferred from physical interaction	---			0.562319
CG17290	---	1625558_a_at	11.3782	12.9921	6.52362	8.01543	0.573346	0.704457	0.502122	0.616946	CG17290-RA	---	---	---	---			1.14185
Ac78C	Adenylyl cyclase 78C	1628412_at	104.534	64.3829	59.9946	148.083	0.573921	1.4166	0.931841	2.30004	CG10564-RA	0001582 // detection of chemical stimulus involved in sensory perception of sweet taste // inferred from mutant phenotype /// 0009190 // cyclic nucleotide biosynthetic process // inferred from electronic annotation /// 0009744 // response to sucrose stimulus // inferred from mutant phenotype /// 0010353 // response to trehalose stimulus // inferred from mutant phenotype /// 0023034 // intracellul…	0016021 // integral to membrane // inferred from electronic annotation	0000166 // nucleotide binding // inferred from electronic annotation /// 0004016 // adenylate cyclase activity // inferred from sequence or structural similarity /// 0004016 // adenylate cyclase activity // non-traceable author statement /// 0004016 // adenylate cyclase activity // inferred from electronic annotation /// 0016829 // lyase activity // inferred from electronic annotation /// 0016849…	---			0.615901
Calx	Na/Ca-exchange protein	1623234_s_at	74.4763	65.2935	43.3693	45.3676	0.582323	0.609156	0.66422	0.694826	CG5685-RA	0006816 // calcium ion transport // inferred from electronic annotation /// 0007154 // cell communication // inferred from electronic annotation /// 0007602 // phototransduction // inferred from mutant phenotype /// 0055085 // transmembrane transport // inferred from electronic annotation	0005886 // plasma membrane // inferred from sequence or structural similarity /// 0016020 // membrane // inferred from electronic annotation /// 0016021 // integral to membrane // inferred from electronic annotation	0005432 // calcium:sodium antiporter activity // inferred from direct assay /// 0005432 // calcium:sodium antiporter activity // inferred from mutant phenotype /// 0005432 // calcium:sodium antiporter activity // inferred from sequence or structural similarity /// 0005432 // calcium:sodium antiporter activity // traceable author statement /// 0005432 // calcium:sodium antiporter activity // infer…	---			0.876702
CG3244	---	1638365_at	26.8818	26.5708	15.6877	15.2885	0.583581	0.568729	0.590411	0.575385	CG3244-RA	---	---	0005488 // binding // inferred from electronic annotation /// 0005529 // sugar binding // inferred from electronic annotation	---			0.988432
Oat	Ornithine aminotransferase precursor	1627352_at	283.595	227.103	166.072	409.563	0.585596	1.44419	0.731263	1.80343	CG8782-RA	0006591 // ornithine metabolic process // inferred from sequence or structural similarity /// 0006591 // ornithine metabolic process // non-traceable author statement	0005739 // mitochondrion // inferred from direct assay /// 0005739 // mitochondrion // inferred from electronic annotation /// 0005759 // mitochondrial matrix // inferred from sequence or structural similarity /// 0005759 // mitochondrial matrix // non-traceable author statement /// 0005759 // mitochondrial matrix // inferred from electronic annotation	0003824 // catalytic activity // inferred from electronic annotation /// 0004587 // ornithine-oxo-acid transaminase activity // inferred from sequence or structural similarity /// 0004587 // ornithine-oxo-acid transaminase activity // non-traceable author statement /// 0004587 // ornithine-oxo-acid transaminase activity // inferred from electronic annotation /// 0008483 // transaminase activity /…	---			0.800801
CG7860	---	1634351_at	93.2509	85.5578	54.8227	904.68	0.587905	9.70157	0.640768	10.5739	CG7860-RA	0033345 // asparagine catabolic process via L-aspartate // inferred from sequence or structural similarity /// 0035071 // salivary gland cell autophagic cell death // inferred from expression pattern /// 0048102 // autophagic cell death // inferred from expression pattern	0005737 // cytoplasm // inferred from sequence or structural similarity	0003948 // N4-(beta-N-acetylglucosaminyl)-L-asparaginase activity // inferred from sequence or structural similarity /// 0004067 // asparaginase activity // inferred from sequence or structural similarity /// 0004067 // asparaginase activity // inferred from electronic annotation /// 0005515 // protein binding // inferred from physical interaction /// 0016787 // hydrolase activity // inferred fro…	---			0.917501
CG11638	---	1637913_at	51.5816	38.1553	30.3697	254.97	0.588771	4.94304	0.795951	6.68243	CG11638-RA	---	---	0005509 // calcium ion binding // inferred from sequence or structural similarity /// 0005509 // calcium ion binding // inferred from electronic annotation /// 0005515 // protein binding // inferred from physical interaction	---			0.739708
CG31900	---	1627870_at	29.0771	17.9024	17.1293	17.107	0.589101	0.588334	0.95682	0.955574	CG31900-RA	---	---	---	---			0.615687
Hsp70Ba /// Hsp70Bb /// Hsp70Bbb /// Hsp70Bc	heat shock 70 /// 87C locus /// Hsp70Bbb /// heat shock 70	1626821_s_at	4860.6	2674.27	2865.7	9968.36	0.589576	2.05085	1.07158	3.7275	CG6489-RA	0001666 // response to hypoxia // inferred from expression pattern /// 0001666 // response to hypoxia // inferred from mutant phenotype /// 0006950 // response to stress // inferred from electronic annotation /// 0006986 // response to unfolded protein // non-traceable author statement /// 0009408 // response to heat // inferred from mutant phenotype /// 0009408 // response to heat // non-traceab…	0005811 // lipid particle // inferred from direct assay /// 0005875 // microtubule associated complex // inferred from direct assay	0000166 // nucleotide binding // inferred from electronic annotation /// 0005524 // ATP binding // inferred from electronic annotation	---			0.550193
TwdlB	CG6478	1626765_at	17.9716	16.8457	10.6935	13.4579	0.595025	0.748843	0.634793	0.798892	CG6478-RA	---	---	---	---			0.937353
His2B:CG17949 /// His2B:CG33910	His2B:CG17949 /// His2B:CG33910	1635666_at	364.221	219.125	218.402	558.081	0.599642	1.53226	0.9967	2.54686	CG17949-RA	0006333 // chromatin assembly or disassembly // inferred from sequence or structural similarity /// 0006334 // nucleosome assembly // inferred from electronic annotation /// 0006334 // nucleosome assembly // non-traceable author statement	0000786 // nucleosome // inferred from sequence or structural similarity /// 0000786 // nucleosome // inferred from electronic annotation /// 0000786 // nucleosome // non-traceable author statement /// 0005634 // nucleus // inferred from electronic annotation /// 0005811 // lipid particle // inferred from direct assay /// 0035267 // NuA4 histone acetyltransferase complex // inferred from direct a…	0003677 // DNA binding // inferred from sequence or structural similarity /// 0003677 // DNA binding // inferred from electronic annotation /// 0003677 // DNA binding // non-traceable author statement /// 0005515 // protein binding // inferred from physical interaction	---			0.601627
nvy	nervy	1623977_at	378	280.305	228.873	31.7769	0.605483	0.0840659	0.816513	0.113365	CG3385-RA	0006355 // regulation of transcription, DNA-dependent // inferred from sequence or structural similarity /// 0006355 // regulation of transcription, DNA-dependent // inferred from electronic annotation /// 0007411 // axon guidance // inferred from mutant phenotype /// 0007517 // muscle organ development // inferred from mutant phenotype /// 0008407 // bristle morphogenesis // inferred from mutant…	0005634 // nucleus // inferred from direct assay /// 0005634 // nucleus // inferred from sequence or structural similarity /// 0005634 // nucleus // inferred from electronic annotation	0003700 // sequence-specific DNA binding transcription factor activity // inferred from sequence or structural similarity /// 0003700 // sequence-specific DNA binding transcription factor activity // inferred from electronic annotation /// 0008270 // zinc ion binding // inferred from electronic annotation /// 0046872 // metal ion binding // inferred from electronic annotation	---			0.741548
CG18473	---	1623903_at	654.446	523.303	397.766	1405.5	0.60779	2.14762	0.760107	2.68583	CG18473-RA	0009056 // catabolic process // inferred from electronic annotation	---	0004063 // aryldialkylphosphatase activity // inferred from sequence or structural similarity /// 0008270 // zinc ion binding // inferred from electronic annotation /// 0016787 // hydrolase activity // non-traceable author statement /// 0016787 // hydrolase activity // inferred from electronic annotation /// 0016788 // hydrolase activity, acting on ester bonds // inferred from electronic annotati…	---			0.799611
---	---	1625336_s_at	33.5145	24.0049	20.4164	20.9717	0.609181	0.62575	0.850512	0.873644	HDC08273	---	---	---	---			0.716253
CG16710	---	1626889_at	25.243	19.4154	15.3927	28.5745	0.60978	1.13198	0.792805	1.47174	CG16710-RA	0006508 // proteolysis // inferred from electronic annotation /// 0006508 // proteolysis // non-traceable author statement	---	0003824 // catalytic activity // inferred from electronic annotation /// 0004252 // serine-type endopeptidase activity // inferred from electronic annotation /// 0004252 // serine-type endopeptidase activity // non-traceable author statement /// 0008233 // peptidase activity // inferred from electronic annotation /// 0008236 // serine-type peptidase activity // inferred from electronic annotation…	---			0.769143
Mlp60A	Muscle-specific LIM protein at 60A	1638818_at	28.8419	93.653	17.6022	18.4255	0.610299	0.638844	0.187951	0.196742	CG33149-RA	0007275 // multicellular organismal development // inferred from electronic annotation /// 0007517 // muscle organ development // inferred from electronic annotation /// 0016202 // regulation of striated muscle tissue development // non-traceable author statement /// 0030154 // cell differentiation // inferred from electronic annotation	0005634 // nucleus // non-traceable author statement /// 0005634 // nucleus // traceable author statement /// 0005634 // nucleus // inferred from electronic annotation /// 0005737 // cytoplasm // non-traceable author statement /// 0005737 // cytoplasm // inferred from electronic annotation	0005515 // protein binding // traceable author statement /// 0008270 // zinc ion binding // inferred from electronic annotation /// 0008270 // zinc ion binding // non-traceable author statement /// 0046872 // metal ion binding // inferred from electronic annotation	---			3.24712
CG10960	---	1629469_s_at	1138.22	948.993	700.184	370.907	0.615159	0.325867	0.737819	0.390843	CG10960-RC	0006810 // transport // inferred from electronic annotation /// 0055085 // transmembrane transport // inferred from electronic annotation	0016020 // membrane // inferred from electronic annotation /// 0016021 // integral to membrane // inferred from electronic annotation	0005215 // transporter activity // inferred from electronic annotation /// 0005355 // glucose transmembrane transporter activity // inferred from sequence or structural similarity /// 0022891 // substrate-specific transmembrane transporter activity // inferred from electronic annotation	---			0.833754
lola	longitudinals lacking	1633089_a_at	69.4274	48.4952	43.0304	39.8666	0.619789	0.57422	0.887312	0.822074	CG12052-RJ	0001964 // startle response // inferred from mutant phenotype /// 0002121 // inter-male aggressive behavior // inferred from mutant phenotype /// 0006350 // transcription // inferred from electronic annotation /// 0006357 // regulation of transcription from RNA polymerase II promoter // non-traceable author statement /// 0007275 // multicellular organismal development // inferred from electronic …	0005622 // intracellular // inferred from electronic annotation /// 0005634 // nucleus // inferred from direct assay /// 0005634 // nucleus // non-traceable author statement /// 0005634 // nucleus // inferred from electronic annotation	0003676 // nucleic acid binding // inferred from electronic annotation /// 0003677 // DNA binding // inferred from electronic annotation /// 0003702 // RNA polymerase II transcription factor activity // non-traceable author statement /// 0003704 // specific RNA polymerase II transcription factor activity // inferred from sequence or structural similarity /// 0003704 // specific RNA polymerase II …	---			0.698502
---	---	AFFX-ThrX-5_at	78.4913	60.8545	49.0689	46.8887	0.625151	0.597374	0.80633	0.770504	---	0006520 // cellular amino acid metabolic process // inferred from electronic annotation /// 0006566 // threonine metabolic process // inferred from electronic annotation /// 0008152 // metabolic process // inferred from electronic annotation /// 0008652 // cellular amino acid biosynthetic process // inferred from electronic annotation /// 0009082 // branched chain family amino acid biosynthetic p…	0005737 // cytoplasm // inferred from electronic annotation	0000166 // nucleotide binding // inferred from electronic annotation /// 0003824 // catalytic activity // inferred from electronic annotation /// 0004412 // homoserine dehydrogenase activity // inferred from electronic annotation /// 0004413 // homoserine kinase activity // inferred from electronic annotation /// 0004795 // threonine synthase activity // inferred from electronic annotation /// 00…	---			0.775303
---	---	1631568_a_at	150.984	130.147	94.7375	289.007	0.627466	1.91415	0.727929	2.22063	CG32717-RB	---	---	0004385 // guanylate kinase activity // inferred from electronic annotation /// 0005515 // protein binding // inferred from electronic annotation /// 0016740 // transferase activity // inferred from electronic annotation /// 0016787 // hydrolase activity // inferred from electronic annotation	---			0.861989
stv	starvin	1634364_s_at	174.958	108.864	110.026	1725.32	0.628871	9.86136	1.01068	15.8485	CG32130-RA	0006508 // proteolysis // inferred from electronic annotation /// 0006915 // apoptosis // inferred from electronic annotation	0030018 // Z disc // inferred from direct assay	0003824 // catalytic activity // inferred from electronic annotation /// 0004252 // serine-type endopeptidase activity // inferred from electronic annotation /// 0005515 // protein binding // inferred from electronic annotation /// 0005515 // protein binding // inferred from physical interaction /// 0008233 // peptidase activity // inferred from electronic annotation /// 0008236 // serine-type pe…	---			0.622228
---	---	AFFX-r2-Bs-dap-M_at	1036.45	905.467	652.574	633.381	0.629622	0.611104	0.720704	0.699507	---	0006350 // transcription // inferred from electronic annotation /// 0006355 // regulation of transcription, DNA-dependent // inferred from electronic annotation /// 0006396 // RNA processing // inferred from electronic annotation /// 0006464 // protein modification process // inferred from electronic annotation /// 0008033 // tRNA processing // inferred from electronic annotation /// 0008152 // m…	0005737 // cytoplasm // inferred from electronic annotation /// 0005886 // plasma membrane // inferred from electronic annotation /// 0016020 // membrane // inferred from electronic annotation /// 0016021 // integral to membrane // inferred from electronic annotation	0000166 // nucleotide binding // inferred from electronic annotation /// 0003677 // DNA binding // inferred from electronic annotation /// 0003723 // RNA binding // inferred from electronic annotation /// 0003824 // catalytic activity // inferred from electronic annotation /// 0004077 // biotin-[acetyl-CoA-carboxylase] ligase activity // inferred from electronic annotation /// 0004810 // tRNA ade…	---			0.873621
Cyp12a4	Cyp12a4	1632114_at	682.147	520.838	429.67	324.886	0.629878	0.476269	0.824958	0.623775	CG6042-RA	0017085 // response to insecticide // inferred from mutant phenotype /// 0055114 // oxidation reduction // inferred from electronic annotation	0005739 // mitochondrion // inferred from sequence or structural similarity /// 0005739 // mitochondrion // non-traceable author statement /// 0005739 // mitochondrion // inferred from electronic annotation /// 0016020 // membrane // inferred from electronic annotation /// 0031966 // mitochondrial membrane // inferred from electronic annotation	0004497 // monooxygenase activity // inferred from electronic annotation /// 0005506 // iron ion binding // inferred from electronic annotation /// 0005515 // protein binding // inferred from physical interaction /// 0009055 // electron carrier activity // inferred from electronic annotation /// 0009055 // electron carrier activity // inferred from sequence or structural similarity /// 0009055 //…	---			0.763527
CG12546 /// CG14452	--- /// ---	1633411_s_at	19.3776	20.1875	12.243	10.7142	0.631811	0.552917	0.606463	0.530735	CG14452-RA	---	---	---	---			1.0418
NtR	NtR	1625140_at	255.622	230.857	161.583	97.2659	0.632118	0.380507	0.699927	0.421325	CG6698-RA	0006810 // transport // inferred from electronic annotation /// 0006811 // ion transport // inferred from electronic annotation	0016020 // membrane // inferred from electronic annotation /// 0016021 // integral to membrane // inferred from electronic annotation	0005230 // extracellular ligand-gated ion channel activity // inferred from electronic annotation /// 0005231 // excitatory extracellular ligand-gated ion channel activity // inferred from sequence or structural similarity	---			0.90312
Hsp70Ba /// Hsp70Bb /// Hsp70Bbb	heat shock 70 /// 87C locus /// Hsp70Bbb	1629827_s_at	14.0837	10.4317	8.95401	31.8014	0.635772	2.25803	0.858348	3.04854	CG31449-RA	0001666 // response to hypoxia // inferred from expression pattern /// 0001666 // response to hypoxia // inferred from mutant phenotype /// 0006950 // response to stress // inferred from electronic annotation /// 0006986 // response to unfolded protein // non-traceable author statement /// 0009408 // response to heat // inferred from mutant phenotype /// 0009408 // response to heat // non-traceab…	0005811 // lipid particle // inferred from direct assay /// 0005875 // microtubule associated complex // inferred from direct assay	0000166 // nucleotide binding // inferred from electronic annotation /// 0005524 // ATP binding // inferred from electronic annotation	---			0.740693
Spn100A	Serpin 100A	1629926_at	26.261	22.9834	16.7518	20.782	0.637897	0.791365	0.728866	0.90422	CG1342-RA	---	---	0004867 // serine-type endopeptidase inhibitor activity // inferred from sequence or structural similarity /// 0004867 // serine-type endopeptidase inhibitor activity // inferred from electronic annotation	---			0.875191
CG10073	---	1637592_at	28.0338	28.7537	17.9753	33.0202	0.641203	1.17787	0.625147	1.14838	CG10073-RA	0006508 // proteolysis // inferred from electronic annotation	---	0008233 // peptidase activity // inferred from electronic annotation /// 0016787 // hydrolase activity // inferred from electronic annotation	---			1.02568
Tsp42Ea	tetraspanin 42E	1630145_s_at	678.283	602.956	435.376	2090.9	0.64188	3.08264	0.72207	3.46775	CG18817-RA	---	0016020 // membrane // inferred from electronic annotation /// 0016021 // integral to membrane // inferred from electronic annotation /// 0016021 // integral to membrane // inferred from sequence or structural similarity	---	---			0.888945
alpha-Man-IIb	alpha-mannosidase	1632936_at	59.3681	49.6141	38.1279	51.756	0.642229	0.871782	0.768489	1.04317	CG4606-RA	0005975 // carbohydrate metabolic process // inferred from electronic annotation /// 0006013 // mannose metabolic process // inferred from electronic annotation /// 0008152 // metabolic process // inferred from electronic annotation	0000139 // Golgi membrane // inferred from sequence or structural similarity	0003824 // catalytic activity // inferred from electronic annotation /// 0004553 // hydrolase activity, hydrolyzing O-glycosyl compounds // inferred from electronic annotation /// 0004559 // alpha-mannosidase activity // inferred from sequence or structural similarity /// 0004559 // alpha-mannosidase activity // non-traceable author statement /// 0004559 // alpha-mannosidase activity // inferred …	---			0.835703
His2A:CG31618 /// His2A:CG33808 /// His2A:CG33814 /// His2A:CG33817 /// His2A:CG33820 /// His2A:CG33823 /// His2A:CG33826 /// His2A:CG33829 /// His2A:CG33832 /// His2A:CG33835 /// His2A:CG33838 /// His2A:CG33841 /// His2A:CG33844 /// His2A:CG33847 /// His2A:CG33850 /// His2A:CG33853 /// His2A:CG33856 /// His2A:CG33859 /// His2A:CG33862 /// His2A:CG33865	His2A:CG31618 /// His2A:CG33808 /// His2A:CG33814 /// His2A:CG33817 /// His2A:CG33820 /// His2A:CG33823 /// His2A:CG33826 /// His2A:CG33829 /// His2A:CG33832 /// His2A:CG33835 /// His2A:CG33838 /// His2A:CG33841 /// His2A:CG33844 /// His2A:CG33847 /// His2A:CG33850 /// His2A:CG33853 /// His2A:CG33856 /// His2A:CG33859 /// His2A:CG33862 /// His2A:CG33865	1625925_at	491.089	334.378	316.1	368.335	0.64367	0.750036	0.945336	1.10155	CG31618-RA	0006333 // chromatin assembly or disassembly // inferred from sequence or structural similarity /// 0006334 // nucleosome assembly // inferred from sequence or structural similarity /// 0006334 // nucleosome assembly // inferred from electronic annotation /// 0006334 // nucleosome assembly // non-traceable author statement	0000786 // nucleosome // inferred from sequence or structural similarity /// 0000786 // nucleosome // inferred from electronic annotation /// 0000786 // nucleosome // non-traceable author statement /// 0005634 // nucleus // inferred from electronic annotation /// 0005811 // lipid particle // inferred from direct assay	0003677 // DNA binding // inferred from sequence or structural similarity /// 0003677 // DNA binding // inferred from electronic annotation /// 0003677 // DNA binding // non-traceable author statement /// 0005515 // protein binding // inferred from physical interaction	---			0.680891
Gs1	glutamine synthetase I	1632852_s_at	1029.24	727.76	662.791	326.331	0.643959	0.317059	0.910727	0.448405	CG2718-RB	0006541 // glutamine metabolic process // non-traceable author statement /// 0006542 // glutamine biosynthetic process // inferred from electronic annotation /// 0006807 // nitrogen compound metabolic process // inferred from electronic annotation	0005739 // mitochondrion // inferred from direct assay /// 0005739 // mitochondrion // non-traceable author statement /// 0005739 // mitochondrion // inferred from electronic annotation /// 0005811 // lipid particle // inferred from direct assay	0000166 // nucleotide binding // inferred from electronic annotation /// 0003824 // catalytic activity // inferred from electronic annotation /// 0004356 // glutamate-ammonia ligase activity // inferred from direct assay /// 0004356 // glutamate-ammonia ligase activity // inferred from sequence or structural similarity /// 0004356 // glutamate-ammonia ligase activity // non-traceable author state…	---			0.707082
baz	Bazooka	1629227_at	189.981	136.671	122.363	106.279	0.644081	0.559418	0.895311	0.777624	CG5055-RA	0000910 // cytokinesis // inferred from mutant phenotype /// 0001738 // morphogenesis of a polarized epithelium // traceable author statement /// 0002009 // morphogenesis of an epithelium // traceable author statement /// 0007043 // cell-cell junction assembly // non-traceable author statement /// 0007163 // establishment or maintenance of cell polarity // non-traceable author statement /// 00072…	0005737 // cytoplasm // non-traceable author statement /// 0005912 // adherens junction // inferred from direct assay /// 0005913 // cell-cell adherens junction // non-traceable author statement /// 0005914 // spot adherens junction // inferred from direct assay /// 0005915 // zonula adherens // inferred from direct assay /// 0005938 // cell cortex // traceable author statement /// 0016324 // api…	0005080 // protein kinase C binding // inferred from sequence or structural similarity /// 0005515 // protein binding // inferred from physical interaction /// 0005515 // protein binding // inferred from sequence or structural similarity /// 0005515 // protein binding // inferred from electronic annotation /// 0035091 // phosphoinositide binding // inferred from direct assay	---			0.719394
CG4398	---	1632975_at	147.806	115.53	95.2293	188.879	0.644284	1.27788	0.824284	1.63489	CG4398-RA	---	---	---	---			0.781629
CG3940	---	1627647_at	1811.41	1567.2	1169.25	1433.3	0.645491	0.791258	0.746079	0.91456	CG3940-RA	0006730 // one-carbon metabolic process // inferred from electronic annotation	---	0004089 // carbonate dehydratase activity // inferred from sequence or structural similarity /// 0004089 // carbonate dehydratase activity // inferred from electronic annotation /// 0008270 // zinc ion binding // inferred from electronic annotation /// 0016829 // lyase activity // inferred from electronic annotation /// 0046872 // metal ion binding // inferred from electronic annotation	---			0.865179
---	---	1638015_at	342.073	255.537	221.505	319.309	0.647539	0.933454	0.866823	1.24956	HDC14735	---	---	0008270 // zinc ion binding // inferred from electronic annotation	---			0.747025
CG30492	---	1637188_s_at	113.197	81.0606	73.3949	63.7903	0.648385	0.563536	0.905433	0.786946	CG30492-RC	0002121 // inter-male aggressive behavior // inferred from mutant phenotype	---	0008270 // zinc ion binding // inferred from electronic annotation	---			0.716105
CG30492 /// CG30494	--- /// ---	1628613_a_at	198.056	171.462	128.483	174.14	0.648721	0.879249	0.749338	1.01562	CG30492-RE	0002121 // inter-male aggressive behavior // inferred from mutant phenotype	---	0008270 // zinc ion binding // inferred from electronic annotation	---			0.865726
Hsp70Aa /// Hsp70Ab	heat shock 70 /// heat shock 70	1639571_s_at	5226.83	3449.47	3396	12512.7	0.649724	2.39394	0.984498	3.62744	CG18743-RA	0001666 // response to hypoxia // inferred from expression pattern /// 0001666 // response to hypoxia // inferred from mutant phenotype /// 0006950 // response to stress // inferred from electronic annotation /// 0006986 // response to unfolded protein // non-traceable author statement /// 0009408 // response to heat // inferred from mutant phenotype /// 0009408 // response to heat // inferred fr…	0005875 // microtubule associated complex // inferred from direct assay	0000166 // nucleotide binding // inferred from electronic annotation /// 0005515 // protein binding // inferred from physical interaction /// 0005524 // ATP binding // inferred from electronic annotation	---			0.659955
Hsp27	heat shock protein hsp27	1628117_at	3412.89	2159.29	2228.3	11194.9	0.652907	3.28019	1.03196	5.18455	CG4466-RA	0006950 // response to stress // inferred from electronic annotation /// 0008340 // determination of adult lifespan // inferred from mutant phenotype /// 0009408 // response to heat // inferred from sequence or structural similarity /// 0009408 // response to heat // non-traceable author statement /// 0009408 // response to heat // inferred from electronic annotation /// 0042026 // protein refold…	0005875 // microtubule associated complex // inferred from direct assay	0005515 // protein binding // inferred from physical interaction	---			0.632685
CG30463	---	1633463_s_at	39.7914	35.7854	26.059	10.4376	0.65489	0.262307	0.728202	0.291671	CG30463-RA	---	0000139 // Golgi membrane // inferred from electronic annotation /// 0005794 // Golgi apparatus // inferred from electronic annotation /// 0016020 // membrane // inferred from electronic annotation /// 0016021 // integral to membrane // inferred from electronic annotation	0004653 // polypeptide N-acetylgalactosaminyltransferase activity // inferred from sequence or structural similarity /// 0004653 // polypeptide N-acetylgalactosaminyltransferase activity // inferred from electronic annotation /// 0005515 // protein binding // inferred from physical interaction /// 0005529 // sugar binding // inferred from electronic annotation /// 0016740 // transferase activity …	---			0.899325
Cip4	Cip4	1631119_at	205.738	144.414	134.778	197.608	0.655094	0.960482	0.933276	1.36834	CG15015-RA	0007165 // signal transduction // inferred from sequence or structural similarity /// 0007498 // mesoderm development // inferred from expression pattern /// 0030036 // actin cytoskeleton organization // inferred from sequence or structural similarity	0005622 // intracellular // inferred from electronic annotation	0005515 // protein binding // inferred from sequence or structural similarity /// 0005515 // protein binding // inferred from physical interaction /// 0017048 // Rho GTPase binding // inferred from sequence or structural similarity	---			0.70193
---	---	1629416_s_at	18.0374	12.9225	11.819	12.1818	0.655248	0.675362	0.914603	0.942679	HDC09603	---	---	---	---			0.716428
CG40178 /// CG41320	--- /// ---	1625862_x_at	43.126	36.8483	28.2842	42.4416	0.65585	0.98413	0.767583	1.15179	CG40178-RC	0006457 // protein folding // inferred from electronic annotation /// 0045454 // cell redox homeostasis // inferred from electronic annotation	---	0031072 // heat shock protein binding // inferred from electronic annotation /// 0051082 // unfolded protein binding // inferred from electronic annotation	---			0.854435
nimB5	CG16873	1630412_at	85.2943	69.0357	55.9634	50.1896	0.656121	0.588429	0.810644	0.72701	CG16873-RA	---	---	---	---			0.809382
wbl	windbeutel	1640386_at	15.6512	12.1071	10.2955	10.8385	0.657809	0.692502	0.850368	0.895217	CG7225-RA	0000042 // protein targeting to Golgi // inferred from genetic interaction /// 0000042 // protein targeting to Golgi // traceable author statement /// 0007275 // multicellular organismal development // inferred from electronic annotation /// 0007313 // maternal specification of dorsal/ventral axis, oocyte, soma encoded // traceable author statement /// 0008063 // Toll signaling pathway // traceab…	0005783 // endoplasmic reticulum // traceable author statement /// 0005783 // endoplasmic reticulum // inferred from direct assay /// 0005783 // endoplasmic reticulum // inferred from electronic annotation /// 0005788 // endoplasmic reticulum lumen // inferred from electronic annotation	0005515 // protein binding // inferred from physical interaction /// 0042803 // protein homodimerization activity // inferred from physical interaction	---			0.773558
CG13067	---	1628261_at	17.8257	15.8335	11.7454	11.1139	0.658906	0.623479	0.741812	0.701927	CG13067-RA	---	---	0005515 // protein binding // inferred from physical interaction	---			0.888239
CG2444	---	1633607_at	37.6661	26.6829	24.8432	298.504	0.659564	7.92501	0.93105	11.1871	CG2444-RA	---	---	---	---			0.708408
Amph	amphiphysin	1627410_at	233.465	200.421	154.031	105.952	0.659759	0.453824	0.768538	0.528649	CG8604-RA	0006887 // exocytosis // traceable author statement /// 0006897 // endocytosis // non-traceable author statement /// 0006937 // regulation of muscle contraction // inferred from mutant phenotype /// 0007269 // neurotransmitter secretion // non-traceable author statement /// 0008104 // protein localization // inferred from mutant phenotype /// 0042052 // rhabdomere development // inferred from mut…	0005737 // cytoplasm // inferred from electronic annotation /// 0005886 // plasma membrane // inferred from direct assay /// 0045202 // synapse // inferred from direct assay	0005515 // protein binding // inferred from electronic annotation	---			0.85846
CG15531	---	1638528_at	27.724	18.7534	18.3178	16.711	0.660721	0.602763	0.976771	0.891089	CG15531-RA	0006629 // lipid metabolic process // inferred from electronic annotation /// 0006633 // fatty acid biosynthetic process // inferred from electronic annotation /// 0008610 // lipid biosynthetic process // inferred from electronic annotation /// 0055114 // oxidation reduction // inferred from electronic annotation	0016021 // integral to membrane // inferred from electronic annotation	0004768 // stearoyl-CoA 9-desaturase activity // inferred from sequence or structural similarity /// 0004768 // stearoyl-CoA 9-desaturase activity // inferred from electronic annotation /// 0005515 // protein binding // inferred from physical interaction /// 0016491 // oxidoreductase activity // inferred from electronic annotation /// 0016717 // oxidoreductase activity, acting on paired donors, w…	---			0.676434
kermit	lethal (2) 02045	1638267_s_at	470.816	326.835	311.552	149.104	0.661727	0.316692	0.95324	0.456205	CG11546-RA	0009966 // regulation of signal transduction // inferred from sequence or structural similarity	---	0005515 // protein binding // inferred from sequence or structural similarity /// 0005515 // protein binding // inferred from electronic annotation	---			0.694188
---	---	1632067_at	94.4898	89.9923	62.6073	41.2916	0.662582	0.436995	0.695697	0.458835	CG7915-RB	0007165 // signal transduction // inferred from electronic annotation /// 0045087 // innate immune response // inferred from electronic annotation	0005737 // cytoplasm // inferred from electronic annotation /// 0031224 // intrinsic to membrane // inferred from electronic annotation	0004888 // transmembrane receptor activity // inferred from electronic annotation /// 0005488 // binding // inferred from electronic annotation	---			0.952402
CG1544	---	1641199_a_at	79.6378	61.2596	52.8168	107.993	0.663213	1.35605	0.862179	1.76287	CG1544-RA	0006091 // generation of precursor metabolites and energy // inferred from sequence or structural similarity /// 0006096 // glycolysis // inferred from electronic annotation /// 0008152 // metabolic process // inferred from electronic annotation /// 0055114 // oxidation reduction // inferred from electronic annotation	0005739 // mitochondrion // inferred from electronic annotation /// 0031966 // mitochondrial membrane // inferred from sequence or structural similarity	0004591 // oxoglutarate dehydrogenase (succinyl-transferring) activity // inferred from sequence or structural similarity /// 0004591 // oxoglutarate dehydrogenase (succinyl-transferring) activity // inferred from electronic annotation /// 0005515 // protein binding // inferred from physical interaction /// 0016491 // oxidoreductase activity // inferred from electronic annotation /// 0016624 // o…	---			0.769228
---	---	AFFX-DapX-M_at	922.975	834.407	613.144	585.608	0.664313	0.634479	0.734826	0.701826	---	0006350 // transcription // inferred from electronic annotation /// 0006355 // regulation of transcription, DNA-dependent // inferred from electronic annotation /// 0006396 // RNA processing // inferred from electronic annotation /// 0006464 // protein modification process // inferred from electronic annotation /// 0008033 // tRNA processing // inferred from electronic annotation /// 0008152 // m…	0005737 // cytoplasm // inferred from electronic annotation /// 0005886 // plasma membrane // inferred from electronic annotation /// 0016020 // membrane // inferred from electronic annotation /// 0016021 // integral to membrane // inferred from electronic annotation	0000166 // nucleotide binding // inferred from electronic annotation /// 0003677 // DNA binding // inferred from electronic annotation /// 0003723 // RNA binding // inferred from electronic annotation /// 0003824 // catalytic activity // inferred from electronic annotation /// 0004077 // biotin-[acetyl-CoA-carboxylase] ligase activity // inferred from electronic annotation /// 0004810 // tRNA ade…	---			0.904041
CG13252	---	1629062_at	133.776	116.469	88.8778	62.1407	0.66438	0.464514	0.763102	0.533537	CG13252-RA	---	---	---	---			0.870631
CG1407	---	1633735_a_at	117.716	95.908	78.3838	81.6193	0.665873	0.693358	0.817282	0.851017	CG1407-RC	---	---	0008270 // zinc ion binding // inferred from electronic annotation /// 0046872 // metal ion binding // inferred from electronic annotation	---			0.814741
Rapgap1	Rapgap1	1624122_a_at	93.0379	60.3735	62.1141	95.1889	0.667621	1.02312	1.02883	1.57667	CG6682-RA	0007165 // signal transduction // inferred from electronic annotation /// 0007265 // Ras protein signal transduction // inferred from sequence or structural similarity /// 0051056 // regulation of small GTPase mediated signal transduction // inferred from electronic annotation	0005622 // intracellular // inferred from electronic annotation	0005096 // GTPase activator activity // inferred from electronic annotation /// 0005099 // Ras GTPase activator activity // inferred from sequence or structural similarity	---			0.648913
CG14227	---	1629085_at	62.0404	54.9527	41.4254	368.283	0.667716	5.93618	0.753836	6.70182	CG14227-RA	0006508 // proteolysis // inferred from electronic annotation	---	0003824 // catalytic activity // inferred from electronic annotation /// 0004252 // serine-type endopeptidase activity // inferred from electronic annotation /// 0004252 // serine-type endopeptidase activity // non-traceable author statement /// 0016787 // hydrolase activity // inferred from electronic annotation	---			0.885757
Mmp2	Matrix metalloproteinase 2	1623299_at	20.8056	19.9293	13.9498	15.3502	0.670482	0.737792	0.699964	0.770234	CG1794-RA	0006508 // proteolysis // inferred from electronic annotation /// 0007424 // open tracheal system development // inferred from mutant phenotype /// 0007426 // tracheal outgrowth, open tracheal system // inferred from mutant phenotype /// 0007561 // imaginal disc eversion // inferred from mutant phenotype /// 0008152 // metabolic process // inferred from electronic annotation /// 0034769 // baseme…	0005886 // plasma membrane // inferred from direct assay /// 0030425 // dendrite // inferred from mutant phenotype /// 0031012 // extracellular matrix // inferred from electronic annotation	0004222 // metalloendopeptidase activity // inferred from direct assay /// 0004222 // metalloendopeptidase activity // inferred from sequence or structural similarity /// 0004222 // metalloendopeptidase activity // non-traceable author statement /// 0004222 // metalloendopeptidase activity // traceable author statement /// 0004222 // metalloendopeptidase activity // inferred from electronic annot…	---			0.957881
---	---	1629760_s_at	1313.4	986.304	880.971	922.817	0.670756	0.702617	0.893204	0.935631	HDC20470	---	---	---	---			0.750955
Mhc	Myosin heavy chain	1635460_a_at	16.3704	44.3468	10.9981	12.8283	0.671827	0.783625	0.248002	0.289272	CG17927-RG	0006936 // muscle contraction // inferred from mutant phenotype /// 0006941 // striated muscle contraction // traceable author statement /// 0007427 // epithelial cell migration, open tracheal system // inferred from mutant phenotype /// 0030239 // myofibril assembly // inferred from mutant phenotype /// 0030241 // skeletal muscle myosin thick filament assembly // inferred from mutant phenotype /…	0005737 // cytoplasm // inferred from electronic annotation /// 0005859 // muscle myosin complex // inferred from direct assay /// 0005859 // muscle myosin complex // inferred from sequence or structural similarity /// 0005863 // striated muscle myosin thick filament // inferred from direct assay /// 0016459 // myosin complex // inferred from sequence or structural similarity /// 0016459 // myosi…	0000146 // microfilament motor activity // inferred from sequence or structural similarity /// 0000166 // nucleotide binding // inferred from electronic annotation /// 0003774 // motor activity // inferred from electronic annotation /// 0003779 // actin binding // inferred from electronic annotation /// 0005515 // protein binding // inferred from physical interaction /// 0005516 // calmodulin bin…	---			2.70896
CG32699	---	1624210_at	122.435	100.548	82.4116	65.1615	0.673107	0.532214	0.819623	0.648063	CG32699-RA	0008152 // metabolic process // inferred from electronic annotation /// 0008654 // phospholipid biosynthetic process // inferred from electronic annotation /// 0008654 // phospholipid biosynthetic process // inferred from sequence or structural similarity	0000139 // Golgi membrane // inferred from electronic annotation /// 0005783 // endoplasmic reticulum // inferred from electronic annotation /// 0005783 // endoplasmic reticulum // inferred from sequence or structural similarity /// 0005789 // endoplasmic reticulum membrane // inferred from electronic annotation /// 0005794 // Golgi apparatus // inferred from electronic annotation /// 0005794 // …	0005509 // calcium ion binding // inferred from electronic annotation /// 0008415 // acyltransferase activity // inferred from electronic annotation /// 0016740 // transferase activity // inferred from electronic annotation /// 0047184 // 1-acylglycerophosphocholine O-acyltransferase activity // inferred from electronic annotation /// 0047184 // 1-acylglycerophosphocholine O-acyltransferase activ…	---			0.821239
---	---	AFFX-ThrX-M_at	130.053	111.108	87.8456	76.7812	0.675462	0.590385	0.790631	0.691049	---	0006520 // cellular amino acid metabolic process // inferred from electronic annotation /// 0006566 // threonine metabolic process // inferred from electronic annotation /// 0008152 // metabolic process // inferred from electronic annotation /// 0008652 // cellular amino acid biosynthetic process // inferred from electronic annotation /// 0009082 // branched chain family amino acid biosynthetic p…	0005737 // cytoplasm // inferred from electronic annotation	0000166 // nucleotide binding // inferred from electronic annotation /// 0003824 // catalytic activity // inferred from electronic annotation /// 0004412 // homoserine dehydrogenase activity // inferred from electronic annotation /// 0004413 // homoserine kinase activity // inferred from electronic annotation /// 0004795 // threonine synthase activity // inferred from electronic annotation /// 00…	---			0.854333
Hsp67Bc	Gene 3	1638484_at	104.155	71.3508	70.4022	887.42	0.675938	8.52019	0.986705	12.4374	CG4190-RA	0006950 // response to stress // inferred from electronic annotation /// 0009408 // response to heat // inferred from sequence or structural similarity /// 0009408 // response to heat // non-traceable author statement /// 0009408 // response to heat // inferred from electronic annotation	---	0005515 // protein binding // inferred from physical interaction	---			0.685045
Baldspot	baldspot	1637773_s_at	931.206	714.09	629.467	540.635	0.67597	0.580575	0.881495	0.757096	CG3971-RA	0007283 // spermatogenesis // inferred from mutant phenotype	0016021 // integral to membrane // inferred from electronic annotation /// 0016021 // integral to membrane // inferred from sequence or structural similarity /// 0016021 // integral to membrane // non-traceable author statement	---	---			0.766845
---	---	AFFX-r2-Bs-phe-M_at	325.927	274.161	221.434	235.078	0.679396	0.72126	0.807677	0.857446	---	0000160 // two-component signal transduction system (phosphorelay) // inferred from electronic annotation /// 0008152 // metabolic process // inferred from electronic annotation /// 0008652 // cellular amino acid biosynthetic process // inferred from electronic annotation /// 0009073 // aromatic amino acid family biosynthetic process // inferred from electronic annotation /// 0009094 // L-phenyla…	0005622 // intracellular // inferred from electronic annotation /// 0005737 // cytoplasm // inferred from electronic annotation	0000155 // two-component sensor activity // inferred from electronic annotation /// 0000166 // nucleotide binding // inferred from electronic annotation /// 0004664 // prephenate dehydratase activity // inferred from electronic annotation /// 0005525 // GTP binding // inferred from electronic annotation /// 0016301 // kinase activity // inferred from electronic annotation /// 0016597 // amino aci…	---			0.841173
CG9009 /// DsecCG9009	long chain fatty acid CoA ligase /// ---	1637257_at	87.8175	76.3673	59.7601	157.705	0.680503	1.79583	0.782535	2.06509	CG9009-RA	0008152 // metabolic process // inferred from electronic annotation	---	0003824 // catalytic activity // inferred from electronic annotation /// 0004467 // long-chain fatty acid-CoA ligase activity // inferred from sequence or structural similarity /// 0004467 // long-chain fatty acid-CoA ligase activity // inferred from electronic annotation /// 0016874 // ligase activity // inferred from electronic annotation	---			0.869613
ocn	ocnus	1639413_at	18.3409	13.7752	12.49	36.4134	0.68099	1.98536	0.906699	2.6434	CG7929-RA	---	---	0005515 // protein binding // inferred from physical interaction	---			0.751065
CG17124	---	1633795_a_at	14.6092	11.2013	9.94933	26.3605	0.681033	1.80438	0.888228	2.35334	CG17124-RA	0042325 // regulation of phosphorylation // inferred from electronic annotation	0005737 // cytoplasm // inferred from electronic annotation	0004864 // phosphoprotein phosphatase inhibitor activity // non-traceable author statement /// 0005515 // protein binding // inferred from electronic annotation	---			0.766732
CG11714 /// Fuca	--- /// alpha-L-fucosidase	1635028_s_at	157.462	130.324	107.281	73.6168	0.681312	0.467521	0.823184	0.564874	CG33047-RA	0005975 // carbohydrate metabolic process // inferred from electronic annotation /// 0006004 // fucose metabolic process // inferred from sequence or structural similarity /// 0006004 // fucose metabolic process // inferred from electronic annotation /// 0006027 // glycosaminoglycan catabolic process // non-traceable author statement /// 0008152 // metabolic process // inferred from electronic an…	0005737 // cytoplasm // inferred by curator	0003824 // catalytic activity // inferred from electronic annotation /// 0004560 // alpha-L-fucosidase activity // inferred from sequence or structural similarity /// 0004560 // alpha-L-fucosidase activity // inferred from electronic annotation /// 0004560 // alpha-L-fucosidase activity // traceable author statement /// 0005515 // protein binding // inferred from electronic annotation /// 0005515…	---			0.827655
tutl	turtle	1639004_at	11.153	9.17265	7.63625	9.7576	0.684682	0.874886	0.832502	1.06377	CG15427-RA	0007411 // axon guidance // inferred from mutant phenotype /// 0007414 // axonal defasciculation // inferred from mutant phenotype /// 0007422 // peripheral nervous system development // non-traceable author statement /// 0007629 // flight behavior // inferred from mutant phenotype /// 0008344 // adult locomotory behavior // inferred from mutant phenotype /// 0016199 // axon midline choice point …	0016020 // membrane // inferred from electronic annotation /// 0016021 // integral to membrane // inferred from electronic annotation	---	---			0.822439
His4:CG31611 /// His4:CG33869 /// His4:CG33871 /// His4:CG33873 /// His4:CG33875 /// His4:CG33877 /// His4:CG33879 /// His4:CG33881 /// His4:CG33883 /// His4:CG33885 /// His4:CG33887 /// His4:CG33889 /// His4:CG33891 /// His4:CG33893 /// His4:CG33895 /// His4:CG33897 /// His4:CG33899 /// His4:CG33901 /// His4:CG33903 /// His4:CG33905 /// His4:CG33907 /// His4:CG33909	His4:CG31611 /// His4:CG33869 /// His4:CG33871 /// His4:CG33873 /// His4:CG33875 /// His4:CG33877 /// His4:CG33879 /// His4:CG33881 /// His4:CG33883 /// His4:CG33885 /// His4:CG33887 /// His4:CG33889 /// His4:CG33891 /// His4:CG33893 /// His4:CG33895 /// His4:CG33897 /// His4:CG33899 /// His4:CG33901 /// His4:CG33903 /// His4:CG33905 /// His4:CG33907 /// His4:CG33909	1635715_at	1944.63	1416.67	1335.15	4188.45	0.686585	2.15385	0.942458	2.95654	CG31611-RA	0006333 // chromatin assembly or disassembly // inferred from sequence or structural similarity /// 0006334 // nucleosome assembly // inferred from sequence or structural similarity /// 0006334 // nucleosome assembly // inferred from direct assay /// 0006334 // nucleosome assembly // inferred from electronic annotation /// 0051276 // chromosome organization // inferred from sequence or structural…	0000786 // nucleosome // inferred from sequence or structural similarity /// 0000786 // nucleosome // inferred from direct assay /// 0000786 // nucleosome // inferred from electronic annotation /// 0005634 // nucleus // inferred from sequence or structural similarity /// 0005634 // nucleus // inferred from electronic annotation	0003677 // DNA binding // inferred from sequence or structural similarity /// 0003677 // DNA binding // inferred from direct assay /// 0003677 // DNA binding // inferred from electronic annotation /// 0005515 // protein binding // inferred from physical interaction	---			0.728505
CG9399	---	1638009_s_at	441.703	399.961	303.585	369.572	0.687306	0.836698	0.759037	0.924021	CG9399-RB	---	---	0005515 // protein binding // inferred from physical interaction	---			0.905497
CG33099	---	1637063_at	67.2327	59.8448	46.319	22.8118	0.688935	0.339296	0.773986	0.381183	CG33099-RA	0055114 // oxidation reduction // inferred from electronic annotation	---	0016491 // oxidoreductase activity // inferred from electronic annotation /// 0045544 // gibberellin 20-oxidase activity // inferred from sequence or structural similarity	---			0.890113
CG14629	---	1636804_at	602.097	478.883	415.016	88.321	0.689285	0.146689	0.866634	0.184431	CG14629-RA	---	---	---	---			0.795359
Cyp12a5	Cyp12a5	1629771_at	488.577	416.809	337.023	97.6312	0.689806	0.199828	0.80858	0.234235	CG11821-RA	0055114 // oxidation reduction // inferred from electronic annotation	0005739 // mitochondrion // inferred from sequence or structural similarity /// 0005739 // mitochondrion // non-traceable author statement /// 0005739 // mitochondrion // inferred from electronic annotation /// 0016020 // membrane // inferred from electronic annotation /// 0031966 // mitochondrial membrane // inferred from electronic annotation	0004497 // monooxygenase activity // inferred from electronic annotation /// 0005506 // iron ion binding // inferred from electronic annotation /// 0009055 // electron carrier activity // inferred from electronic annotation /// 0009055 // electron carrier activity // inferred from sequence or structural similarity /// 0009055 // electron carrier activity // non-traceable author statement /// 0016…	---			0.853108
---	---	AFFX-r2-Dros-GAPDH-3_a_at	484.095	401.988	333.991	212.881	0.689929	0.43975	0.83085	0.529571	AFFX-Dm-Gpdh-3	---	---	---	---			0.830389
CG32000	---	1625955_a_at	14.1301	11.225	9.74988	18.9175	0.690007	1.33881	0.868588	1.68531	CG32000-RE	0006754 // ATP biosynthetic process // inferred from electronic annotation /// 0006812 // cation transport // inferred from sequence or structural similarity /// 0006812 // cation transport // inferred from electronic annotation /// 0008152 // metabolic process // inferred from electronic annotation	0016020 // membrane // inferred from electronic annotation /// 0016021 // integral to membrane // inferred from sequence or structural similarity /// 0016021 // integral to membrane // inferred from electronic annotation	0000166 // nucleotide binding // inferred from electronic annotation /// 0003824 // catalytic activity // inferred from electronic annotation /// 0005515 // protein binding // inferred from physical interaction /// 0005524 // ATP binding // inferred from electronic annotation /// 0015662 // ATPase activity, coupled to transmembrane movement of ions, phosphorylative mechanism // inferred from elec…	---			0.7944
---	---	1635431_at	10.5832	9.81334	7.30547	8.83062	0.690287	0.834396	0.744443	0.899858	CG40092-RA	---	---	---	---			0.927253
Hsp68	Heat shock protein 68	1638872_at	1297.52	848.865	896.332	6680.17	0.690804	5.14842	1.05592	7.86954	CG5436-RA	0006457 // protein folding // inferred from sequence or structural similarity /// 0006950 // response to stress // inferred from electronic annotation /// 0008340 // determination of adult lifespan // inferred from mutant phenotype /// 0009408 // response to heat // inferred from sequence or structural similarity /// 0009408 // response to heat // non-traceable author statement	0005739 // mitochondrion // inferred from sequence or structural similarity /// 0005811 // lipid particle // inferred from direct assay /// 0005875 // microtubule associated complex // inferred from direct assay	0000166 // nucleotide binding // inferred from electronic annotation /// 0005524 // ATP binding // inferred from electronic annotation /// 0051082 // unfolded protein binding // inferred from sequence or structural similarity	---			0.654221
nimB3	CG34003	1634806_at	44.5329	43.3306	30.7942	33.0003	0.691495	0.741032	0.710681	0.761593	Dm.2L.8912.0	---	---	---	---			0.973003
zfh2	Zn finger homeodomain 2	1627320_at	145.037	125.156	100.311	151.985	0.691622	1.04791	0.801486	1.21437	CG1449-RA	0006355 // regulation of transcription, DNA-dependent // inferred from electronic annotation /// 0007399 // nervous system development // inferred from expression pattern /// 0007417 // central nervous system development // non-traceable author statement /// 0007476 // imaginal disc-derived wing morphogenesis // inferred from mutant phenotype /// 0045449 // regulation of transcription // inferred…	0005622 // intracellular // inferred from electronic annotation /// 0005634 // nucleus // inferred from sequence or structural similarity /// 0005634 // nucleus // non-traceable author statement /// 0005634 // nucleus // inferred from electronic annotation	0003676 // nucleic acid binding // inferred from electronic annotation /// 0003677 // DNA binding // non-traceable author statement /// 0003677 // DNA binding // traceable author statement /// 0003677 // DNA binding // inferred from electronic annotation /// 0003700 // sequence-specific DNA binding transcription factor activity // inferred from electronic annotation /// 0003702 // RNA polymerase …	---			0.862924
Mp20	myophilin	1630509_at	30.0854	34.7548	20.8207	23.5698	0.692055	0.783431	0.599074	0.678174	CG4696-RA	0007155 // cell adhesion // inferred from mutant phenotype /// 0007520 // myoblast fusion // inferred from mutant phenotype /// 0008360 // regulation of cell shape // inferred from mutant phenotype	0043292 // contractile fiber // non-traceable author statement	0003779 // actin binding // inferred from sequence or structural similarity /// 0005509 // calcium ion binding // inferred from sequence or structural similarity /// 0005515 // protein binding // inferred from physical interaction	---			1.15521
Tsp42Ec	tetraspanin 42E	1630051_at	28.7096	24.5594	19.8736	39.3828	0.692228	1.37176	0.809206	1.60357	CG12847-RA	---	0016020 // membrane // inferred from electronic annotation /// 0016021 // integral to membrane // inferred from electronic annotation /// 0016021 // integral to membrane // inferred from sequence or structural similarity	---	---			0.855441
CG34376	CG13845	1633067_at	33.0939	24.6892	22.9198	47.9815	0.69257	1.44986	0.928335	1.94342	CG13845-RA	---	---	0005515 // protein binding // inferred from electronic annotation /// 0005515 // protein binding // inferred from physical interaction	---			0.746035
---	---	1634915_at	22.3245	17.3468	15.5155	18.3285	0.695	0.821005	0.89443	1.05659	HDC06015	---	---	---	---			0.77703
l(1)G0196	lethal (1) G0196	1641542_at	47.8658	40.5272	33.3238	140.19	0.696193	2.92881	0.822259	3.45916	CG14616-RE	0006020 // inositol metabolic process // inferred from sequence or structural similarity	0005829 // cytosol // inferred from sequence or structural similarity	0000166 // nucleotide binding // inferred from electronic annotation /// 0000827 // inositol 1,3,4,5,6-pentakisphosphate kinase activity // inferred from sequence or structural similarity /// 0000832 // inositol hexakisphosphate 5-kinase activity // inferred from sequence or structural similarity /// 0003993 // acid phosphatase activity // inferred from electronic annotation /// 0005524 // ATP bi…	---			0.846684
Cpr97Eb	CG15884	1639351_at	29.8169	23.5584	20.7611	14.2916	0.696286	0.479314	0.88126	0.606647	CG15884-RA	---	---	0005214 // structural constituent of chitin-based cuticle // inferred from sequence or structural similarity /// 0005515 // protein binding // inferred from physical interaction /// 0042302 // structural constituent of cuticle // inferred from electronic annotation	---			0.790103
CG4623	---	1627574_at	14.7648	14.5302	10.3161	12.9061	0.698698	0.874111	0.70998	0.888226	CG4623-RA	---	---	0005515 // protein binding // inferred from physical interaction	---			0.984109
CR40354 /// Eb1	--- /// Eb1	1626214_s_at	241.968	196.548	169.3	287.371	0.699679	1.18764	0.861365	1.46209	CG40354-RA	0000022 // mitotic spindle elongation // inferred from direct assay /// 0000022 // mitotic spindle elongation // inferred from mutant phenotype /// 0007017 // microtubule-based process // inferred from sequence or structural similarity /// 0007017 // microtubule-based process // traceable author statement /// 0007052 // mitotic spindle organization // traceable author statement /// 0007059 // chr…	0005737 // cytoplasm // inferred from direct assay /// 0005874 // microtubule // inferred from direct assay /// 0005875 // microtubule associated complex // inferred from direct assay /// 0005875 // microtubule associated complex // inferred from sequence or structural similarity /// 0005875 // microtubule associated complex // traceable author statement /// 0005876 // spindle microtubule // infe…	0005515 // protein binding // inferred from physical interaction /// 0008017 // microtubule binding // inferred from electronic annotation /// 0008017 // microtubule binding // inferred from sequence or structural similarity /// 0008017 // microtubule binding // traceable author statement	---			0.812291
CG12728	---	1633728_at	76.1386	69.5823	53.2804	229.913	0.699781	3.01967	0.765717	3.3042	CG12728-RA	---	---	0005515 // protein binding // inferred from physical interaction	---			0.913889
CG17598	---	1632433_at	179.408	160.226	125.562	427.628	0.69987	2.38356	0.783654	2.6689	CG17598-RA	0006470 // protein dephosphorylation // inferred from electronic annotation /// 0006470 // protein dephosphorylation // non-traceable author statement	0008287 // protein serine/threonine phosphatase complex // inferred from electronic annotation	0003824 // catalytic activity // inferred from electronic annotation /// 0004721 // phosphoprotein phosphatase activity // inferred from electronic annotation /// 0004722 // protein serine/threonine phosphatase activity // inferred from electronic annotation /// 0004722 // protein serine/threonine phosphatase activity // non-traceable author statement /// 0016787 // hydrolase activity // inferred…	---			0.893085
---	---	1637912_at	30.7265	27.4581	21.5404	30.1688	0.701035	0.98185	0.78448	1.09872	HDC18571	---	---	---	---			0.89363
CG32495 /// GS	--- /// Glutathione Synthetase	1627321_x_at	61.9011	59.8974	43.4708	394.77	0.702261	6.37743	0.725754	6.59077	CG6835-RA	0006750 // glutathione biosynthetic process // inferred from electronic annotation /// 0006750 // glutathione biosynthetic process // inferred from sequence or structural similarity /// 0006974 // response to DNA damage stimulus // inferred from mutant phenotype	---	0003824 // catalytic activity // inferred from electronic annotation /// 0004363 // glutathione synthase activity // inferred from sequence or structural similarity /// 0004363 // glutathione synthase activity // inferred from electronic annotation /// 0005524 // ATP binding // inferred from electronic annotation /// 0016874 // ligase activity // inferred from electronic annotation	---			0.96763
CG8303	---	1636759_at	15.0611	11.7057	10.579	11.8579	0.702407	0.787323	0.90375	1.01301	CG8303-RA	0006629 // lipid metabolic process // inferred from electronic annotation /// 0008152 // metabolic process // inferred from electronic annotation /// 0008610 // lipid biosynthetic process // inferred from electronic annotation /// 0010025 // wax biosynthetic process // inferred from sequence or structural similarity /// 0055114 // oxidation reduction // inferred from electronic annotation	0005777 // peroxisome // inferred from sequence or structural similarity /// 0016020 // membrane // inferred from electronic annotation /// 0016021 // integral to membrane // inferred from electronic annotation	0003824 // catalytic activity // inferred from electronic annotation /// 0005488 // binding // inferred from electronic annotation /// 0016491 // oxidoreductase activity // inferred from electronic annotation /// 0016620 // oxidoreductase activity, acting on the aldehyde or oxo group of donors, NAD or NADP as acceptor // inferred from electronic annotation /// 0050062 // long-chain-fatty-acyl-CoA…	---			0.777214
CG4300	---	1633292_a_at	351.636	268.105	247.612	119.014	0.704173	0.338457	0.923565	0.443908	CG4300-RA	0006597 // spermine biosynthetic process // inferred from electronic annotation /// 0008295 // spermidine biosynthetic process // inferred from sequence or structural similarity	---	0003824 // catalytic activity // inferred from electronic annotation /// 0004766 // spermidine synthase activity // inferred from sequence or structural similarity /// 0004766 // spermidine synthase activity // inferred from electronic annotation /// 0005515 // protein binding // inferred from physical interaction /// 0016740 // transferase activity // inferred from electronic annotation /// 0016…	---			0.76245
Idgf3	Imaginal disc growth factor 3	1626301_at	967.435	870.906	681.303	1203.58	0.704236	1.2441	0.782292	1.38199	CG4559-RA	0005975 // carbohydrate metabolic process // inferred from electronic annotation /// 0006032 // chitin catabolic process // inferred from electronic annotation /// 0007275 // multicellular organismal development // inferred from electronic annotation /// 0007444 // imaginal disc development // inferred from direct assay	0005576 // extracellular region // inferred from direct assay /// 0005576 // extracellular region // inferred from electronic annotation /// 0005576 // extracellular region // non-traceable author statement	0003824 // catalytic activity // inferred from electronic annotation /// 0004553 // hydrolase activity, hydrolyzing O-glycosyl compounds // inferred from electronic annotation /// 0004568 // chitinase activity // inferred from electronic annotation /// 0004568 // chitinase activity // inferred from sequence or structural similarity /// 0008084 // imaginal disc growth factor receptor binding // in…	---			0.900222
---	---	1637445_at	9.16859	6.96816	6.45936	5.83673	0.704509	0.636601	0.926982	0.837629	CG31513-RA	---	---	---	---			0.760003
bib	big brain	1634044_at	36.3888	9.45363	25.6548	90.4612	0.70502	2.48597	2.71375	9.56894	CG4722-RA	0006810 // transport // inferred from electronic annotation /// 0006811 // ion transport // inferred from electronic annotation /// 0007032 // endosome organization // inferred from mutant phenotype /// 0007219 // Notch signaling pathway // non-traceable author statement /// 0007275 // multicellular organismal development // inferred from electronic annotation /// 0007398 // ectoderm development …	0005887 // integral to plasma membrane // non-traceable author statement /// 0016020 // membrane // inferred from electronic annotation /// 0016021 // integral to membrane // inferred from direct assay /// 0016021 // integral to membrane // inferred from sequence or structural similarity /// 0016021 // integral to membrane // inferred from electronic annotation	0005215 // transporter activity // inferred from electronic annotation /// 0005216 // ion channel activity // inferred from direct assay /// 0005216 // ion channel activity // inferred from electronic annotation /// 0005261 // cation channel activity // inferred from direct assay /// 0005372 // water transmembrane transporter activity // inferred from direct assay /// 0015267 // channel activity …	---			0.259795
CG8451	NA-dependent multivitamin transporter	1625857_at	160.183	142.619	112.977	358.571	0.705299	2.23851	0.792157	2.51418	CG8451-RA	0006810 // transport // inferred from electronic annotation /// 0006811 // ion transport // inferred from electronic annotation /// 0006814 // sodium ion transport // inferred from electronic annotation /// 0055085 // transmembrane transport // inferred from electronic annotation	0016020 // membrane // inferred from electronic annotation /// 0016021 // integral to membrane // inferred from electronic annotation	0005215 // transporter activity // inferred from electronic annotation /// 0008523 // sodium-dependent multivitamin transmembrane transporter activity // inferred from sequence or structural similarity	---			0.890352
CG9948	---	1623437_at	42.4275	32.8184	29.972	65.9521	0.706429	1.55447	0.913267	2.00961	CG9948-RA	---	---	0005515 // protein binding // inferred from physical interaction	---			0.773518
betaInt-nu	beta[nu] integrin	1630699_at	25.4391	26.8125	17.9721	20.5056	0.706479	0.806067	0.67029	0.764777	CG1762-RA	0007155 // cell adhesion // non-traceable author statement /// 0007155 // cell adhesion // inferred from electronic annotation /// 0007157 // heterophilic cell-cell adhesion // traceable author statement /// 0007160 // cell-matrix adhesion // inferred from electronic annotation /// 0007160 // cell-matrix adhesion // traceable author statement /// 0007229 // integrin-mediated signaling pathway // …	0008305 // integrin complex // inferred from sequence or structural similarity /// 0008305 // integrin complex // non-traceable author statement /// 0008305 // integrin complex // traceable author statement /// 0008305 // integrin complex // inferred from electronic annotation /// 0016020 // membrane // inferred from electronic annotation /// 0016021 // integral to membrane // inferred from elect…	0004872 // receptor activity // inferred from electronic annotation /// 0004872 // receptor activity // non-traceable author statement /// 0004872 // receptor activity // traceable author statement /// 0005488 // binding // inferred from electronic annotation /// 0050839 // cell adhesion molecule binding // non-traceable author statement /// 0050839 // cell adhesion molecule binding // traceable …	---			1.05399
CG11779 /// CG5835	--- /// ---	1627354_at	62.9009	48.8889	44.4573	113.339	0.706783	1.80187	0.909353	2.3183	CG5835-RA	0006626 // protein targeting to mitochondrion // inferred from sequence or structural similarity /// 0006886 // intracellular protein transport // inferred from electronic annotation /// 0015031 // protein transport // inferred from sequence or structural similarity	0005744 // mitochondrial inner membrane presequence translocase complex // inferred from sequence or structural similarity /// 0005744 // mitochondrial inner membrane presequence translocase complex // inferred from electronic annotation	0008566 // mitochondrial protein-transporting ATPase activity // inferred from electronic annotation /// 0015450 // P-P-bond-hydrolysis-driven protein transmembrane transporter activity // inferred from sequence or structural similarity /// 0015450 // P-P-bond-hydrolysis-driven protein transmembrane transporter activity // inferred from electronic annotation	---			0.777237
CG32412	---	1631426_at	287.296	250.059	203.091	1979.99	0.706904	6.89183	0.81217	7.91809	CG32412-RA	0006508 // proteolysis // inferred from electronic annotation	0005576 // extracellular region // inferred from direct assay	0008233 // peptidase activity // inferred from electronic annotation /// 0008415 // acyltransferase activity // inferred from electronic annotation /// 0016603 // glutaminyl-peptide cyclotransferase activity // inferred from direct assay /// 0016603 // glutaminyl-peptide cyclotransferase activity // inferred from sequence or structural similarity /// 0016603 // glutaminyl-peptide cyclotransferase…	---			0.87039
CG32442	---	1630989_a_at	253.2	212.532	179.113	199.557	0.7074	0.788141	0.842761	0.938952	CG32442-RA	---	---	---	---			0.839383
CG31064	---	1641182_at	58.4001	48.3504	41.3445	63.017	0.707952	1.07906	0.855102	1.30334	CG31064-RB	0006911 // phagocytosis, engulfment // inferred from mutant phenotype	---	0008270 // zinc ion binding // inferred from electronic annotation /// 0046872 // metal ion binding // inferred from electronic annotation	---			0.827915
CG15863	---	1631827_at	68.3003	64.1287	48.4409	42.7224	0.709235	0.625509	0.755371	0.666198	CG15863-RA	0006457 // protein folding // inferred from electronic annotation	0016272 // prefoldin complex // inferred from electronic annotation	0051082 // unfolded protein binding // inferred from electronic annotation	---			0.938923
---	---	1628554_at	11.9067	9.37466	8.45695	8.2798	0.710268	0.69539	0.902107	0.883211	S.C3R000531	---	---	---	---			0.787343
CG32298 /// CG32299	--- /// ---	1627339_at	19.4614	17.2828	13.8321	16.4802	0.710742	0.84681	0.800336	0.953557	CG32298-RA	---	---	---	---			0.888054
CG33275	---	1639074_at	266.821	236.967	189.836	1160.05	0.711472	4.34767	0.801106	4.89541	CG33167-RB	0035023 // regulation of Rho protein signal transduction // inferred from electronic annotation	0005622 // intracellular // inferred from electronic annotation	0005085 // guanyl-nucleotide exchange factor activity // inferred from sequence or structural similarity /// 0005089 // Rho guanyl-nucleotide exchange factor activity // inferred from electronic annotation /// 0005515 // protein binding // inferred from physical interaction	---			0.888112
CG2186	---	1630686_at	518.196	398.826	368.892	844.678	0.711877	1.63004	0.924945	2.11791	CG2186-RA	---	---	---	---			0.769643
net	net	1627446_at	21.2606	17.9444	15.1396	48.0632	0.712096	2.26067	0.843693	2.67845	CG11450-RA	0008586 // imaginal disc-derived wing vein morphogenesis // traceable author statement /// 0045449 // regulation of transcription // inferred from sequence or structural similarity /// 0045449 // regulation of transcription // inferred from electronic annotation	0005634 // nucleus // inferred from electronic annotation /// 0005634 // nucleus // non-traceable author statement	0003677 // DNA binding // inferred from electronic annotation /// 0003700 // sequence-specific DNA binding transcription factor activity // inferred from sequence or structural similarity /// 0003702 // RNA polymerase II transcription factor activity // non-traceable author statement /// 0030528 // transcription regulator activity // inferred from electronic annotation	---			0.844023
Ac76E	adenylyl cyclase	1628231_at	32.7315	25.5214	23.3197	25.8815	0.712454	0.790722	0.913731	1.01411	CG7978-RA	0006171 // cAMP biosynthetic process // inferred from electronic annotation /// 0009190 // cyclic nucleotide biosynthetic process // inferred from electronic annotation /// 0023034 // intracellular signaling pathway // inferred from electronic annotation	0016020 // membrane // inferred from electronic annotation /// 0016021 // integral to membrane // inferred from electronic annotation	0000166 // nucleotide binding // inferred from electronic annotation /// 0004016 // adenylate cyclase activity // inferred from sequence or structural similarity /// 0004016 // adenylate cyclase activity // non-traceable author statement /// 0004016 // adenylate cyclase activity // inferred from electronic annotation /// 0005524 // ATP binding // inferred from electronic annotation /// 0016829 //…	---			0.779719
CG9837	---	1639101_at	117.179	87.3888	83.5798	31.8713	0.713267	0.271988	0.956414	0.364707	CG9837-RA	---	---	0005515 // protein binding // inferred from physical interaction	---			0.745772
CG11883	---	1636569_a_at	114.385	79.1444	81.6654	71.8309	0.713952	0.627975	1.03185	0.907593	CG11883-RA	0009166 // nucleotide catabolic process // inferred from electronic annotation	---	0008253 // 5'-nucleotidase activity // inferred from sequence or structural similarity /// 0008253 // 5'-nucleotidase activity // inferred from electronic annotation /// 0016787 // hydrolase activity // inferred from electronic annotation	---			0.691913
CG40178 /// CG41320	--- /// ---	1625287_at	39.7239	29.3528	28.3672	36.7128	0.714109	0.924198	0.966424	1.25074	CG40178-RC	0006457 // protein folding // inferred from electronic annotation /// 0045454 // cell redox homeostasis // inferred from electronic annotation	---	0031072 // heat shock protein binding // inferred from electronic annotation /// 0051082 // unfolded protein binding // inferred from electronic annotation	---			0.738919
CG5004	transcript b	1640154_at	249.729	210.485	178.554	534.227	0.714991	2.13923	0.848297	2.53808	CG5004-RA	---	---	---	---			0.842854
gfzf	GST-containing FLYWCH zinc-finger protein	1640913_at	46.2002	42.501	33.0423	36.8827	0.715199	0.798325	0.777447	0.867809	CG31329-RA	---	0005737 // cytoplasm // inferred from direct assay	0003676 // nucleic acid binding // inferred from sequence or structural similarity /// 0004364 // glutathione transferase activity // inferred from sequence or structural similarity /// 0004364 // glutathione transferase activity // non-traceable author statement /// 0004364 // glutathione transferase activity // inferred from electronic annotation /// 0016740 // transferase activity // inferred …	---			0.919932
CG7879	---	1633635_s_at	111.715	92.7148	79.9923	115.969	0.716039	1.03808	0.862778	1.25082	CG7879-RA	0000381 // regulation of alternative nuclear mRNA splicing, via spliceosome // inferred from mutant phenotype	0005634 // nucleus // inferred by curator	0000166 // nucleotide binding // inferred from electronic annotation /// 0003676 // nucleic acid binding // inferred from electronic annotation /// 0003729 // mRNA binding // inferred from sequence or structural similarity /// 0005515 // protein binding // inferred from physical interaction	---			0.829923
---	---	1628077_at	33.127	34.0194	23.733	70.9977	0.716426	2.1432	0.697631	2.08698	S.C2R000437	0007165 // signal transduction // inferred from electronic annotation /// 0007166 // cell surface receptor linked signaling pathway // inferred from electronic annotation /// 0007186 // G-protein coupled receptor protein signaling pathway // inferred from sequence or structural similarity /// 0007186 // G-protein coupled receptor protein signaling pathway // inferred from electronic annotation //…	0005886 // plasma membrane // inferred from electronic annotation /// 0008021 // synaptic vesicle // non-traceable author statement /// 0016020 // membrane // inferred from electronic annotation /// 0016021 // integral to membrane // inferred from sequence or structural similarity /// 0016021 // integral to membrane // inferred from electronic annotation	0004871 // signal transducer activity // inferred from electronic annotation /// 0004872 // receptor activity // inferred from electronic annotation /// 0004888 // transmembrane receptor activity // inferred from electronic annotation /// 0004930 // G-protein coupled receptor activity // inferred from electronic annotation /// 0005529 // sugar binding // inferred from electronic annotation /// 00…	---			1.02694
CG11357	---	1632063_s_at	3821.7	3315.61	2738.65	3381.6	0.716605	0.884841	0.825986	1.0199	CG11357-RA	0006486 // protein glycosylation // inferred from electronic annotation	0005794 // Golgi apparatus // inferred from electronic annotation /// 0016020 // membrane // inferred from electronic annotation /// 0016021 // integral to membrane // inferred from electronic annotation	0008378 // galactosyltransferase activity // inferred from electronic annotation /// 0008499 // UDP-galactose:beta-N-acetylglucosamine beta-1,3-galactosyltransferase activity // inferred from sequence or structural similarity /// 0016740 // transferase activity // inferred from electronic annotation /// 0016757 // transferase activity, transferring glycosyl groups // inferred from sequence or str…	---			0.867575
ox	Ubiquinol-cytochrome C reductase	1633973_at	2096.45	1876.03	1502.34	716.778	0.716615	0.341901	0.800809	0.382071	CG8764-RA	0006122 // mitochondrial electron transport, ubiquinol to cytochrome c // inferred from sequence or structural similarity /// 0006122 // mitochondrial electron transport, ubiquinol to cytochrome c // inferred from electronic annotation /// 0006810 // transport // inferred from electronic annotation /// 0007286 // spermatid development // inferred from mutant phenotype /// 0022900 // electron tran…	0005739 // mitochondrion // inferred from electronic annotation /// 0005740 // mitochondrial envelope // inferred from electronic annotation /// 0005743 // mitochondrial inner membrane // inferred from electronic annotation /// 0005750 // mitochondrial respiratory chain complex III // inferred from sequence or structural similarity /// 0005750 // mitochondrial respiratory chain complex III // non…	0005515 // protein binding // inferred from physical interaction /// 0008121 // ubiquinol-cytochrome-c reductase activity // inferred from sequence or structural similarity /// 0008121 // ubiquinol-cytochrome-c reductase activity // non-traceable author statement /// 0008121 // ubiquinol-cytochrome-c reductase activity // inferred from electronic annotation	---			0.894864
TwdlB /// TwdlL	CG6478 /// CG6447	1630098_a_at	21.6695	18.1606	15.5492	15.2147	0.717559	0.702124	0.856204	0.837787	CG6447-RB	---	---	---	---			0.83807
Gpdh	5' gene	1616608_a_at	453.243	381.194	325.497	213.321	0.718151	0.470654	0.853888	0.559611	CG9042-RB	0005975 // carbohydrate metabolic process // inferred from electronic annotation /// 0006072 // glycerol-3-phosphate metabolic process // inferred from sequence or structural similarity /// 0006072 // glycerol-3-phosphate metabolic process // inferred from electronic annotation /// 0006127 // glycerophosphate shuttle // non-traceable author statement /// 0006641 // triglyceride metabolic process …	0005737 // cytoplasm // non-traceable author statement /// 0005737 // cytoplasm // inferred from electronic annotation /// 0005811 // lipid particle // inferred from direct assay /// 0009331 // glycerol-3-phosphate dehydrogenase complex // inferred from electronic annotation	0003824 // catalytic activity // inferred from electronic annotation /// 0004367 // glycerol-3-phosphate dehydrogenase [NAD+] activity // inferred from sequence or structural similarity /// 0004367 // glycerol-3-phosphate dehydrogenase [NAD+] activity // non-traceable author statement /// 0004367 // glycerol-3-phosphate dehydrogenase [NAD+] activity // inferred from electronic annotation /// 0005…	---			0.841037
TwdlN	CG5476	1629011_at	34.8979	46.6955	25.0779	22.8284	0.718608	0.654148	0.537052	0.488878	CG5476-RA	---	---	---	---			1.33806
Syb	synaptobrevin	1626835_at	409.597	321.547	294.688	373.047	0.719458	0.910766	0.916468	1.16016	CG12210-RB	0007269 // neurotransmitter secretion // non-traceable author statement /// 0016081 // synaptic vesicle docking involved in exocytosis // inferred from sequence or structural similarity /// 0016192 // vesicle-mediated transport // inferred from electronic annotation /// 0016192 // vesicle-mediated transport // inferred from sequence or structural similarity /// 0016192 // vesicle-mediated transpo…	0005886 // plasma membrane // inferred from direct assay /// 0005886 // plasma membrane // non-traceable author statement /// 0008021 // synaptic vesicle // inferred from sequence or structural similarity /// 0008021 // synaptic vesicle // non-traceable author statement /// 0016020 // membrane // inferred from electronic annotation /// 0016021 // integral to membrane // inferred from electronic a…	0005484 // SNAP receptor activity // inferred from sequence or structural similarity /// 0005484 // SNAP receptor activity // non-traceable author statement	---			0.785033
Fis1	---	1624857_at	889.13	810.631	640.332	978.43	0.720178	1.10044	0.789918	1.207	CG17510-RA	0007005 // mitochondrion organization // inferred from genetic interaction	---	0005488 // binding // inferred from electronic annotation /// 0005515 // protein binding // inferred from physical interaction	---			0.911713
CG14535	---	1624761_at	14.9779	15.3474	10.7886	14.9117	0.720302	0.99558	0.702961	0.971612	CG14535-RA	0007018 // microtubule-based movement // inferred from electronic annotation	0005874 // microtubule // inferred from electronic annotation	0000166 // nucleotide binding // inferred from electronic annotation /// 0003774 // motor activity // inferred from electronic annotation /// 0003777 // microtubule motor activity // inferred from electronic annotation /// 0005524 // ATP binding // inferred from electronic annotation	---			1.02467
CG15202	---	1639774_at	57.2463	47.1931	41.2484	341.607	0.720542	5.96732	0.874034	7.23849	CG15202-RA	---	---	---	---			0.824387
CG31038	---	1625178_at	269.957	203.466	194.525	381.287	0.720577	1.4124	0.956055	1.87396	CG31038-RA	---	---	0005515 // protein binding // inferred from physical interaction	---			0.753698
---	---	1625627_at	19.9351	15.6607	14.3671	17.5614	0.720692	0.880927	0.917396	1.12137	HDC12287	---	---	---	---			0.785584
Oatp33Eb	Organic anion transporting polypeptide 33Eb	1630804_at	10.5227	8.38819	7.58507	7.72678	0.720827	0.734294	0.904256	0.921151	CG6417-RA	0006810 // transport // inferred from electronic annotation /// 0015711 // organic anion transport // inferred from sequence or structural similarity	0016020 // membrane // inferred from electronic annotation	0005215 // transporter activity // inferred from electronic annotation /// 0008514 // organic anion transmembrane transporter activity // inferred from sequence or structural similarity /// 0015347 // sodium-independent organic anion transmembrane transporter activity // inferred from sequence or structural similarity	---			0.797149
CG14239 /// RpL36A	--- /// Ribosomal protein L36A	1641656_at	18.6357	16.6257	13.4343	14.3323	0.720887	0.769077	0.808042	0.862057	Dm.3R.46971.0	0000022 // mitotic spindle elongation // inferred from mutant phenotype /// 0006412 // translation // inferred from electronic annotation /// 0006810 // transport // inferred from electronic annotation /// 0006811 // ion transport // inferred from electronic annotation /// 0006814 // sodium ion transport // inferred from electronic annotation /// 0007052 // mitotic spindle organization // inferre…	0005622 // intracellular // inferred from electronic annotation /// 0005840 // ribosome // inferred from electronic annotation /// 0016020 // membrane // inferred from electronic annotation /// 0016021 // integral to membrane // inferred from electronic annotation /// 0022625 // cytosolic large ribosomal subunit // inferred from sequence similarity /// 0030529 // ribonucleoprotein complex // infe…	0003735 // structural constituent of ribosome // inferred from electronic annotation /// 0005216 // ion channel activity // inferred from electronic annotation /// 0005272 // sodium channel activity // inferred from electronic annotation /// 0005515 // protein binding // inferred from physical interaction	---			0.892141
CG6967	---	1626228_a_at	60.3222	70.6698	43.5126	119.66	0.721335	1.98367	0.615717	1.69322	CG6967-RA	0000184 // nuclear-transcribed mRNA catabolic process, nonsense-mediated decay // inferred from sequence or structural similarity	---	---	---			1.17154
CG3505	---	1636410_at	180.479	160.575	130.224	422.141	0.721547	2.339	0.81099	2.62894	CG3505-RA	0006508 // proteolysis // inferred from electronic annotation	---	0003824 // catalytic activity // inferred from electronic annotation /// 0004252 // serine-type endopeptidase activity // inferred from electronic annotation /// 0004252 // serine-type endopeptidase activity // non-traceable author statement /// 0016787 // hydrolase activity // inferred from electronic annotation	---			0.889711
CG5455	---	1632675_s_at	467.981	441.591	337.894	822.067	0.722024	1.75662	0.765173	1.8616	CG5455-RA	---	---	0003824 // catalytic activity // inferred from electronic annotation	---			0.943609
CG18769	---	1633715_s_at	14.4784	10.0606	10.4649	33.1038	0.722794	2.28643	1.04018	3.29043	CG18769-RA	---	---	---	---			0.694873
if	alphaPS2 integrin	1632744_a_at	22.2675	25.6896	16.105	13.7978	0.723254	0.619641	0.626908	0.537098	CG9623-RB	0007155 // cell adhesion // inferred from direct assay /// 0007155 // cell adhesion // inferred from mutant phenotype /// 0007155 // cell adhesion // inferred from electronic annotation /// 0007157 // heterophilic cell-cell adhesion // traceable author statement /// 0007160 // cell-matrix adhesion // inferred from sequence or structural similarity /// 0007229 // integrin-mediated signaling pathwa…	0008305 // integrin complex // inferred from electronic annotation /// 0008305 // integrin complex // inferred from sequence or structural similarity /// 0008305 // integrin complex // non-traceable author statement /// 0008305 // integrin complex // traceable author statement /// 0016020 // membrane // inferred from electronic annotation /// 0016021 // integral to membrane // inferred from elect…	0004872 // receptor activity // inferred from direct assay /// 0004872 // receptor activity // inferred from sequence or structural similarity /// 0004872 // receptor activity // inferred from electronic annotation /// 0005515 // protein binding // traceable author statement /// 0050839 // cell adhesion molecule binding // inferred from direct assay /// 0050839 // cell adhesion molecule binding /…	---			1.15368
mthl8	Mth-like 8	1633386_s_at	16.601	12.7202	12.0086	14.0407	0.723366	0.845772	0.944054	1.10381	CT37020	0006950 // response to stress // inferred from sequence or structural similarity /// 0006950 // response to stress // inferred from electronic annotation /// 0007165 // signal transduction // inferred from electronic annotation /// 0007186 // G-protein coupled receptor protein signaling pathway // inferred from sequence or structural similarity /// 0007186 // G-protein coupled receptor protein si…	0005886 // plasma membrane // inferred from electronic annotation /// 0016020 // membrane // inferred from electronic annotation /// 0016021 // integral to membrane // inferred from sequence or structural similarity /// 0016021 // integral to membrane // non-traceable author statement /// 0016021 // integral to membrane // inferred from electronic annotation	0004871 // signal transducer activity // inferred from electronic annotation /// 0004872 // receptor activity // inferred from electronic annotation /// 0004930 // G-protein coupled receptor activity // inferred from sequence or structural similarity /// 0004930 // G-protein coupled receptor activity // inferred from electronic annotation	---			0.766233
scpr-B /// scpr-C	SCP-containing protein B /// SCP-containing protein C	1637873_at	18.2919	18.4936	13.2331	16.7833	0.72344	0.917527	0.715552	0.907523	CG5106-RA	---	0005576 // extracellular region // inferred from electronic annotation	0005515 // protein binding // inferred from physical interaction	---			1.01102
arg	arginase	1637548_at	678.066	629.221	490.567	347.829	0.72348	0.512972	0.779642	0.552793	CG18104-RA	0006525 // arginine metabolic process // inferred from electronic annotation /// 0019547 // arginine catabolic process to ornithine // inferred from sequence or structural similarity	0005739 // mitochondrion // inferred from sequence or structural similarity	0004053 // arginase activity // inferred from sequence or structural similarity /// 0004053 // arginase activity // inferred from electronic annotation /// 0016787 // hydrolase activity // inferred from electronic annotation /// 0016813 // hydrolase activity, acting on carbon-nitrogen (but not peptide) bonds, in linear amidines // inferred from electronic annotation /// 0046872 // metal ion bindi…	---			0.927965
---	---	1631808_at	15.6307	11.5066	11.3223	12.0259	0.724363	0.769376	0.983982	1.04513	LD15354	0007280 // pole cell migration // inferred from genetic interaction /// 0007280 // pole cell migration // inferred from mutant phenotype /// 0007280 // pole cell migration // traceable author statement /// 0008299 // isoprenoid biosynthetic process // inferred from electronic annotation /// 0008299 // isoprenoid biosynthetic process // non-traceable author statement /// 0008299 // isoprenoid bios…	0005622 // intracellular // traceable author statement /// 0005789 // endoplasmic reticulum membrane // inferred from electronic annotation /// 0005789 // endoplasmic reticulum membrane // non-traceable author statement /// 0016021 // integral to membrane // inferred from electronic annotation	0004420 // hydroxymethylglutaryl-CoA reductase (NADPH) activity // inferred from sequence or structural similarity /// 0004420 // hydroxymethylglutaryl-CoA reductase (NADPH) activity // inferred from electronic annotation /// 0016491 // oxidoreductase activity // inferred from electronic annotation /// 0016616 // oxidoreductase activity, acting on the CH-OH group of donors, NAD or NADP as accepto…	---			0.736154
by	tensin	1630457_s_at	128.528	108.228	93.1315	29.3869	0.724601	0.228642	0.860515	0.271529	CR_tc_RE65113	0007016 // cytoskeletal anchoring at plasma membrane // inferred from sequence or structural similarity /// 0007475 // apposition of dorsal and ventral imaginal disc-derived wing surfaces // inferred from mutant phenotype /// 0007476 // imaginal disc-derived wing morphogenesis // inferred from mutant phenotype /// 0007476 // imaginal disc-derived wing morphogenesis // non-traceable author stateme…	0005925 // focal adhesion // inferred from sequence or structural similarity	0003779 // actin binding // inferred from sequence or structural similarity /// 0005515 // protein binding // inferred from electronic annotation /// 0005515 // protein binding // inferred from physical interaction	---			0.842055
raw	cyrano	1637286_a_at	274.749	232.393	199.162	109.571	0.724885	0.398802	0.857002	0.471488	CG12437-RB	0002009 // morphogenesis of an epithelium // inferred from mutant phenotype /// 0007390 // germ-band shortening // inferred from mutant phenotype /// 0007391 // dorsal closure // inferred from mutant phenotype /// 0007391 // dorsal closure // non-traceable author statement /// 0007391 // dorsal closure // traceable author statement /// 0007394 // dorsal closure, elongation of leading edge cells /…	---	0005515 // protein binding // inferred from physical interaction	---			0.845838
Hip14	htt-interacting protein 14	1637612_at	351.395	318.278	254.804	353.655	0.725122	1.00643	0.800571	1.11115	CG6017-RA	0007268 // synaptic transmission // inferred from mutant phenotype /// 0016079 // synaptic vesicle exocytosis // inferred from mutant phenotype	0005794 // Golgi apparatus // inferred from direct assay /// 0008021 // synaptic vesicle // inferred from direct assay /// 0045202 // synapse // inferred from direct assay	0005515 // protein binding // inferred from physical interaction /// 0008270 // zinc ion binding // inferred from electronic annotation /// 0046872 // metal ion binding // inferred from electronic annotation	---			0.905756
CG8773	---	1635769_at	15.2894	11.5313	11.0875	12.3645	0.725178	0.808699	0.961516	1.07226	CG8773-RA	0006508 // proteolysis // inferred from electronic annotation /// 0033227 // dsRNA transport // inferred from mutant phenotype	---	0004177 // aminopeptidase activity // inferred from sequence or structural similarity /// 0004177 // aminopeptidase activity // inferred from electronic annotation /// 0005515 // protein binding // inferred from physical interaction /// 0008237 // metallopeptidase activity // inferred from electronic annotation /// 0008270 // zinc ion binding // inferred from electronic annotation /// 0016787 // …	---			0.754203
tai	taiman	1632385_at	47.5181	33.5506	34.4834	34.1503	0.72569	0.71868	1.0278	1.01788	CG13109-RA	0006350 // transcription // inferred from electronic annotation /// 0007165 // signal transduction // inferred from electronic annotation /// 0007298 // border follicle cell migration // inferred from mutant phenotype /// 0045449 // regulation of transcription // inferred from sequence or structural similarity /// 0045449 // regulation of transcription // inferred from electronic annotation /// 0…	0005634 // nucleus // inferred from direct assay /// 0005634 // nucleus // inferred from electronic annotation /// 0008230 // ecdysone receptor holocomplex // inferred from direct assay	0003677 // DNA binding // inferred from electronic annotation /// 0003713 // transcription coactivator activity // inferred from sequence or structural similarity /// 0003713 // transcription coactivator activity // non-traceable author statement /// 0004871 // signal transducer activity // inferred from electronic annotation /// 0004872 // receptor activity // inferred from electronic annotation…	---			0.706059
Aly	Aly	1634966_a_at	488.725	409.871	354.773	263.212	0.725915	0.538569	0.865573	0.642183	CG1101-RB	0000398 // nuclear mRNA splicing, via spliceosome // inferred by curator	0005654 // nucleoplasm // inferred from direct assay /// 0031965 // nuclear membrane // inferred from direct assay /// 0071011 // precatalytic spliceosome // inferred from direct assay /// 0071013 // catalytic step 2 spliceosome // inferred from direct assay	0000166 // nucleotide binding // inferred from electronic annotation /// 0003676 // nucleic acid binding // inferred from electronic annotation /// 0003713 // transcription coactivator activity // inferred from sequence or structural similarity /// 0003729 // mRNA binding // inferred from sequence or structural similarity /// 0005515 // protein binding // inferred from physical interaction	---			0.838652
PGRP-SA	semmelweis	1628884_at	1058.74	930.394	769.526	5893.14	0.726834	5.56619	0.827097	6.33402	CG11709-RA	0006952 // defense response // non-traceable author statement /// 0006955 // immune response // inferred from sequence or structural similarity /// 0006955 // immune response // traceable author statement /// 0006965 // positive regulation of biosynthetic process of antibacterial peptides active against Gram-positive bacteria // inferred from mutant phenotype /// 0006965 // positive regulation of…	0005576 // extracellular region // inferred from direct assay /// 0005576 // extracellular region // inferred from sequence or structural similarity /// 0005576 // extracellular region // inferred from electronic annotation /// 0005887 // integral to plasma membrane // non-traceable author statement	0005515 // protein binding // inferred from physical interaction /// 0005515 // protein binding // inferred from electronic annotation /// 0008233 // peptidase activity // inferred from electronic annotation /// 0008329 // pattern recognition receptor activity // traceable author statement /// 0008745 // N-acetylmuramoyl-L-alanine amidase activity // inferred from electronic annotation /// 001601…	---			0.878776
glob1	Hemoglobin	1626641_s_at	125.362	96.8257	91.1193	53.9995	0.726848	0.430748	0.941065	0.557698	CG9734-RC	0006810 // transport // inferred from electronic annotation /// 0015671 // oxygen transport // inferred from electronic annotation	---	0005344 // oxygen transporter activity // inferred from sequence or structural similarity /// 0005344 // oxygen transporter activity // inferred from electronic annotation /// 0005506 // iron ion binding // inferred from electronic annotation /// 0005515 // protein binding // inferred from physical interaction /// 0019825 // oxygen binding // inferred from electronic annotation /// 0020037 // hem…	---			0.772368
CG31104	---	1634815_at	10.3448	9.09481	7.52003	8.31537	0.726935	0.803819	0.826849	0.914299	CG31104-RA	---	---	---	---			0.879164
---	---	1629674_s_at	15.4703	15.5528	11.2462	19.2834	0.726954	1.24648	0.723096	1.23987	CG10999-RA	---	---	---	---			1.00533
---	---	1634871_s_at	49.2333	38.6125	35.8197	25.5781	0.727551	0.519528	0.927672	0.66243	GM03914	---	---	---	---			0.784276
Tollo	Tollo	1637481_at	166.48	142.102	121.129	426.509	0.727586	2.56192	0.852404	3.00142	CG6890-RA	0006952 // defense response // non-traceable author statement /// 0007165 // signal transduction // inferred from electronic annotation /// 0007165 // signal transduction // inferred from sequence or structural similarity /// 0045087 // innate immune response // inferred from electronic annotation /// 0048935 // peripheral nervous system neuron development // inferred from mutant phenotype /// 00…	0005886 // plasma membrane // inferred from sequence or structural similarity /// 0016020 // membrane // inferred from electronic annotation /// 0016021 // integral to membrane // inferred from sequence or structural similarity /// 0016021 // integral to membrane // inferred from electronic annotation /// 0031224 // intrinsic to membrane // inferred from electronic annotation	0004872 // receptor activity // inferred from electronic annotation /// 0004888 // transmembrane receptor activity // inferred from electronic annotation /// 0004888 // transmembrane receptor activity // inferred from sequence or structural similarity /// 0005515 // protein binding // inferred from electronic annotation	---			0.853569
---	---	1627846_at	16.1079	13.3449	11.7216	11.2648	0.727691	0.699331	0.878353	0.844122	S.C3R000945	---	---	---	---			0.828472
Gpdh	5' gene	1636311_at	312.149	274.373	227.223	178.84	0.727934	0.572931	0.828156	0.651813	CG9042-RA	0005975 // carbohydrate metabolic process // inferred from electronic annotation /// 0006072 // glycerol-3-phosphate metabolic process // inferred from sequence or structural similarity /// 0006072 // glycerol-3-phosphate metabolic process // inferred from electronic annotation /// 0006127 // glycerophosphate shuttle // non-traceable author statement /// 0006641 // triglyceride metabolic process …	0005737 // cytoplasm // non-traceable author statement /// 0005737 // cytoplasm // inferred from electronic annotation /// 0005811 // lipid particle // inferred from direct assay /// 0009331 // glycerol-3-phosphate dehydrogenase complex // inferred from electronic annotation	0003824 // catalytic activity // inferred from electronic annotation /// 0004367 // glycerol-3-phosphate dehydrogenase [NAD+] activity // inferred from sequence or structural similarity /// 0004367 // glycerol-3-phosphate dehydrogenase [NAD+] activity // non-traceable author statement /// 0004367 // glycerol-3-phosphate dehydrogenase [NAD+] activity // inferred from electronic annotation /// 0005…	---			0.878982
CG18273	---	1632896_at	76.6487	83.3516	55.8017	80.5331	0.728018	1.05068	0.669473	0.966185	CG18166-RA	---	---	---	---			1.08745
CG33218	---	1640719_at	12.7468	11.1367	9.28319	12.3439	0.728275	0.968394	0.833568	1.1084	CG33218-RA	---	---	---	---			0.873685
btn	buttonless	1635930_at	558.808	489.923	407.005	16.9268	0.728345	0.030291	0.830752	0.03455	CG5264-RA	0006355 // regulation of transcription, DNA-dependent // inferred from sequence or structural similarity /// 0006355 // regulation of transcription, DNA-dependent // inferred from electronic annotation /// 0045449 // regulation of transcription // inferred from electronic annotation	0005634 // nucleus // inferred from sequence or structural similarity /// 0005634 // nucleus // inferred from electronic annotation	0003677 // DNA binding // inferred from sequence or structural similarity /// 0003677 // DNA binding // inferred from electronic annotation /// 0003700 // sequence-specific DNA binding transcription factor activity // inferred from sequence or structural similarity /// 0003700 // sequence-specific DNA binding transcription factor activity // inferred from electronic annotation /// 0030528 // tran…	---			0.876729
CG8486	---	1629396_a_at	221.014	155.66	161.03	253.526	0.728596	1.1471	1.0345	1.62872	CG8486-RA	---	---	0000166 // nucleotide binding // inferred from electronic annotation /// 0005525 // GTP binding // inferred from electronic annotation	---			0.704299
mthl5	Mth-like 5	1639045_at	152.184	130.859	110.913	170.986	0.728806	1.12355	0.847573	1.30664	CG6965-RA	0006950 // response to stress // inferred from sequence or structural similarity /// 0007165 // signal transduction // inferred from electronic annotation /// 0007166 // cell surface receptor linked signaling pathway // inferred from electronic annotation /// 0007186 // G-protein coupled receptor protein signaling pathway // inferred from sequence or structural similarity /// 0007186 // G-protein…	0005886 // plasma membrane // inferred from electronic annotation /// 0016020 // membrane // inferred from electronic annotation /// 0016021 // integral to membrane // inferred from sequence or structural similarity /// 0016021 // integral to membrane // non-traceable author statement /// 0016021 // integral to membrane // inferred from electronic annotation	0004871 // signal transducer activity // inferred from electronic annotation /// 0004872 // receptor activity // inferred from electronic annotation /// 0004888 // transmembrane receptor activity // inferred from electronic annotation /// 0004930 // G-protein coupled receptor activity // inferred from sequence or structural similarity /// 0004930 // G-protein coupled receptor activity // inferred…	---			0.859873
bab2	bric-a-brac	1624060_at	50.4324	32.0586	36.756	127.653	0.728818	2.53117	1.14653	3.98187	CG9102-RA	0006350 // transcription // inferred from expression pattern /// 0006350 // transcription // inferred from electronic annotation /// 0006350 // transcription // traceable author statement /// 0007455 // eye-antennal disc morphogenesis // inferred from sequence or structural similarity /// 0007455 // eye-antennal disc morphogenesis // inferred from expression pattern /// 0007478 // leg disc morpho…	0005634 // nucleus // traceable author statement /// 0005634 // nucleus // inferred from electronic annotation /// 0005700 // polytene chromosome // inferred from direct assay /// 0005701 // polytene chromosome chromocenter // inferred from direct assay	0003677 // DNA binding // inferred from electronic annotation /// 0003677 // DNA binding // non-traceable author statement /// 0003700 // sequence-specific DNA binding transcription factor activity // traceable author statement /// 0005515 // protein binding // inferred from physical interaction /// 0005515 // protein binding // inferred from electronic annotation	---			0.635674
GIIIspla2	phospholipase A[[2]]	1628080_at	633.785	566.055	461.954	1587.91	0.728881	2.50543	0.816093	2.80521	CG1583-RA	0006644 // phospholipid metabolic process // inferred from electronic annotation /// 0016042 // lipid catabolic process // inferred from electronic annotation	0005576 // extracellular region // inferred from electronic annotation	0004623 // phospholipase A2 activity // inferred from sequence or structural similarity /// 0004623 // phospholipase A2 activity // inferred from electronic annotation /// 0005509 // calcium ion binding // inferred from electronic annotation /// 0016787 // hydrolase activity // inferred from electronic annotation	---			0.893135
Slh	SLY-1 homologous	1636044_at	440.628	430.059	321.241	182.139	0.729053	0.413362	0.74697	0.423521	CG3539-RA	0006605 // protein targeting // inferred from sequence or structural similarity /// 0006886 // intracellular protein transport // inferred from sequence or structural similarity /// 0006904 // vesicle docking involved in exocytosis // inferred from electronic annotation /// 0006911 // phagocytosis, engulfment // inferred from mutant phenotype /// 0016192 // vesicle-mediated transport // inferred …	0005737 // cytoplasm // inferred from sequence or structural similarity /// 0005737 // cytoplasm // inferred from electronic annotation /// 0016020 // membrane // inferred from sequence or structural similarity /// 0016020 // membrane // inferred from electronic annotation	0000149 // SNARE binding // inferred from sequence or structural similarity	---			0.976013
CG6045	---	1630503_at	246.033	238.328	179.376	1009.37	0.729072	4.10259	0.752644	4.23523	CG6045-RA	0055114 // oxidation reduction // inferred from electronic annotation	---	0003824 // catalytic activity // inferred from electronic annotation /// 0004854 // xanthine dehydrogenase activity // inferred from sequence or structural similarity /// 0004854 // xanthine dehydrogenase activity // inferred from electronic annotation /// 0005506 // iron ion binding // inferred from electronic annotation /// 0005515 // protein binding // inferred from physical interaction /// 00…	---			0.968682
kal-1	Kallmann	1628493_at	44.9812	42.6993	32.8174	59.682	0.729579	1.32682	0.768569	1.39773	CG6173-RA	---	0005576 // extracellular region // inferred from electronic annotation /// 0005578 // proteinaceous extracellular matrix // inferred from sequence or structural similarity	0030414 // peptidase inhibitor activity // inferred from electronic annotation	---			0.94927
CG6321	---	1623864_at	156.86	145.962	114.505	148.836	0.729984	0.948845	0.784487	1.01969	CG6321-RA	0009058 // biosynthetic process // inferred from electronic annotation	---	0003824 // catalytic activity // inferred from electronic annotation /// 0016740 // transferase activity // inferred from electronic annotation /// 0016769 // transferase activity, transferring nitrogenous groups // inferred from electronic annotation /// 0030170 // pyridoxal phosphate binding // inferred from electronic annotation	---			0.930523
dao	down and out	1627862_at	10.6592	8.56173	7.78121	8.87968	0.730002	0.833056	0.908836	1.03714	CG15267-RA	---	0005886 // plasma membrane // inferred from direct assay	0005488 // binding // inferred from electronic annotation /// 0005515 // protein binding // inferred from physical interaction	---			0.803228
CG15547	---	1630765_at	56.6217	45.831	41.3497	124.187	0.730281	2.19327	0.902221	2.70966	CG15547-RA	0006183 // GTP biosynthetic process // inferred from electronic annotation /// 0006228 // UTP biosynthetic process // inferred from electronic annotation /// 0006241 // CTP biosynthetic process // inferred from electronic annotation	---	0004550 // nucleoside diphosphate kinase activity // inferred from electronic annotation /// 0005524 // ATP binding // inferred from electronic annotation /// 0016740 // transferase activity // inferred from electronic annotation	---			0.809426
CG32298 /// CG32299	--- /// ---	1623286_at	32.0805	24.4941	23.4322	26.3432	0.730419	0.82116	0.956649	1.0755	CG32299-RA	---	---	---	---			0.763518
CG9616	---	1631693_at	50.5155	42.2721	36.8994	179.908	0.730456	3.56144	0.872902	4.25595	CG9616-RA	---	---	---	---			0.836814
Gap1	sextra	1635325_a_at	37.3621	28.1797	27.2979	18.4676	0.730632	0.494286	0.968708	0.655349	CG6721-RA	0007062 // sister chromatid cohesion // inferred from mutant phenotype /// 0007067 // mitosis // inferred from mutant phenotype /// 0007165 // signal transduction // inferred from electronic annotation /// 0007265 // Ras protein signal transduction // inferred from mutant phenotype /// 0007265 // Ras protein signal transduction // non-traceable author statement /// 0007426 // tracheal outgrowth, …	0005622 // intracellular // inferred from electronic annotation /// 0005886 // plasma membrane // inferred from direct assay	0005096 // GTPase activator activity // inferred from electronic annotation /// 0005099 // Ras GTPase activator activity // inferred from mutant phenotype /// 0005099 // Ras GTPase activator activity // inferred from sequence or structural similarity /// 0005099 // Ras GTPase activator activity // non-traceable author statement /// 0046872 // metal ion binding // inferred from electronic annotati…	---			0.754233
CG11400	---	1629375_at	780.568	569.309	570.424	379.698	0.730781	0.486439	1.00196	0.666946	CG11400-RA	---	---	---	---			0.729353
DNApol-alpha50	DNA polymerase 50K	1633854_at	122.843	100.388	89.7932	31.4328	0.730958	0.255878	0.894461	0.313113	CG7108-RA	0006260 // DNA replication // inferred from direct assay /// 0006260 // DNA replication // non-traceable author statement /// 0006260 // DNA replication // inferred from electronic annotation /// 0006269 // DNA replication, synthesis of RNA primer // inferred from electronic annotation /// 0006269 // DNA replication, synthesis of RNA primer // inferred from sequence or structural similarity /// 0…	0005658 // alpha DNA polymerase:primase complex // inferred from direct assay /// 0005658 // alpha DNA polymerase:primase complex // inferred from sequence or structural similarity /// 0005658 // alpha DNA polymerase:primase complex // non-traceable author statement /// 0005658 // alpha DNA polymerase:primase complex // inferred from electronic annotation	0003887 // DNA-directed DNA polymerase activity // inferred from sequence or structural similarity /// 0003887 // DNA-directed DNA polymerase activity // non-traceable author statement /// 0003896 // DNA primase activity // inferred from electronic annotation /// 0003896 // DNA primase activity // non-traceable author statement /// 0003899 // DNA-directed RNA polymerase activity // inferred from …	---			0.817205
spri	Sprint	1631646_at	17.8711	15.9632	13.0631	13.8902	0.730962	0.777243	0.818326	0.870138	CG32674-RA	0006897 // endocytosis // inferred from sequence or structural similarity /// 0007165 // signal transduction // inferred from electronic annotation /// 0007275 // multicellular organismal development // inferred from electronic annotation /// 0007298 // border follicle cell migration // inferred from genetic interaction	---	0005096 // GTPase activator activity // inferred from electronic annotation /// 0005515 // protein binding // inferred from electronic annotation /// 0005515 // protein binding // inferred from physical interaction /// 0017016 // Ras GTPase binding // inferred from sequence or structural similarity	---			0.893241
CG14479	---	1625890_at	14.6347	11.7799	10.6982	11.1059	0.731013	0.758875	0.908175	0.942789	CG14479-RA	---	---	---	---			0.804925
Cp36	defective chorion 2	1636228_at	37.1281	32.4373	27.1538	28.3052	0.731354	0.762366	0.837118	0.872615	CG1478-RA	0007305 // vitelline membrane formation involved in chorion-containing eggshell formation // inferred from mutant phenotype /// 0007306 // eggshell chorion assembly // inferred from mutant phenotype /// 0007306 // eggshell chorion assembly // non-traceable author statement /// 0007306 // eggshell chorion assembly // traceable author statement /// 0048477 // oogenesis // traceable author statement	0005576 // extracellular region // inferred from electronic annotation	0005213 // structural constituent of chorion // inferred from mutant phenotype /// 0005213 // structural constituent of chorion // non-traceable author statement /// 0005515 // protein binding // inferred from physical interaction	---			0.873657
---	---	1627213_at	10.3708	10.4356	7.58677	9.54286	0.731548	0.920163	0.72701	0.914455	S.C3L002215	---	---	---	---			1.00624
CG6783 /// sea	--- /// scheggia	1623518_s_at	1740.3	1483.25	1273.15	879.027	0.731571	0.505101	0.858351	0.592634	CG31305-RB	0006810 // transport // inferred from electronic annotation /// 0006843 // mitochondrial citrate transport // inferred from mutant phenotype /// 0055085 // transmembrane transport // inferred from electronic annotation	0005739 // mitochondrion // inferred from direct assay /// 0005740 // mitochondrial envelope // inferred from sequence or structural similarity /// 0005743 // mitochondrial inner membrane // inferred from electronic annotation /// 0005811 // lipid particle // inferred from direct assay /// 0005875 // microtubule associated complex // inferred from direct assay /// 0016006 // Nebenkern // inferred…	0005215 // transporter activity // inferred from electronic annotation /// 0005371 // tricarboxylate secondary active transmembrane transporter activity // inferred from sequence or structural similarity /// 0005488 // binding // inferred from electronic annotation /// 0005504 // fatty acid binding // inferred from sequence or structural similarity /// 0008289 // lipid binding // inferred from el…	---			0.852298
Aly	Aly	1630198_at	46.3401	40.4621	33.9204	44.9901	0.731988	0.970869	0.838324	1.11191	CG1101-RB	0000398 // nuclear mRNA splicing, via spliceosome // inferred by curator	0005654 // nucleoplasm // inferred from direct assay /// 0031965 // nuclear membrane // inferred from direct assay /// 0071011 // precatalytic spliceosome // inferred from direct assay /// 0071013 // catalytic step 2 spliceosome // inferred from direct assay	0000166 // nucleotide binding // inferred from electronic annotation /// 0003676 // nucleic acid binding // inferred from electronic annotation /// 0003713 // transcription coactivator activity // inferred from sequence or structural similarity /// 0003729 // mRNA binding // inferred from sequence or structural similarity /// 0005515 // protein binding // inferred from physical interaction	---			0.873156
CG11317	---	1636385_at	14.0393	11.1356	10.2809	11.7269	0.732294	0.835292	0.923245	1.0531	CG11317-RA	---	0005622 // intracellular // inferred from electronic annotation	0008270 // zinc ion binding // inferred from electronic annotation	---			0.793174
CG10444	---	1629271_at	2305.61	2025.34	1688.95	1125.98	0.73254	0.488368	0.833908	0.555947	CG10444-RA	0006810 // transport // inferred from electronic annotation /// 0006811 // ion transport // inferred from electronic annotation /// 0006814 // sodium ion transport // inferred from electronic annotation /// 0055085 // transmembrane transport // inferred from electronic annotation	0016020 // membrane // inferred from electronic annotation /// 0016021 // integral to membrane // inferred from electronic annotation	0005215 // transporter activity // inferred from electronic annotation /// 0008523 // sodium-dependent multivitamin transmembrane transporter activity // inferred from sequence or structural similarity	---			0.878443
CG6208	---	1629003_at	25.5187	22.342	18.6937	18.3043	0.73255	0.717288	0.836707	0.819275	CG6208-RA	0006886 // intracellular protein transport // inferred from electronic annotation /// 0016192 // vesicle-mediated transport // inferred from sequence or structural similarity	0005783 // endoplasmic reticulum // inferred from electronic annotation /// 0005794 // Golgi apparatus // inferred from electronic annotation	0005483 // soluble NSF attachment protein activity // inferred from sequence or structural similarity /// 0005488 // binding // inferred from electronic annotation	---			0.875515
MYPT-75D	MYPT-75D	1640082_at	57.1982	40.8136	41.9075	13.5039	0.732671	0.236089	1.0268	0.330866	CG6896-RA	0007476 // imaginal disc-derived wing morphogenesis // inferred from mutant phenotype	---	0004721 // phosphoprotein phosphatase activity // inferred from electronic annotation /// 0005515 // protein binding // inferred from physical interaction /// 0016787 // hydrolase activity // inferred from electronic annotation /// 0017020 // myosin phosphatase regulator activity // inferred from mutant phenotype	---			0.713547
nkd	Naked	1630361_at	102.45	88.6642	75.0705	104.524	0.732753	1.02024	0.846684	1.17887	CG11614-RA	0007275 // multicellular organismal development // inferred from electronic annotation /// 0007367 // segment polarity determination // inferred from mutant phenotype /// 0014018 // neuroblast fate specification // inferred from mutant phenotype /// 0016055 // Wnt receptor signaling pathway // non-traceable author statement /// 0016055 // Wnt receptor signaling pathway // inferred from electronic…	0005634 // nucleus // inferred from direct assay /// 0005634 // nucleus // inferred from electronic annotation /// 0005737 // cytoplasm // inferred from direct assay /// 0005737 // cytoplasm // inferred from electronic annotation /// 0005886 // plasma membrane // inferred from electronic annotation /// 0016020 // membrane // inferred from electronic annotation	0005515 // protein binding // inferred from physical interaction /// 0008270 // zinc ion binding // inferred from direct assay /// 0046872 // metal ion binding // inferred from electronic annotation	---			0.865438
CG9232	---	1641647_at	206.208	198.035	151.107	158.055	0.73279	0.766483	0.763033	0.798116	CG9232-RA	0005975 // carbohydrate metabolic process // inferred from electronic annotation /// 0006012 // galactose metabolic process // inferred from electronic annotation /// 0006012 // galactose metabolic process // non-traceable author statement	---	0003824 // catalytic activity // inferred from electronic annotation /// 0005515 // protein binding // inferred from physical interaction /// 0008108 // UDP-glucose:hexose-1-phosphate uridylyltransferase activity // inferred from sequence or structural similarity /// 0008108 // UDP-glucose:hexose-1-phosphate uridylyltransferase activity // non-traceable author statement /// 0008108 // UDP-glucose…	---			0.960365
CG3246	---	1637422_at	601.285	597.27	440.753	328.166	0.733018	0.545775	0.737945	0.549443	CG3246-RA	---	---	---	---			0.993323
nrv2	nervana2	1625215_s_at	621.638	535.581	456.125	497.805	0.733747	0.800796	0.851646	0.929468	CG9261-RC	0006754 // ATP biosynthetic process // inferred from electronic annotation /// 0006810 // transport // inferred from electronic annotation /// 0006811 // ion transport // inferred from electronic annotation /// 0006812 // cation transport // inferred from direct assay /// 0006813 // potassium ion transport // inferred from electronic annotation /// 0006814 // sodium ion transport // inferred from…	0005886 // plasma membrane // inferred from direct assay /// 0005886 // plasma membrane // inferred from sequence or structural similarity /// 0005890 // sodium:potassium-exchanging ATPase complex // inferred by curator /// 0005890 // sodium:potassium-exchanging ATPase complex // inferred from sequence or structural similarity /// 0005918 // septate junction // inferred from direct assay /// 0016…	0005391 // sodium:potassium-exchanging ATPase activity // inferred from mutant phenotype /// 0005391 // sodium:potassium-exchanging ATPase activity // inferred from sequence or structural similarity /// 0005391 // sodium:potassium-exchanging ATPase activity // non-traceable author statement /// 0005391 // sodium:potassium-exchanging ATPase activity // inferred from electronic annotation /// 00083…	---			0.861563
PGRP-SB1	PGRP-SB1	1636490_at	122.412	92.5105	89.8312	2775.57	0.733843	22.674	0.971038	30.0028	CG9681-RA	0006952 // defense response // non-traceable author statement /// 0006955 // immune response // inferred from sequence or structural similarity /// 0009253 // peptidoglycan catabolic process // inferred from electronic annotation /// 0009253 // peptidoglycan catabolic process // non-traceable author statement /// 0045087 // innate immune response // inferred from electronic annotation /// 0045087…	0005576 // extracellular region // inferred from sequence or structural similarity /// 0005576 // extracellular region // inferred from direct assay /// 0005576 // extracellular region // inferred from electronic annotation /// 0005875 // microtubule associated complex // inferred from direct assay /// 0005887 // integral to plasma membrane // non-traceable author statement	0005515 // protein binding // inferred from electronic annotation /// 0008745 // N-acetylmuramoyl-L-alanine amidase activity // inferred from electronic annotation /// 0016787 // hydrolase activity // inferred from electronic annotation /// 0042834 // peptidoglycan binding // inferred from sequence or structural similarity /// 0042834 // peptidoglycan binding // non-traceable author statement ///…	---			0.75573
pcl	scute beta	1633955_at	12.0236	10.4503	8.8244	9.55323	0.733922	0.794539	0.844415	0.914158	CG13374-RA	0006508 // proteolysis // inferred from electronic annotation	---	0004190 // aspartic-type endopeptidase activity // inferred from sequence or structural similarity /// 0004190 // aspartic-type endopeptidase activity // inferred from electronic annotation /// 0005515 // protein binding // inferred from physical interaction /// 0008233 // peptidase activity // inferred from electronic annotation /// 0016787 // hydrolase activity // inferred from electronic annot…	---			0.869149
TwdlM	CG5468	1630473_at	75.3183	68.7949	55.3092	52.6761	0.734339	0.69938	0.803972	0.765698	CG5468-RA	---	---	0005515 // protein binding // inferred from physical interaction	---			0.913389
---	---	AFFX-LysX-5_at	113.777	111.765	83.5736	77.1842	0.734538	0.67838	0.747759	0.69059	---	0008652 // cellular amino acid biosynthetic process // inferred from electronic annotation /// 0009085 // lysine biosynthetic process // inferred from electronic annotation /// 0009089 // lysine biosynthetic process via diaminopimelate // inferred from electronic annotation	---	0003824 // catalytic activity // inferred from electronic annotation /// 0008836 // diaminopimelate decarboxylase activity // inferred from electronic annotation /// 0016829 // lyase activity // inferred from electronic annotation /// 0016831 // carboxy-lyase activity // inferred from electronic annotation	---			0.982319
CG5107	---	1634240_at	14.0715	9.94447	10.3395	11.9417	0.73478	0.848639	1.03972	1.20084	CG5107-RA	---	---	0005515 // protein binding // inferred from physical interaction	---			0.706707
Oatp30B	Organic anion transporting polypeptide 30B	1641063_s_at	33.0273	27.6324	24.2704	23.6204	0.734858	0.715178	0.87833	0.854808	CG3811-RA	0006810 // transport // inferred from electronic annotation /// 0015711 // organic anion transport // inferred from sequence or structural similarity	0016020 // membrane // inferred from electronic annotation /// 0016021 // integral to membrane // inferred from sequence or structural similarity	0005215 // transporter activity // inferred from sequence or structural similarity /// 0005215 // transporter activity // inferred from electronic annotation /// 0005515 // protein binding // inferred from physical interaction /// 0008514 // organic anion transmembrane transporter activity // inferred from sequence or structural similarity	---			0.836653
qm	geranylgeranyl pyrophosphate synthase	1635967_at	131.608	108.237	96.7169	217.832	0.734886	1.65516	0.893563	2.01254	CG8593-RA	0008299 // isoprenoid biosynthetic process // inferred from electronic annotation /// 0008354 // germ cell migration // inferred from mutant phenotype /// 0035050 // embryonic heart tube development // inferred from mutant phenotype	---	0004161 // dimethylallyltranstransferase activity // inferred from sequence or structural similarity /// 0004161 // dimethylallyltranstransferase activity // inferred from electronic annotation /// 0004311 // farnesyltranstransferase activity // inferred from sequence or structural similarity /// 0004311 // farnesyltranstransferase activity // non-traceable author statement /// 0004311 // farnesy…	---			0.822422
GstD7	Glutathione S transferase D7	1624793_at	443.277	286.741	326.18	1103.42	0.735837	2.48922	1.13754	3.84812	CG4371-RA	---	---	0004364 // glutathione transferase activity // inferred from direct assay /// 0004364 // glutathione transferase activity // inferred from sequence or structural similarity /// 0004364 // glutathione transferase activity // non-traceable author statement /// 0004364 // glutathione transferase activity // inferred from electronic annotation /// 0016740 // transferase activity // inferred from elec…	---			0.646867
CG14326	---	1638045_at	24.3225	17.7768	17.9172	20.462	0.736653	0.841279	1.0079	1.15105	CG14326-RA	---	---	---	---			0.730878
unpg	unplugged	1638888_at	23.9764	21.6535	17.6639	19.9705	0.73672	0.832924	0.815753	0.922278	CG1650-RA	0006350 // transcription // inferred from electronic annotation /// 0006355 // regulation of transcription, DNA-dependent // inferred from electronic annotation /// 0007420 // brain development // inferred from mutant phenotype /// 0007424 // open tracheal system development // traceable author statement /// 0007426 // tracheal outgrowth, open tracheal system // traceable author statement /// 004…	0005634 // nucleus // inferred by curator /// 0005634 // nucleus // inferred from direct assay /// 0005634 // nucleus // inferred from electronic annotation	0003677 // DNA binding // inferred from electronic annotation /// 0003700 // sequence-specific DNA binding transcription factor activity // inferred from mutant phenotype /// 0003700 // sequence-specific DNA binding transcription factor activity // inferred from electronic annotation /// 0003702 // RNA polymerase II transcription factor activity // inferred from sequence or structural similarity …	---			0.903116
lute	lute	1641678_at	36.8946	30.3629	27.1826	32.2247	0.736763	0.873425	0.895258	1.06132	CG5319-RA	0022008 // neurogenesis // inferred from mutant phenotype	---	0005515 // protein binding // inferred from electronic annotation	---			0.822962
CG4433	---	1627257_at	491.941	405.942	362.657	313.18	0.737196	0.63662	0.893373	0.771489	CG4433-RA	---	---	---	---			0.825184
---	---	1640274_at	18.9138	16.5951	13.9494	12.3005	0.737529	0.650345	0.840576	0.74121	HDC05805	---	---	---	---			0.877409
CG10550	---	1639660_s_at	291.583	268.539	215.065	531.024	0.737577	1.82118	0.80087	1.97746	CG10550-RB	---	---	0005515 // protein binding // inferred from physical interaction	---			0.920969
Tm1	Tropomyosin	1625542_a_at	38.1965	29.7787	28.1857	28.0588	0.737913	0.73459	0.946506	0.942244	CG4898-RE	0006936 // muscle contraction // non-traceable author statement /// 0007315 // pole plasm assembly // non-traceable author statement /// 0010591 // regulation of lamellipodium assembly // inferred from mutant phenotype /// 0045451 // pole plasm oskar mRNA localization // inferred from mutant phenotype /// 0045451 // pole plasm oskar mRNA localization // traceable author statement /// 0048477 // o…	0005737 // cytoplasm // inferred from electronic annotation /// 0005856 // cytoskeleton // inferred from electronic annotation /// 0005862 // muscle thin filament tropomyosin // non-traceable author statement /// 0030017 // sarcomere // inferred from direct assay	0003779 // actin binding // inferred from sequence or structural similarity /// 0003779 // actin binding // traceable author statement /// 0003779 // actin binding // inferred from electronic annotation /// 0005515 // protein binding // inferred from physical interaction /// 0042802 // identical protein binding // inferred from physical interaction	---			0.779618
Cys	cystatin	1640112_at	1304.03	1209.9	962.832	524.267	0.738352	0.402036	0.795796	0.433315	CG8050-RA	---	---	0004869 // cysteine-type endopeptidase inhibitor activity // inferred from sequence or structural similarity /// 0004869 // cysteine-type endopeptidase inhibitor activity // non-traceable author statement /// 0004869 // cysteine-type endopeptidase inhibitor activity // inferred from electronic annotation /// 0030414 // peptidase inhibitor activity // inferred from electronic annotation	---			0.927816
argos	argos	1641578_at	661.318	601.017	488.359	14.6586	0.738463	0.0221657	0.812554	0.0243896	CG4531-RA	0001654 // eye development // inferred from mutant phenotype /// 0006917 // induction of apoptosis // inferred from mutant phenotype /// 0007275 // multicellular organismal development // inferred from electronic annotation /// 0007411 // axon guidance // non-traceable author statement /// 0007455 // eye-antennal disc morphogenesis // inferred from mutant phenotype /// 0007472 // wing disc morpho…	0005576 // extracellular region // inferred from sequence or structural similarity /// 0005576 // extracellular region // non-traceable author statement /// 0005576 // extracellular region // traceable author statement /// 0005576 // extracellular region // inferred from electronic annotation	0005154 // epidermal growth factor receptor binding // non-traceable author statement /// 0005154 // epidermal growth factor receptor binding // traceable author statement /// 0048019 // receptor antagonist activity // non-traceable author statement /// 0048019 // receptor antagonist activity // traceable author statement	---			0.908817
CG14946	---	1623103_at	10.4987	8.68386	7.75486	8.95632	0.738647	0.853086	0.89302	1.03138	CG14946-RA	0008152 // metabolic process // inferred from electronic annotation /// 0055114 // oxidation reduction // inferred from electronic annotation	---	0003824 // catalytic activity // inferred from electronic annotation /// 0005488 // binding // inferred from electronic annotation /// 0016491 // oxidoreductase activity // inferred from sequence or structural similarity /// 0016491 // oxidoreductase activity // inferred from electronic annotation	---			0.827134
app	approximated	1635248_at	253.903	215.112	187.608	148.177	0.738899	0.5836	0.872142	0.688838	CG17144-RA	0001737 // establishment of imaginal disc-derived wing hair orientation // inferred from mutant phenotype /// 0007389 // pattern specification process // inferred from mutant phenotype /// 0007480 // imaginal disc-derived leg morphogenesis // inferred from mutant phenotype /// 0042127 // regulation of cell proliferation // non-traceable author statement /// 0048104 // establishment of body hair o…	0045179 // apical cortex // inferred from direct assay	0008270 // zinc ion binding // inferred from electronic annotation /// 0046872 // metal ion binding // inferred from electronic annotation	---			0.847224
uzip	zipper	1627838_at	360.143	334.094	266.199	137.482	0.739149	0.381743	0.79678	0.411507	CG3533-RA	0007275 // multicellular organismal development // inferred from electronic annotation /// 0007399 // nervous system development // inferred from electronic annotation /// 0007409 // axonogenesis // non-traceable author statement /// 0030154 // cell differentiation // inferred from electronic annotation	0005886 // plasma membrane // inferred from direct assay /// 0005886 // plasma membrane // non-traceable author statement /// 0016020 // membrane // inferred from electronic annotation /// 0016021 // integral to membrane // non-traceable author statement /// 0016021 // integral to membrane // inferred from electronic annotation	---	---			0.927671
GstD4	Glutathione S transferase D4	1626253_at	20.5613	17.0391	15.2016	40.1721	0.73933	1.95377	0.892162	2.35765	CG11512-RA	---	---	0004364 // glutathione transferase activity // inferred from sequence or structural similarity /// 0004364 // glutathione transferase activity // non-traceable author statement /// 0004364 // glutathione transferase activity // inferred from electronic annotation /// 0005515 // protein binding // inferred from physical interaction /// 0016740 // transferase activity // inferred from electronic an…	---			0.828694
Nha2	Na[+]/H[+] hydrogen antiporter 2	1625975_at	62.8473	45.8689	46.4691	239.271	0.739396	3.80718	1.01308	5.21641	CG31052-RA	0006810 // transport // inferred from electronic annotation /// 0006812 // cation transport // inferred from electronic annotation /// 0055085 // transmembrane transport // inferred from electronic annotation	0005794 // Golgi apparatus // inferred from direct assay /// 0005903 // brush border // inferred from direct assay /// 0016021 // integral to membrane // inferred from electronic annotation	0005515 // protein binding // inferred from physical interaction /// 0015299 // solute:hydrogen antiporter activity // inferred from electronic annotation	---			0.729847
Pdp1	PAR-domain protein 1	1627436_s_at	103.167	79.8926	76.3278	64.1526	0.739845	0.62183	0.95538	0.802986	CG17888-RF	0006350 // transcription // traceable author statement /// 0006355 // regulation of transcription, DNA-dependent // inferred from electronic annotation /// 0007067 // mitosis // inferred from mutant phenotype /// 0007584 // response to nutrient // inferred from mutant phenotype /// 0007623 // circadian rhythm // inferred from direct assay /// 0007623 // circadian rhythm // inferred from genetic i…	0005634 // nucleus // inferred from direct assay /// 0005634 // nucleus // inferred by curator /// 0005634 // nucleus // inferred from electronic annotation	0003677 // DNA binding // inferred from physical interaction /// 0003677 // DNA binding // inferred from electronic annotation /// 0003700 // sequence-specific DNA binding transcription factor activity // inferred from electronic annotation /// 0003700 // sequence-specific DNA binding transcription factor activity // traceable author statement /// 0003700 // sequence-specific DNA binding transcri…	---			0.774398
---	---	1627705_at	136.084	107.788	100.807	102.626	0.740773	0.754139	0.935236	0.952111	HDC16037	---	---	---	---			0.792071
CG12594	---	1637892_at	12.6153	7.68664	9.34708	7.87674	0.740933	0.62438	1.21602	1.02473	CG12594-RA	0007155 // cell adhesion // inferred from electronic annotation	---	0005198 // structural molecule activity // inferred from electronic annotation	---			0.609312
---	---	AFFX-r2-Bs-thr-M_s_at	247.126	222.781	183.221	170.009	0.741407	0.687944	0.822427	0.763122	---	0006520 // cellular amino acid metabolic process // inferred from electronic annotation /// 0006566 // threonine metabolic process // inferred from electronic annotation /// 0008152 // metabolic process // inferred from electronic annotation /// 0008652 // cellular amino acid biosynthetic process // inferred from electronic annotation /// 0009082 // branched chain family amino acid biosynthetic p…	0005737 // cytoplasm // inferred from electronic annotation	0000166 // nucleotide binding // inferred from electronic annotation /// 0003824 // catalytic activity // inferred from electronic annotation /// 0004412 // homoserine dehydrogenase activity // inferred from electronic annotation /// 0004413 // homoserine kinase activity // inferred from electronic annotation /// 0004795 // threonine synthase activity // inferred from electronic annotation /// 00…	---			0.901487
CG8298	---	1637763_a_at	138.176	119.913	102.511	97.749	0.741886	0.707424	0.854877	0.815167	CG8298-RA	0005975 // carbohydrate metabolic process // inferred from electronic annotation /// 0006072 // glycerol-3-phosphate metabolic process // inferred from electronic annotation	---	0004370 // glycerol kinase activity // inferred from sequence or structural similarity /// 0004370 // glycerol kinase activity // inferred from electronic annotation /// 0016301 // kinase activity // inferred from electronic annotation /// 0016740 // transferase activity // inferred from electronic annotation /// 0016773 // phosphotransferase activity, alcohol group as acceptor // inferred from e…	---			0.867827
CG7188	---	1633498_at	143.149	155.041	106.248	210.379	0.742222	1.46966	0.685289	1.35692	CG7188-RB	0006915 // apoptosis // inferred from electronic annotation /// 0043066 // negative regulation of apoptosis // inferred from sequence or structural similarity /// 0043066 // negative regulation of apoptosis // inferred from electronic annotation	0016020 // membrane // inferred from electronic annotation /// 0016021 // integral to membrane // inferred from electronic annotation	---	---			1.08308
CG30413	---	1635380_at	18.8923	17.0096	14.033	13.998	0.74279	0.740934	0.825006	0.822945	CG30413-RA	---	---	---	---			0.900344
yellow-h	yellow-h	1633329_at	16.0153	10.1659	11.8965	29.9681	0.742819	1.87121	1.17023	2.94789	CG1629-RA	---	---	---	---			0.634762
MtnC	Metallothionein C	1628446_at	14.7952	11.8022	10.9945	11.1895	0.743111	0.756294	0.931559	0.948086	CG5097-RA	---	---	0046872 // metal ion binding // inferred from electronic annotation	---			0.797707
---	---	1631799_at	14.7287	10.773	10.9499	12.0713	0.74344	0.819578	1.01642	1.12052	HDC12495	---	---	---	---			0.731429
CG14483	---	1637988_at	424.472	380.071	315.691	118.734	0.743726	0.279722	0.83061	0.3124	CG14483-RA	---	---	---	---			0.895397
Prx2540-2	peroxiredoxin 2540	1633471_at	178.456	110.08	132.746	233.133	0.743858	1.30638	1.20591	2.11785	CG11765-RA	0042744 // hydrogen peroxide catabolic process // inferred from direct assay /// 0045454 // cell redox homeostasis // inferred from electronic annotation /// 0055114 // oxidation reduction // inferred from electronic annotation	0005829 // cytosol // inferred from direct assay	0004601 // peroxidase activity // inferred from sequence or structural similarity /// 0004601 // peroxidase activity // non-traceable author statement /// 0004601 // peroxidase activity // inferred from electronic annotation /// 0004602 // glutathione peroxidase activity // inferred from sequence or structural similarity /// 0004602 // glutathione peroxidase activity // inferred from electronic a…	---			0.616844
CG13877	---	1635049_at	118.664	126.848	88.3975	69.0316	0.74494	0.581741	0.696879	0.544209	CG13877-RA	---	---	0005515 // protein binding // inferred from physical interaction	---			1.06897
trbd	Trabid	1625367_at	148.345	139.515	110.642	221.139	0.745842	1.49071	0.793042	1.58505	CG9448-RA	0016055 // Wnt receptor signaling pathway // inferred from electronic annotation /// 0030177 // positive regulation of Wnt receptor signaling pathway // inferred from genetic interaction /// 0030177 // positive regulation of Wnt receptor signaling pathway // inferred from mutant phenotype /// 0070536 // protein K63-linked deubiquitination // inferred from sequence or structural similarity	0005622 // intracellular // inferred from electronic annotation	0004221 // ubiquitin thiolesterase activity // inferred from sequence or structural similarity /// 0005515 // protein binding // inferred from physical interaction /// 0008233 // peptidase activity // inferred from electronic annotation /// 0008234 // cysteine-type peptidase activity // inferred from electronic annotation /// 0008270 // zinc ion binding // inferred from electronic annotation /// …	---			0.940481
Ppcs	Phosphopantothenoylcysteine synthetase	1624807_at	91.5055	76.0051	68.2518	50.9483	0.745877	0.556779	0.89799	0.670327	CG5629-RB	0007297 // ovarian follicle cell migration // inferred from mutant phenotype /// 0007303 // cytoplasmic transport, nurse cell to oocyte // inferred from mutant phenotype /// 0007476 // imaginal disc-derived wing morphogenesis // inferred from mutant phenotype /// 0015937 // coenzyme A biosynthetic process // not recorded /// 0022416 // bristle development // inferred from mutant phenotype /// 003…	---	0004632 // phosphopantothenate--cysteine ligase activity // not recorded	---			0.830607
---	---	1623477_at	568.909	473.936	424.472	119.804	0.746117	0.210586	0.895633	0.252785	HDC12755	---	---	---	---			0.833062
lola	longitudinals lacking	1624729_at	80.2276	65.7009	59.8652	80.5651	0.746192	1.00421	0.911178	1.22624	CG12052-RL	0001964 // startle response // inferred from mutant phenotype /// 0002121 // inter-male aggressive behavior // inferred from mutant phenotype /// 0006350 // transcription // inferred from electronic annotation /// 0006357 // regulation of transcription from RNA polymerase II promoter // non-traceable author statement /// 0007275 // multicellular organismal development // inferred from electronic …	0005622 // intracellular // inferred from electronic annotation /// 0005634 // nucleus // inferred from direct assay /// 0005634 // nucleus // non-traceable author statement /// 0005634 // nucleus // inferred from electronic annotation	0003676 // nucleic acid binding // inferred from electronic annotation /// 0003677 // DNA binding // inferred from electronic annotation /// 0003702 // RNA polymerase II transcription factor activity // non-traceable author statement /// 0003704 // specific RNA polymerase II transcription factor activity // inferred from sequence or structural similarity /// 0003704 // specific RNA polymerase II …	---			0.818931
Grasp65	Grasp65	1628710_at	587.179	513.225	438.255	334.764	0.746373	0.570123	0.853922	0.652275	CG7809-RA	0007030 // Golgi organization // inferred from mutant phenotype	0000139 // Golgi membrane // inferred from sequence or structural similarity /// 0005783 // endoplasmic reticulum // inferred from direct assay /// 0005795 // Golgi stack // inferred from direct assay /// 0005798 // Golgi-associated vesicle // inferred from direct assay	0005515 // protein binding // inferred from electronic annotation /// 0005515 // protein binding // inferred from physical interaction	---			0.874053
blot	bloated tubules	1626839_s_at	47.2338	42.7489	35.2564	24.5763	0.746423	0.520312	0.824731	0.574898	CG3897-RD	0002009 // morphogenesis of an epithelium // traceable author statement /// 0006810 // transport // inferred from electronic annotation /// 0006836 // neurotransmitter transport // inferred from electronic annotation	0005887 // integral to plasma membrane // inferred from electronic annotation /// 0016020 // membrane // inferred from electronic annotation /// 0016021 // integral to membrane // non-traceable author statement /// 0016021 // integral to membrane // inferred from electronic annotation	0005326 // neurotransmitter transporter activity // non-traceable author statement /// 0005328 // neurotransmitter:sodium symporter activity // inferred from electronic annotation /// 0005515 // protein binding // inferred from physical interaction /// 0015293 // symporter activity // inferred from electronic annotation /// 0016874 // ligase activity // inferred from electronic annotation	---			0.90505
CG31098	---	1631834_at	235.647	217.586	175.934	217.619	0.746602	0.923499	0.808574	1.00015	CG31098-RA	---	---	---	---			0.923357
CG4259	---	1636689_at	3262.65	2861.59	2436.05	1960.91	0.746648	0.601018	0.851294	0.685254	CG4259-RA	0006508 // proteolysis // inferred from electronic annotation	---	0003824 // catalytic activity // inferred from electronic annotation /// 0004252 // serine-type endopeptidase activity // inferred from electronic annotation /// 0004252 // serine-type endopeptidase activity // non-traceable author statement /// 0016787 // hydrolase activity // inferred from electronic annotation	---			0.877074
wdb	widerborst	1629187_s_at	17.1608	12.8741	12.8153	17.4222	0.746777	1.01523	0.995429	1.35327	S.C3R003171	0007059 // chromosome segregation // inferred from mutant phenotype /// 0007165 // signal transduction // inferred from electronic annotation /// 0051225 // spindle assembly // inferred from mutant phenotype	0000159 // protein phosphatase type 2A complex // inferred from sequence or structural similarity /// 0000159 // protein phosphatase type 2A complex // inferred from electronic annotation	0004722 // protein serine/threonine phosphatase activity // inferred from sequence or structural similarity /// 0005488 // binding // inferred from electronic annotation /// 0005515 // protein binding // inferred from physical interaction /// 0008601 // protein phosphatase type 2A regulator activity // inferred from electronic annotation	---			0.750206
twe	twine	1622992_at	69.46	66.4726	51.8872	68.2036	0.747008	0.981912	0.78058	1.02604	CG4965-RA	0000087 // M phase of mitotic cell cycle // inferred from electronic annotation /// 0006470 // protein dephosphorylation // inferred from electronic annotation /// 0006470 // protein dephosphorylation // inferred from sequence or structural similarity /// 0006470 // protein dephosphorylation // non-traceable author statement /// 0007049 // cell cycle // inferred from electronic annotation /// 000…	0005622 // intracellular // inferred from electronic annotation	0004721 // phosphoprotein phosphatase activity // inferred from electronic annotation /// 0004725 // protein tyrosine phosphatase activity // inferred from electronic annotation /// 0004725 // protein tyrosine phosphatase activity // inferred from sequence or structural similarity /// 0004725 // protein tyrosine phosphatase activity // non-traceable author statement /// 0005515 // protein binding…	---			0.95699
slp1	sloppy-paired	1640129_at	13.6031	10.5224	10.1639	12.7427	0.747173	0.936748	0.965927	1.211	CG16738-RA	0001707 // mesoderm formation // traceable author statement /// 0006350 // transcription // inferred from electronic annotation /// 0006355 // regulation of transcription, DNA-dependent // inferred from electronic annotation /// 0007275 // multicellular organismal development // inferred from electronic annotation /// 0007350 // blastoderm segmentation // traceable author statement /// 0007366 //…	0005634 // nucleus // inferred from sequence or structural similarity /// 0005634 // nucleus // non-traceable author statement /// 0005634 // nucleus // inferred from electronic annotation	0003677 // DNA binding // inferred from electronic annotation /// 0003700 // sequence-specific DNA binding transcription factor activity // inferred from electronic annotation /// 0003700 // sequence-specific DNA binding transcription factor activity // non-traceable author statement /// 0003702 // RNA polymerase II transcription factor activity // inferred from sequence or structural similarity …	---			0.77353
LKR	CG7144	1623787_at	1031.48	909.895	770.855	321.888	0.747329	0.312064	0.847191	0.353764	CG7144-RA	0008152 // metabolic process // inferred from electronic annotation /// 0031060 // regulation of histone methylation // inferred from direct assay /// 0034969 // histone arginine methylation // inferred from direct assay /// 0055114 // oxidation reduction // inferred from electronic annotation	---	0003824 // catalytic activity // inferred from electronic annotation /// 0004754 // saccharopine dehydrogenase (NAD+, L-lysine-forming) activity // inferred from sequence or structural similarity /// 0004754 // saccharopine dehydrogenase (NAD+, L-lysine-forming) activity // inferred from electronic annotation /// 0005488 // binding // inferred from electronic annotation /// 0005515 // protein bin…	---			0.882126
Sgs8	group II	1638108_at	21.2836	18.9029	15.9097	19.7635	0.74751	0.928577	0.841652	1.04552	CG6132-RA	0007594 // puparial adhesion // traceable author statement	0005576 // extracellular region // traceable author statement	0005198 // structural molecule activity // traceable author statement	---			0.888146
CG14512	---	1638031_at	92.0725	69.8122	68.8449	151.118	0.747725	1.6413	0.986143	2.16464	CG14512-RA	0005975 // carbohydrate metabolic process // inferred from electronic annotation /// 0030259 // lipid glycosylation // inferred from electronic annotation	---	0016740 // transferase activity // inferred from electronic annotation /// 0016757 // transferase activity, transferring glycosyl groups // inferred from electronic annotation /// 0016758 // transferase activity, transferring hexosyl groups // inferred from electronic annotation /// 0030246 // carbohydrate binding // inferred from electronic annotation	---			0.758231
---	---	1641402_at	21.06	17.1699	15.7501	18.2661	0.747867	0.867335	0.91731	1.06385	HDC03049	---	---	---	---			0.815283
CG2053	---	1641471_at	18.9086	15.4015	14.145	13.8612	0.748072	0.733065	0.918414	0.899989	CG2053-RA	---	---	0005515 // protein binding // inferred from physical interaction	---			0.814526
CG31441	---	1640493_at	70.1708	50.7946	52.5121	50.5399	0.748347	0.720241	1.03381	0.994985	CG31441-RA	---	0005622 // intracellular // inferred from electronic annotation /// 0005634 // nucleus // inferred from sequence or structural similarity /// 0005634 // nucleus // inferred from electronic annotation	0003676 // nucleic acid binding // inferred from sequence or structural similarity /// 0003676 // nucleic acid binding // inferred from electronic annotation /// 0008270 // zinc ion binding // inferred from electronic annotation	---			0.723871
brp	Bruchpilot	1625489_at	18.6321	13.1709	13.9437	10.6793	0.748369	0.573166	1.05867	0.810824	CG30337-RA	0007268 // synaptic transmission // inferred from mutant phenotype /// 0007269 // neurotransmitter secretion // inferred from mutant phenotype /// 0007274 // neuromuscular synaptic transmission // inferred from mutant phenotype /// 0008344 // adult locomotory behavior // inferred from mutant phenotype /// 0048167 // regulation of synaptic plasticity // inferred from mutant phenotype /// 0048790 /…	0031594 // neuromuscular junction // inferred from direct assay /// 0042734 // presynaptic membrane // inferred from direct assay /// 0048786 // presynaptic active zone // inferred from direct assay	0005262 // calcium channel activity // inferred from mutant phenotype	---			0.706894
CG2003	---	1638008_s_at	78.7321	79.3315	58.9351	44.2103	0.748553	0.561528	0.742897	0.557286	CG2003-RA	0055085 // transmembrane transport // inferred from electronic annotation	---	0005316 // high affinity inorganic phosphate:sodium symporter activity // inferred from sequence or structural similarity	---			1.00761
zormin	D-Titin	1627379_at	20.4093	15.2806	15.2806	14.5617	0.748706	0.713485	1	0.952956	CG11952-RA	---	---	0005200 // structural constituent of cytoskeleton // inferred from sequence or structural similarity	---			0.748706
CG8668	---	1630841_at	578.916	490.646	433.749	285.909	0.749245	0.493869	0.884037	0.582718	CG8668-RA	0006486 // protein glycosylation // inferred from electronic annotation	0005794 // Golgi apparatus // inferred from electronic annotation /// 0016020 // membrane // inferred from electronic annotation /// 0016021 // integral to membrane // inferred from electronic annotation	0008378 // galactosyltransferase activity // inferred from electronic annotation /// 0008499 // UDP-galactose:beta-N-acetylglucosamine beta-1,3-galactosyltransferase activity // inferred from sequence or structural similarity /// 0016740 // transferase activity // inferred from electronic annotation /// 0016757 // transferase activity, transferring glycosyl groups // inferred from electronic anno…	---			0.847526
CG9510 /// CG9515	--- /// ---	1640488_a_at	193.116	170.656	144.837	133.441	0.750002	0.690989	0.848708	0.781929	CG33085-RA	0006526 // arginine biosynthetic process // inferred from electronic annotation /// 0042450 // arginine biosynthetic process via ornithine // inferred from electronic annotation	0005737 // cytoplasm // inferred from electronic annotation	0003824 // catalytic activity // inferred from electronic annotation /// 0004056 // argininosuccinate lyase activity // inferred from sequence or structural similarity /// 0004056 // argininosuccinate lyase activity // inferred from electronic annotation /// 0005515 // protein binding // inferred from physical interaction	---			0.883698
Damm	Death associated molecule related to Mch2	1627463_at	8.21505	7.0264	6.1633	6.87855	0.750245	0.83731	0.877164	0.978957	CG18188-RA	0006508 // proteolysis // inferred from electronic annotation /// 0006915 // apoptosis // inferred from genetic interaction /// 0006915 // apoptosis // inferred from electronic annotation /// 0006917 // induction of apoptosis // inferred from mutant phenotype /// 0012501 // programmed cell death // traceable author statement	---	0004197 // cysteine-type endopeptidase activity // inferred from direct assay /// 0004197 // cysteine-type endopeptidase activity // inferred from sequence or structural similarity /// 0004197 // cysteine-type endopeptidase activity // non-traceable author statement /// 0004197 // cysteine-type endopeptidase activity // traceable author statement /// 0004197 // cysteine-type endopeptidase activit…	---			0.855308
CG33468	---	1635486_at	41.2016	43.2492	30.915	434.276	0.750335	10.5403	0.714811	10.0412	CG33468-RA	---	---	---	---			1.0497
---	---	1635270_at	45.0207	36.8641	33.788	35.1657	0.750498	0.781102	0.916555	0.953929	CG14499-RA	---	---	---	---			0.818826
---	---	1624249_at	18.9148	18.0794	14.2065	17.9197	0.751078	0.947389	0.785783	0.991166	HDC17179	---	---	---	---			0.955833
CG9312	---	1635294_at	22.9436	19.23	17.2344	56.3918	0.751161	2.45785	0.896223	2.93249	CG9312-RA	---	---	0005515 // protein binding // inferred from physical interaction	---			0.838142
CG14673	---	1629689_at	13.5856	10.7586	10.2084	10.0524	0.751417	0.739933	0.948857	0.934356	CG14673-RA	---	---	---	---			0.791917
CG14410	---	1628317_at	64.4952	49.6422	48.4668	143.555	0.751479	2.22583	0.976322	2.8918	CG14410-RA	---	---	0005515 // protein binding // inferred from physical interaction	---			0.769704
CG7322	---	1623769_at	84.4381	73.2953	63.4603	389.103	0.75156	4.60814	0.865817	5.3087	CG7322-RA	0008152 // metabolic process // inferred from electronic annotation /// 0055114 // oxidation reduction // inferred from electronic annotation	---	0003824 // catalytic activity // inferred from electronic annotation /// 0005488 // binding // inferred from electronic annotation /// 0016491 // oxidoreductase activity // inferred from electronic annotation /// 0016614 // oxidoreductase activity, acting on CH-OH group of donors // inferred from sequence or structural similarity	---			0.868036
qkr54B	quaking related 54B	1640822_s_at	15.3193	12.9792	11.5202	16.69	0.752001	1.08948	0.887587	1.28591	CG4816-RA	---	0005737 // cytoplasm // inferred from direct assay	0003723 // RNA binding // inferred from direct assay /// 0003723 // RNA binding // inferred from electronic annotation /// 0003729 // mRNA binding // non-traceable author statement	---			0.847242
CG31174	---	1628539_at	9.16191	8.92559	6.89127	8.80513	0.752165	0.961058	0.77208	0.986503	CG31174-RA	---	---	---	---			0.974206
BobA	Brother of Bearded A	1628084_at	8.45915	7.2178	6.36308	6.73879	0.752213	0.796628	0.881581	0.933635	CG12487-RA	0001708 // cell fate specification // inferred from mutant phenotype /// 0007219 // Notch signaling pathway // inferred from mutant phenotype /// 0007423 // sensory organ development // inferred from mutant phenotype /// 0016360 // sensory organ precursor cell fate determination // inferred from mutant phenotype	---	---	---			0.853254
CG8334	---	1632073_at	181.485	163.165	136.52	147.174	0.752238	0.810943	0.836699	0.901995	CG8334-RA	0006511 // ubiquitin-dependent protein catabolic process // inferred from electronic annotation	---	0004221 // ubiquitin thiolesterase activity // inferred from electronic annotation /// 0004843 // ubiquitin-specific protease activity // inferred from sequence or structural similarity /// 0005509 // calcium ion binding // inferred from electronic annotation /// 0008233 // peptidase activity // inferred from electronic annotation /// 0008234 // cysteine-type peptidase activity // inferred from e…	---			0.899055
CG17490	---	1626379_a_at	141.712	116.458	106.63	136.592	0.752437	0.963869	0.915604	1.17288	CG17490-RD	---	---	---	---			0.821794
sug	sugarbabe	1624195_at	278.587	201.023	209.628	238.252	0.752467	0.855214	1.04281	1.1852	CG3850-RA	0006350 // transcription // inferred from electronic annotation /// 0007275 // multicellular organismal development // inferred from electronic annotation /// 0016481 // negative regulation of transcription // inferred from sequence or structural similarity /// 0045449 // regulation of transcription // inferred from electronic annotation /// 0045941 // positive regulation of transcription // infe…	0005622 // intracellular // inferred from electronic annotation /// 0005634 // nucleus // inferred from electronic annotation /// 0016607 // nuclear speck // inferred from sequence or structural similarity	0003676 // nucleic acid binding // inferred from electronic annotation /// 0003677 // DNA binding // inferred from electronic annotation /// 0008270 // zinc ion binding // inferred from electronic annotation /// 0016563 // transcription activator activity // inferred from sequence or structural similarity /// 0046872 // metal ion binding // inferred from electronic annotation	---			0.721578
wun	wunen	1631573_a_at	124.379	111.415	93.5987	113.489	0.75253	0.912444	0.840091	1.01861	CG8804-RB	0007275 // multicellular organismal development // inferred from electronic annotation /// 0007280 // pole cell migration // traceable author statement /// 0008354 // germ cell migration // non-traceable author statement /// 0008354 // germ cell migration // traceable author statement /// 0008354 // germ cell migration // inferred from expression pattern /// 0009880 // embryonic pattern specifica…	0005886 // plasma membrane // inferred from sequence or structural similarity /// 0016020 // membrane // inferred from electronic annotation /// 0016021 // integral to membrane // non-traceable author statement /// 0016021 // integral to membrane // inferred from electronic annotation	0003824 // catalytic activity // inferred from electronic annotation /// 0008195 // phosphatidate phosphatase activity // inferred from sequence or structural similarity /// 0008195 // phosphatidate phosphatase activity // non-traceable author statement /// 0008195 // phosphatidate phosphatase activity // inferred from electronic annotation /// 0016787 // hydrolase activity // inferred from elect…	---			0.895772
CG13826	---	1636746_at	10.5726	8.7458	7.95775	24.9483	0.752674	2.35971	0.909893	2.8526	CG13826-RA	---	---	---	---			0.827212
CG5073	---	1639588_at	620.679	560.815	467.184	601.572	0.752697	0.969216	0.833044	1.07267	CG5073-RA	---	---	---	---			0.90355
mthl1	Mth-like 1	1639752_at	46.777	39.5029	35.2091	57.1545	0.752702	1.22185	0.891306	1.44685	CG4521-RA	0006950 // response to stress // inferred from sequence or structural similarity /// 0007165 // signal transduction // inferred from electronic annotation /// 0007166 // cell surface receptor linked signaling pathway // inferred from electronic annotation /// 0007186 // G-protein coupled receptor protein signaling pathway // inferred from sequence or structural similarity /// 0007186 // G-protein…	0005886 // plasma membrane // inferred from electronic annotation /// 0016020 // membrane // inferred from electronic annotation /// 0016021 // integral to membrane // inferred from sequence or structural similarity /// 0016021 // integral to membrane // non-traceable author statement /// 0016021 // integral to membrane // inferred from electronic annotation	0004871 // signal transducer activity // inferred from electronic annotation /// 0004872 // receptor activity // inferred from electronic annotation /// 0004888 // transmembrane receptor activity // inferred from electronic annotation /// 0004930 // G-protein coupled receptor activity // inferred from sequence or structural similarity /// 0004930 // G-protein coupled receptor activity // inferred…	---			0.844493
CG1218	---	1639168_at	157.577	139.119	118.626	89.3138	0.752811	0.566793	0.852695	0.641996	CG1218-RA	---	---	0005515 // protein binding // inferred from physical interaction	---			0.882861
beta4GalNAcTA	beta4GalNAcTA	1638113_at	168.188	172.252	126.621	201.41	0.752855	1.19753	0.735092	1.16928	CG8536-RA	0005975 // carbohydrate metabolic process // inferred from electronic annotation /// 0006044 // N-acetylglucosamine metabolic process // inferred from direct assay /// 0007291 // sperm individualization // inferred from mutant phenotype /// 0007528 // neuromuscular junction development // inferred from mutant phenotype /// 0008344 // adult locomotory behavior // inferred from mutant phenotype ///…	0005794 // Golgi apparatus // inferred from direct assay	0008376 // acetylgalactosaminyltransferase activity // inferred from direct assay /// 0009045 // xylose isomerase activity // inferred from electronic annotation /// 0016740 // transferase activity // inferred from electronic annotation /// 0016757 // transferase activity, transferring glycosyl groups // inferred from electronic annotation /// 0016853 // isomerase activity // inferred from electr…	---			1.02416
CG7430 /// DsimCG7430	Pyruvate dehydrogenase E3 subunit /// ---	1641291_at	1042.53	924.054	784.903	448.251	0.752884	0.429966	0.849412	0.485092	CG7430-RA	0006099 // tricarboxylic acid cycle // inferred from sequence or structural similarity /// 0006546 // glycine catabolic process // inferred from sequence or structural similarity /// 0006748 // lipoamide metabolic process // inferred from sequence or structural similarity /// 0045454 // cell redox homeostasis // inferred from electronic annotation /// 0055114 // oxidation reduction // inferred fr…	0005737 // cytoplasm // inferred from electronic annotation /// 0005811 // lipid particle // inferred from direct assay /// 0005947 // mitochondrial alpha-ketoglutarate dehydrogenase complex // inferred from sequence or structural similarity /// 0005960 // glycine cleavage complex // inferred from sequence or structural similarity	0004148 // dihydrolipoyl dehydrogenase activity // inferred from sequence or structural similarity /// 0004148 // dihydrolipoyl dehydrogenase activity // inferred from electronic annotation /// 0016491 // oxidoreductase activity // inferred from electronic annotation /// 0050660 // FAD or FADH2 binding // inferred from electronic annotation	---			0.886359
---	---	1635323_at	10.3473	7.88182	7.79339	7.81566	0.753178	0.75533	0.988781	0.991606	Dm.2R.14235.0	---	---	---	---			0.761724
CG4793	---	1628178_a_at	1162.86	1210.07	876.081	699.001	0.753385	0.601105	0.723989	0.577651	CG4793-RB	0006508 // proteolysis // inferred from electronic annotation /// 0008152 // metabolic process // inferred from electronic annotation	---	0003824 // catalytic activity // inferred from electronic annotation /// 0004252 // serine-type endopeptidase activity // inferred from electronic annotation /// 0004252 // serine-type endopeptidase activity // non-traceable author statement /// 0016787 // hydrolase activity // inferred from electronic annotation /// 0016798 // hydrolase activity, acting on glycosyl bonds // inferred from electro…	---			1.0406
Cyp12d1-d	Cyp12d1-d	1639069_at	156.953	132.205	118.28	699.336	0.753597	4.45569	0.894667	5.28977	CG18240-RA	0055114 // oxidation reduction // inferred from electronic annotation /// 0055114 // oxidation reduction // inferred from sequence or structural similarity	0005739 // mitochondrion // inferred from sequence or structural similarity /// 0005739 // mitochondrion // inferred from electronic annotation /// 0016020 // membrane // inferred from electronic annotation /// 0031966 // mitochondrial membrane // inferred from electronic annotation	0004497 // monooxygenase activity // inferred from electronic annotation /// 0005506 // iron ion binding // inferred from electronic annotation /// 0009055 // electron carrier activity // inferred from electronic annotation /// 0009055 // electron carrier activity // inferred from sequence or structural similarity /// 0009055 // electron carrier activity // non-traceable author statement /// 0016…	---			0.842322
aay	astray	1633488_at	375.358	341.295	283.052	701.726	0.754085	1.86948	0.829347	2.05607	CG3705-RA	0006563 // L-serine metabolic process // inferred from sequence or structural similarity /// 0006564 // L-serine biosynthetic process // inferred from electronic annotation /// 0006564 // L-serine biosynthetic process // non-traceable author statement /// 0007411 // axon guidance // inferred from mutant phenotype /// 0007422 // peripheral nervous system development // traceable author statement /…	---	0000287 // magnesium ion binding // inferred from sequence or structural similarity /// 0003824 // catalytic activity // inferred from electronic annotation /// 0004647 // phosphoserine phosphatase activity // inferred from sequence or structural similarity /// 0004647 // phosphoserine phosphatase activity // non-traceable author statement /// 0004647 // phosphoserine phosphatase activity // infe…	---			0.909253
---	---	1628559_at	26.3144	21.6514	19.8594	21.6376	0.754696	0.822273	0.917234	0.999364	CG14876-RA	---	---	---	---			0.822796
---	---	AFFX-DapX-3_at	1807.12	1686.66	1363.89	1373.59	0.754729	0.760099	0.808635	0.814389	---	0006350 // transcription // inferred from electronic annotation /// 0006355 // regulation of transcription, DNA-dependent // inferred from electronic annotation /// 0006396 // RNA processing // inferred from electronic annotation /// 0006464 // protein modification process // inferred from electronic annotation /// 0008033 // tRNA processing // inferred from electronic annotation /// 0008152 // m…	0005737 // cytoplasm // inferred from electronic annotation /// 0005886 // plasma membrane // inferred from electronic annotation /// 0016020 // membrane // inferred from electronic annotation /// 0016021 // integral to membrane // inferred from electronic annotation	0000166 // nucleotide binding // inferred from electronic annotation /// 0003677 // DNA binding // inferred from electronic annotation /// 0003723 // RNA binding // inferred from electronic annotation /// 0003824 // catalytic activity // inferred from electronic annotation /// 0004077 // biotin-[acetyl-CoA-carboxylase] ligase activity // inferred from electronic annotation /// 0004810 // tRNA ade…	---			0.933337
Sur-8	Sur-8	1627802_s_at	839.086	732.036	633.393	664.587	0.754861	0.792037	0.865249	0.907862	CG5407-RA	---	---	0005515 // protein binding // inferred from electronic annotation /// 0017016 // Ras GTPase binding // inferred from sequence or structural similarity	---			0.87242
CG34370	CG13499	1629049_at	12.27	9.64672	9.26298	9.15589	0.754927	0.7462	0.960221	0.94912	Dm.2R.21117.0	---	---	---	---			0.786202
---	---	1639284_at	16.4255	13.377	12.4097	10.8527	0.755515	0.660722	0.927692	0.811296	Dm.3R.38156.0	---	---	---	---			0.814403
Glycogenin	Glycogenin	1635000_at	27.8168	24.176	21.0215	28.0538	0.755713	1.00852	0.869522	1.1604	CG9480-RB	0007498 // mesoderm development // inferred from expression pattern	---	0005515 // protein binding // inferred from physical interaction /// 0008466 // glycogenin glucosyltransferase activity // inferred from sequence or structural similarity /// 0008466 // glycogenin glucosyltransferase activity // inferred from electronic annotation /// 0016757 // transferase activity, transferring glycosyl groups // inferred from electronic annotation	---			0.869113
Cyp310a1	Cyp310a1	1625114_at	1230.83	962.241	930.368	375.546	0.755889	0.305117	0.966876	0.390283	CG10391-RA	0030178 // negative regulation of Wnt receptor signaling pathway // inferred from genetic interaction /// 0055114 // oxidation reduction // inferred from electronic annotation	0005783 // endoplasmic reticulum // inferred from electronic annotation /// 0005789 // endoplasmic reticulum membrane // inferred from electronic annotation /// 0005792 // microsome // non-traceable author statement /// 0005792 // microsome // inferred from electronic annotation /// 0016020 // membrane // non-traceable author statement /// 0016020 // membrane // inferred from electronic annotation	0004497 // monooxygenase activity // inferred from electronic annotation /// 0005506 // iron ion binding // inferred from electronic annotation /// 0009055 // electron carrier activity // inferred from electronic annotation /// 0009055 // electron carrier activity // inferred from sequence or structural similarity /// 0009055 // electron carrier activity // non-traceable author statement /// 0016…	---			0.781785
mRpL35	mitochondrial ribosomal protein L35	1627823_at	360.562	294.719	272.591	180.484	0.756017	0.500564	0.924919	0.612395	CG13410-RA	0006412 // translation // inferred from electronic annotation /// 0006412 // translation // non-traceable author statement	0005622 // intracellular // inferred from electronic annotation /// 0005739 // mitochondrion // non-traceable author statement /// 0005739 // mitochondrion // inferred from electronic annotation /// 0005762 // mitochondrial large ribosomal subunit // inferred from sequence or structural similarity /// 0005840 // ribosome // inferred from electronic annotation /// 0030529 // ribonucleoprotein comp…	0003735 // structural constituent of ribosome // inferred from sequence or structural similarity /// 0003735 // structural constituent of ribosome // non-traceable author statement /// 0003735 // structural constituent of ribosome // inferred from electronic annotation /// 0005515 // protein binding // inferred from physical interaction	---			0.817387
CG42251	CG11146	1635357_at	14.9459	10.887	11.3008	13.6256	0.756116	0.911662	1.03801	1.25154	CG11146-RA	---	---	0005070 // SH3/SH2 adaptor activity // inferred from sequence or structural similarity /// 0005515 // protein binding // inferred from electronic annotation /// 0008270 // zinc ion binding // inferred from electronic annotation	---			0.72843
att-ORFA /// att-ORFB	alternative testis transcripts /// alternative testis transcripts	1633573_a_at	65.1978	60.6916	49.2981	149.6	0.756131	2.29455	0.812272	2.46492	CG4241-RA	0006810 // transport // inferred from electronic annotation /// 0055085 // transmembrane transport // inferred from electronic annotation	0005740 // mitochondrial envelope // inferred from sequence or structural similarity /// 0005743 // mitochondrial inner membrane // inferred from electronic annotation /// 0016020 // membrane // inferred from electronic annotation /// 0016021 // integral to membrane // inferred from electronic annotation	0005488 // binding // inferred from electronic annotation /// 0022857 // transmembrane transporter activity // inferred from sequence or structural similarity	---			0.930884
CG30377	---	1625421_at	17.5933	14.778	13.3039	17.7594	0.75619	1.00944	0.900245	1.20174	CG30377-RA	---	---	---	---			0.839982
CG6300	---	1631835_at	13.769	11.4944	10.4183	9.29922	0.756648	0.675375	0.906375	0.809019	CG6300-RA	0008152 // metabolic process // inferred from electronic annotation	---	0003824 // catalytic activity // inferred from electronic annotation /// 0005324 // long-chain fatty acid transporter activity // inferred from sequence or structural similarity	---			0.834807
mfas	Midline Fasciclin	1632298_s_at	844.352	727.921	638.928	659.957	0.756708	0.781613	0.877744	0.906633	CG3359-RB	0007409 // axonogenesis // inferred from mutant phenotype	0005886 // plasma membrane // inferred from direct assay /// 0005886 // plasma membrane // non-traceable author statement	---	---			0.862106
mthl2	Mth-like 2	1636333_a_at	59.9984	43.2839	45.4024	15.4751	0.756727	0.257924	1.04895	0.357525	CG17795-RA	0006950 // response to stress // inferred from sequence or structural similarity /// 0006950 // response to stress // inferred from electronic annotation /// 0007165 // signal transduction // inferred from electronic annotation /// 0007166 // cell surface receptor linked signaling pathway // inferred from electronic annotation /// 0007186 // G-protein coupled receptor protein signaling pathway //…	0005886 // plasma membrane // inferred from electronic annotation /// 0016020 // membrane // inferred from electronic annotation /// 0016021 // integral to membrane // inferred from sequence or structural similarity /// 0016021 // integral to membrane // non-traceable author statement /// 0016021 // integral to membrane // inferred from electronic annotation	0004871 // signal transducer activity // inferred from electronic annotation /// 0004872 // receptor activity // inferred from electronic annotation /// 0004888 // transmembrane receptor activity // inferred from electronic annotation /// 0004930 // G-protein coupled receptor activity // inferred from sequence or structural similarity /// 0004930 // G-protein coupled receptor activity // inferred…	---			0.721416
---	---	1639919_at	11.5369	10.1064	8.73302	11.5828	0.756962	1.00397	0.864106	1.14608	Dm.3L.22538.0	---	---	---	---			0.876005
Dis3	Dis3	1637153_at	69.0597	66.0853	52.2878	35.2194	0.757139	0.509984	0.791217	0.532938	CG6413-RA	0006397 // mRNA processing // inferred from sequence or structural similarity	0000176 // nuclear exosome (RNase complex) // inferred from physical interaction /// 0000176 // nuclear exosome (RNase complex) // inferred from sequence or structural similarity /// 0000177 // cytoplasmic exosome (RNase complex) // inferred from sequence or structural similarity /// 0005634 // nucleus // inferred from direct assay /// 0005652 // nuclear lamina // inferred from direct assay	0000175 // 3'-5'-exoribonuclease activity // inferred from sequence or structural similarity /// 0003723 // RNA binding // inferred from electronic annotation /// 0004540 // ribonuclease activity // inferred from electronic annotation /// 0005515 // protein binding // inferred from physical interaction /// 0016787 // hydrolase activity // inferred from electronic annotation	---			0.95693
Cpr57A /// Obp57d	CG18066 /// Odorant-binding protein 57d	1638679_at	12.9954	11.2579	9.84539	11.5144	0.757605	0.886037	0.874531	1.02278	CG30150-RA	0006810 // transport // inferred from electronic annotation /// 0006810 // transport // non-traceable author statement /// 0007606 // sensory perception of chemical stimulus // not recorded /// 0007606 // sensory perception of chemical stimulus // inferred from sequence or structural similarity /// 0007608 // sensory perception of smell // inferred from electronic annotation /// 0050896 // respon…	---	0005214 // structural constituent of chitin-based cuticle // inferred from sequence or structural similarity /// 0005549 // odorant binding // not recorded /// 0005549 // odorant binding // inferred from sequence or structural similarity /// 0005549 // odorant binding // non-traceable author statement /// 0005549 // odorant binding // inferred from electronic annotation /// 0042302 // structural …	---			0.866299
CG10671	---	1640356_a_at	80.8284	69.676	61.2537	49.0938	0.757824	0.607383	0.879123	0.704602	CG10671-RB	0019915 // lipid storage // inferred from sequence or structural similarity	0005789 // endoplasmic reticulum membrane // inferred from sequence or structural similarity /// 0016020 // membrane // inferred from electronic annotation /// 0016021 // integral to membrane // inferred from electronic annotation	---	---			0.862023
---	---	1636619_at	16.046	15.1243	12.1677	16.1595	0.7583	1.00707	0.804511	1.06844	HDC02996	---	---	---	---			0.94256
tnc	tenectin	1624677_at	55.2098	49.0933	41.8732	39.2529	0.758438	0.710977	0.85293	0.799557	CG13648-RA	0007472 // wing disc morphogenesis // inferred from mutant phenotype /// 0007476 // imaginal disc-derived wing morphogenesis // inferred from mutant phenotype /// 0048803 // imaginal disc-derived male genitalia morphogenesis // inferred from mutant phenotype	0031012 // extracellular matrix // inferred from direct assay	0005178 // integrin binding // inferred from direct assay	---			0.889214
CG14569	---	1633562_at	15.4855	12.3034	11.7475	9.28747	0.758613	0.599752	0.95482	0.754871	CG14569-RA	---	---	0005515 // protein binding // inferred from physical interaction	---			0.794509
fu12	fu12	1625344_at	752.668	651.616	570.998	172.314	0.758632	0.228938	0.87628	0.264442	CG17608-RA	0008152 // metabolic process // inferred from electronic annotation /// 0008654 // phospholipid biosynthetic process // inferred from electronic annotation	0016020 // membrane // inferred from electronic annotation	0003841 // 1-acylglycerol-3-phosphate O-acyltransferase activity // inferred from sequence or structural similarity /// 0003841 // 1-acylglycerol-3-phosphate O-acyltransferase activity // non-traceable author statement /// 0003841 // 1-acylglycerol-3-phosphate O-acyltransferase activity // inferred from electronic annotation /// 0005515 // protein binding // inferred from physical interaction ///…	---			0.865741
sog	short gastrulation	1630142_at	25.8297	20.2	19.5965	11.5367	0.75868	0.446643	0.970121	0.571121	CG9224-RA	0007275 // multicellular organismal development // inferred from electronic annotation /// 0007313 // maternal specification of dorsal/ventral axis, oocyte, soma encoded // inferred from mutant phenotype /// 0007354 // zygotic determination of anterior/posterior axis, embryo // non-traceable author statement /// 0007362 // terminal region determination // inferred from genetic interaction /// 000…	0005886 // plasma membrane // inferred from sequence or structural similarity /// 0005886 // plasma membrane // non-traceable author statement /// 0016020 // membrane // inferred from electronic annotation /// 0016021 // integral to membrane // non-traceable author statement /// 0016021 // integral to membrane // inferred from electronic annotation	0005515 // protein binding // inferred from physical interaction /// 0008083 // growth factor activity // non-traceable author statement /// 0008083 // growth factor activity // inferred from electronic annotation	---			0.782046
CG15282	---	1626910_at	9.76584	23.462	7.40926	35.7348	0.758691	3.65916	0.315798	1.52309	CG15282-RA	---	---	---	---			2.40246
---	---	1629832_at	21.52	17.2612	16.33	15.5374	0.758829	0.721996	0.946051	0.90013	HDC07362	---	---	---	---			0.802102
unc-5	unc-5-like	1632550_at	922.541	826.715	700.175	167.363	0.758963	0.181415	0.846935	0.202443	CG8166-RA	0007165 // signal transduction // inferred from electronic annotation /// 0007411 // axon guidance // inferred from genetic interaction /// 0007411 // axon guidance // inferred from mutant phenotype /// 0007432 // salivary gland boundary specification // inferred from mutant phenotype /// 0008045 // motor axon guidance // inferred from mutant phenotype /// 0008347 // glial cell migration // infer…	---	0005042 // netrin receptor activity // inferred from sequence or structural similarity /// 0005043 // repulsive netrin receptor activity // inferred from sequence or structural similarity /// 0005515 // protein binding // inferred from electronic annotation	---			0.896128
CG11436	---	1629013_at	258.992	238.437	196.613	136.62	0.75915	0.527508	0.824594	0.572983	CG11436-RA	---	---	0005488 // binding // inferred from electronic annotation	---			0.920635
CG3238	---	1639821_at	80.3489	68.3889	61.0094	38.1894	0.759305	0.475294	0.892095	0.558415	CG3238-RA	---	---	---	---			0.851149
CG7145	---	1624726_s_at	1402.42	1338.37	1065.26	976.488	0.759589	0.696289	0.795939	0.72961	CG7145-RA	0006560 // proline metabolic process // inferred from sequence or structural similarity /// 0006561 // proline biosynthetic process // inferred from electronic annotation /// 0008152 // metabolic process // inferred from electronic annotation /// 0055114 // oxidation reduction // inferred from electronic annotation	0005759 // mitochondrial matrix // inferred from sequence or structural similarity /// 0005759 // mitochondrial matrix // inferred from electronic annotation	0003842 // 1-pyrroline-5-carboxylate dehydrogenase activity // inferred from sequence or structural similarity /// 0003842 // 1-pyrroline-5-carboxylate dehydrogenase activity // inferred from electronic annotation /// 0005515 // protein binding // inferred from physical interaction /// 0016491 // oxidoreductase activity // inferred from electronic annotation	---			0.95433
mod(mdg4)	Modifier67.2	1639308_at	47.3487	47.1208	35.9698	28.3572	0.759679	0.598901	0.763354	0.601798	CG32491-RF	0001672 // regulation of chromatin assembly or disassembly // inferred from mutant phenotype /// 0006325 // chromatin organization // non-traceable author statement /// 0006350 // transcription // inferred from electronic annotation /// 0006412 // translation // inferred from electronic annotation /// 0006915 // apoptosis // inferred from electronic annotation /// 0006917 // induction of apoptosi…	0000785 // chromatin // inferred from mutant phenotype /// 0000794 // condensed nuclear chromosome // inferred from direct assay /// 0005622 // intracellular // inferred from electronic annotation /// 0005634 // nucleus // inferred from direct assay /// 0005634 // nucleus // non-traceable author statement /// 0005634 // nucleus // inferred from electronic annotation /// 0005700 // polytene chromo…	0003682 // chromatin binding // inferred from mutant phenotype /// 0003702 // RNA polymerase II transcription factor activity // non-traceable author statement /// 0003735 // structural constituent of ribosome // inferred from electronic annotation /// 0005515 // protein binding // inferred from physical interaction /// 0005515 // protein binding // inferred from electronic annotation /// 0008195…	---			0.995186
CG15917	---	1641623_at	526.606	437.104	400.054	185.516	0.759684	0.352286	0.915239	0.42442	CG15917-RA	---	---	---	---			0.83004
Gr64b	Gustatory receptor 64b	1625541_at	18.4706	18.4813	14.0352	14.903	0.759863	0.806847	0.759424	0.806381	CG32257-RA	0007165 // signal transduction // inferred from electronic annotation /// 0007186 // G-protein coupled receptor protein signaling pathway // inferred from electronic annotation /// 0050909 // sensory perception of taste // non-traceable author statement	0005886 // plasma membrane // inferred from electronic annotation /// 0016020 // membrane // inferred from electronic annotation /// 0016021 // integral to membrane // non-traceable author statement /// 0016021 // integral to membrane // inferred from electronic annotation	0004871 // signal transducer activity // inferred from electronic annotation /// 0004872 // receptor activity // inferred from electronic annotation /// 0004930 // G-protein coupled receptor activity // inferred from electronic annotation /// 0008527 // taste receptor activity // non-traceable author statement	---			1.00058
---	---	1634348_s_at	10.5441	9.91874	8.01651	10.5459	0.760283	1.00017	0.808219	1.06323	LP03188	---	---	---	---			0.940689
CecB	Cecropin B	1626530_at	457.625	313.586	347.925	1956.95	0.760284	4.27632	1.1095	6.24054	CG1878-RA	0019731 // antibacterial humoral response // inferred from direct assay /// 0019731 // antibacterial humoral response // inferred from expression pattern /// 0019731 // antibacterial humoral response // inferred from sequence or structural similarity /// 0019731 // antibacterial humoral response // non-traceable author statement /// 0035071 // salivary gland cell autophagic cell death // inferred…	0005576 // extracellular region // inferred from direct assay /// 0005576 // extracellular region // inferred from electronic annotation /// 0005615 // extracellular space // inferred from direct assay	---	---			0.685248
CG5399	---	1630233_at	368.355	290.319	280.123	633.292	0.76047	1.71924	0.96488	2.18137	CG5399-RA	---	---	0005488 // binding // inferred from electronic annotation	---			0.78815
CG10639	---	1624003_at	788.11	669.99	599.4	564.466	0.760554	0.716228	0.894641	0.8425	CG10639-RA	0055114 // oxidation reduction // inferred from electronic annotation	0005811 // lipid particle // inferred from direct assay	0016491 // oxidoreductase activity // inferred from electronic annotation	---			0.850123
Mkrn1	Makorin 1	1636847_s_at	783.791	635.754	596.129	662.167	0.760571	0.844826	0.937672	1.04155	CG7184-RA	---	---	0003676 // nucleic acid binding // inferred from electronic annotation /// 0005515 // protein binding // inferred from electronic annotation /// 0008270 // zinc ion binding // inferred from electronic annotation /// 0046872 // metal ion binding // inferred from electronic annotation	---			0.811127
Bace	CG13095	1635453_at	32.0278	29.0475	24.3599	29.0924	0.760586	0.908345	0.838623	1.00154	CG13095-RA	0006508 // proteolysis // inferred from electronic annotation	---	0004190 // aspartic-type endopeptidase activity // inferred from sequence or structural similarity /// 0004190 // aspartic-type endopeptidase activity // inferred from electronic annotation /// 0008233 // peptidase activity // inferred from electronic annotation /// 0016787 // hydrolase activity // inferred from electronic annotation	---			0.906946
MP1	Melanization Protease 1	1626052_at	675.582	633.31	513.863	441.173	0.760623	0.653027	0.811394	0.696616	CG1102-RA	0006508 // proteolysis // inferred from electronic annotation /// 0006508 // proteolysis // non-traceable author statement /// 0006952 // defense response // non-traceable author statement /// 0035006 // melanization defense response // inferred from mutant phenotype /// 0035006 // melanization defense response // non-traceable author statement	---	0003824 // catalytic activity // inferred from electronic annotation /// 0004252 // serine-type endopeptidase activity // inferred from electronic annotation /// 0004252 // serine-type endopeptidase activity // inferred from sequence or structural similarity /// 0004252 // serine-type endopeptidase activity // non-traceable author statement /// 0008233 // peptidase activity // inferred from elect…	---			0.937427
Gr21a	Gustatory receptor 21a	1631563_at	24.4612	19.6046	18.6077	16.2632	0.760704	0.664857	0.949152	0.829561	CG13948-RA	0003031 // detection of carbon dioxide // inferred from genetic interaction /// 0007165 // signal transduction // inferred from electronic annotation /// 0007186 // G-protein coupled receptor protein signaling pathway // inferred from electronic annotation /// 0007608 // sensory perception of smell // inferred from electronic annotation /// 0007610 // behavior // inferred from electronic annotati…	0005886 // plasma membrane // inferred from electronic annotation /// 0016020 // membrane // inferred from electronic annotation /// 0016021 // integral to membrane // inferred from electronic annotation /// 0016021 // integral to membrane // non-traceable author statement /// 0030425 // dendrite // inferred from direct assay /// 0043025 // neuronal cell body // inferred from direct assay	0004871 // signal transducer activity // inferred from electronic annotation /// 0004872 // receptor activity // inferred from electronic annotation /// 0004930 // G-protein coupled receptor activity // inferred from electronic annotation /// 0008527 // taste receptor activity // inferred from sequence or structural similarity /// 0008527 // taste receptor activity // non-traceable author stateme…	---			0.801457
CG11203	---	1637981_at	11.8953	12.074	9.04944	10.3393	0.760759	0.869192	0.749499	0.856327	CT35136	---	---	---	---			1.01502
CG33543	---	1623163_at	14.8925	10.8377	11.3325	12.3783	0.760954	0.83118	1.04566	1.14216	CG15354-RA	0007155 // cell adhesion // inferred from sequence or structural similarity	0016020 // membrane // inferred from sequence or structural similarity	---	---			0.727728
Strn-Mlck	Stretchin	1634574_a_at	43.64	45.7925	33.2252	58.5132	0.761349	1.34082	0.725561	1.27779	CG18255-RA	0006468 // protein phosphorylation // inferred from electronic annotation /// 0006468 // protein phosphorylation // inferred from sequence or structural similarity /// 0006468 // protein phosphorylation // non-traceable author statement	0005875 // microtubule associated complex // inferred from direct assay	0000166 // nucleotide binding // inferred from electronic annotation /// 0004672 // protein kinase activity // inferred from electronic annotation /// 0004674 // protein serine/threonine kinase activity // non-traceable author statement /// 0004674 // protein serine/threonine kinase activity // inferred from electronic annotation /// 0004683 // calmodulin-dependent protein kinase activity // infe…	---			1.04932
CG5521	---	1623121_at	13.1929	10.0333	10.0462	9.9884	0.761491	0.757106	1.00129	0.995522	CG5521-RA	0051056 // regulation of small GTPase mediated signal transduction // inferred from electronic annotation	0005622 // intracellular // inferred from electronic annotation	0005096 // GTPase activator activity // inferred from electronic annotation	---			0.760512
CG30104	---	1623241_s_at	355.763	274.408	270.964	1234.69	0.761642	3.47053	0.987449	4.49946	CG30104-RB	0009166 // nucleotide catabolic process // inferred from electronic annotation	---	0000166 // nucleotide binding // inferred from electronic annotation /// 0016787 // hydrolase activity // inferred from electronic annotation /// 0016788 // hydrolase activity, acting on ester bonds // inferred from electronic annotation /// 0046872 // metal ion binding // inferred from electronic annotation	---			0.771322
CG7597	---	1634492_s_at	231.37	214.148	176.262	159.207	0.761818	0.688106	0.823083	0.743443	CG7597-RB	0006468 // protein phosphorylation // inferred from electronic annotation /// 0006468 // protein phosphorylation // inferred from sequence or structural similarity /// 0006911 // phagocytosis, engulfment // inferred from mutant phenotype	---	0000166 // nucleotide binding // inferred from electronic annotation /// 0004672 // protein kinase activity // inferred from electronic annotation /// 0004674 // protein serine/threonine kinase activity // inferred from electronic annotation /// 0004693 // cyclin-dependent protein kinase activity // inferred from sequence or structural similarity /// 0004693 // cyclin-dependent protein kinase act…	---			0.925566
---	---	1632563_at	19.1396	12.8762	14.5837	15.1744	0.761965	0.79283	1.13261	1.17849	HDC16608	---	---	---	---			0.672753
CG34362	CG12870	1630576_at	15.3266	14.092	11.6795	14.7175	0.762039	0.960261	0.828799	1.04439	CG12872-RA	0000381 // regulation of alternative nuclear mRNA splicing, via spliceosome // inferred from mutant phenotype	---	0000166 // nucleotide binding // inferred from electronic annotation /// 0003676 // nucleic acid binding // inferred from electronic annotation	---			0.919449
CG14669	---	1632441_at	12.6231	12.1246	9.61934	11.2323	0.762042	0.889819	0.793372	0.926402	CG14669-RA	0007165 // signal transduction // inferred from electronic annotation	0016020 // membrane // inferred from electronic annotation	0000166 // nucleotide binding // inferred from electronic annotation /// 0003924 // GTPase activity // inferred from electronic annotation /// 0005525 // GTP binding // inferred from electronic annotation	---			0.960511
GstD9	Glutathione S transferase D9	1636174_at	1304.46	1227.93	994.101	1449.84	0.762077	1.11145	0.809576	1.18072	CG10091-RA	---	---	0004364 // glutathione transferase activity // inferred from direct assay /// 0004364 // glutathione transferase activity // inferred from sequence or structural similarity /// 0004364 // glutathione transferase activity // inferred from electronic annotation /// 0016740 // transferase activity // inferred from electronic annotation	---			0.941328
CG12213	anon-87Ab	1635454_a_at	290.937	249.947	221.761	142.685	0.76223	0.490432	0.887232	0.57086	CG12213-RA	---	---	---	---			0.85911
CG12662	---	1640682_at	16.2134	14.1815	12.3607	11.5497	0.762373	0.712353	0.871603	0.814416	CG12662-RA	---	---	---	---			0.874679
Pvf2	VEGF-related factor 2	1630642_at	4152.6	3705.26	3166.12	4184.91	0.762442	1.00778	0.854493	1.12945	CG13780-RA	0007435 // salivary gland morphogenesis // inferred from mutant phenotype /// 0035099 // hemocyte migration // inferred from expression pattern /// 0035099 // hemocyte migration // inferred from genetic interaction /// 0035099 // hemocyte migration // traceable author statement /// 0035172 // hemocyte proliferation // inferred from mutant phenotype /// 0035172 // hemocyte proliferation // traceab…	0016020 // membrane // inferred from electronic annotation	0005172 // vascular endothelial growth factor receptor binding // inferred from sequence or structural similarity /// 0005172 // vascular endothelial growth factor receptor binding // non-traceable author statement /// 0008083 // growth factor activity // inferred from electronic annotation	---			0.892275
---	---	1635332_at	13.0387	10.3987	9.94691	11.2621	0.762879	0.86375	0.956549	1.08303	S.C3L000833	---	---	---	---			0.797532
Grx-1	Grx-1	1623175_at	10.9285	10.7961	8.33893	8.46681	0.763042	0.774743	0.772403	0.784248	CG7975-RA	0045454 // cell redox homeostasis // inferred from electronic annotation	---	0009055 // electron carrier activity // inferred from electronic annotation /// 0015035 // protein disulfide oxidoreductase activity // inferred from electronic annotation /// 0015036 // disulfide oxidoreductase activity // non-traceable author statement	---			0.98788
Obp83cd	Odorant-binding protein 83d	1638221_at	13.5912	12.8349	10.371	10.3892	0.763068	0.764409	0.808032	0.809451	CG15582-RA	0006810 // transport // inferred from electronic annotation /// 0007606 // sensory perception of chemical stimulus // not recorded /// 0007606 // sensory perception of chemical stimulus // inferred from sequence or structural similarity	---	0005549 // odorant binding // not recorded /// 0005549 // odorant binding // inferred from sequence or structural similarity /// 0005549 // odorant binding // non-traceable author statement /// 0005549 // odorant binding // inferred from electronic annotation	---			0.944354
ppk21	pickpocket 21	1624903_at	13.7642	11.9473	10.5114	11.2755	0.763681	0.819192	0.87982	0.943773	CG12048-RA	0006810 // transport // inferred from electronic annotation /// 0006811 // ion transport // inferred from electronic annotation /// 0006814 // sodium ion transport // inferred from electronic annotation	0016020 // membrane // inferred from electronic annotation /// 0016021 // integral to membrane // inferred from electronic annotation	0005216 // ion channel activity // inferred from electronic annotation /// 0005272 // sodium channel activity // inferred from electronic annotation /// 0005272 // sodium channel activity // non-traceable author statement	---			0.867996
CG13933	---	1628791_at	106.903	106.135	81.6444	129.634	0.763723	1.21263	0.769251	1.22141	CG13933-RA	0023034 // intracellular signaling pathway // inferred from electronic annotation	---	---	---			0.992814
CG4461	---	1630049_at	31.8797	30.0591	24.3473	32.0245	0.763725	1.00454	0.809982	1.06539	CG4461-RA	0009408 // response to heat // inferred from sequence or structural similarity	---	---	---			0.942892
CG3609	---	1628271_at	613.86	536.738	468.822	437.94	0.763728	0.713419	0.873466	0.815929	CG3609-RA	0008152 // metabolic process // inferred from electronic annotation /// 0055114 // oxidation reduction // inferred from electronic annotation	---	0003824 // catalytic activity // inferred from electronic annotation /// 0005488 // binding // inferred from electronic annotation /// 0016491 // oxidoreductase activity // inferred from electronic annotation	---			0.874365
CG9220	---	1628495_at	165.861	147.236	126.747	191.139	0.764176	1.15241	0.860839	1.29818	CG9220-RA	0030206 // chondroitin sulfate biosynthetic process // non-traceable author statement	0032580 // Golgi cisterna membrane // inferred from electronic annotation	0008375 // acetylglucosaminyltransferase activity // non-traceable author statement /// 0015020 // glucuronosyltransferase activity // non-traceable author statement /// 0015020 // glucuronosyltransferase activity // inferred from electronic annotation /// 0016740 // transferase activity // inferred from electronic annotation /// 0016757 // transferase activity, transferring glycosyl groups // in…	---			0.88771
htl	Heartless	1640867_s_at	381.747	354.45	291.77	49.1171	0.764302	0.128664	0.823161	0.138573	CG7223-RB	0001710 // mesodermal cell fate commitment // inferred from genetic interaction /// 0001710 // mesodermal cell fate commitment // inferred from mutant phenotype /// 0006468 // protein phosphorylation // inferred from sequence or structural similarity /// 0006468 // protein phosphorylation // non-traceable author statement /// 0006468 // protein phosphorylation // inferred from electronic annotati…	0005886 // plasma membrane // inferred from sequence or structural similarity /// 0016020 // membrane // inferred from electronic annotation /// 0016021 // integral to membrane // inferred from sequence or structural similarity /// 0016021 // integral to membrane // non-traceable author statement /// 0016021 // integral to membrane // inferred from electronic annotation	0000166 // nucleotide binding // inferred from electronic annotation /// 0004672 // protein kinase activity // inferred from electronic annotation /// 0004713 // protein tyrosine kinase activity // inferred from sequence or structural similarity /// 0004713 // protein tyrosine kinase activity // non-traceable author statement /// 0004713 // protein tyrosine kinase activity // inferred from electr…	---			0.928496
Mef2	Complementation group C	1628385_a_at	78.8464	62.6992	60.2867	56.4248	0.76461	0.715629	0.961523	0.899928	CG1429-RD	0006350 // transcription // inferred from electronic annotation /// 0006355 // regulation of transcription, DNA-dependent // inferred from electronic annotation /// 0006355 // regulation of transcription, DNA-dependent // non-traceable author statement /// 0006366 // transcription from RNA polymerase II promoter // inferred from sequence or structural similarity /// 0007275 // multicellular organ…	0005634 // nucleus // inferred from direct assay /// 0005634 // nucleus // inferred from sequence or structural similarity /// 0005634 // nucleus // non-traceable author statement /// 0005634 // nucleus // inferred from electronic annotation	0003677 // DNA binding // inferred from electronic annotation /// 0003700 // sequence-specific DNA binding transcription factor activity // inferred from electronic annotation /// 0003700 // sequence-specific DNA binding transcription factor activity // non-traceable author statement /// 0003702 // RNA polymerase II transcription factor activity // inferred from sequence or structural similarity …	---			0.795207
CG9568	---	1639297_at	22.7914	19.4119	17.4285	17.9927	0.764695	0.789452	0.897825	0.926892	CG9568-RA	---	---	---	---			0.851719
---	---	1630866_at	55.3539	40.0035	42.331	37.7123	0.764734	0.681295	1.05818	0.942727	CG7502-RA	0007015 // actin filament organization // inferred from mutant phenotype /// 0007165 // signal transduction // inferred from electronic annotation	0005622 // intracellular // inferred from electronic annotation	0005096 // GTPase activator activity // inferred from direct assay /// 0005515 // protein binding // inferred from physical interaction	---			0.722685
---	---	1636743_s_at	16.2717	15.1584	12.445	15.4068	0.764825	0.946848	0.820998	1.01639	S.CX002262	---	---	---	---			0.93158
brat	Brain Tumor	1639217_s_at	231.797	178.259	177.306	106.78	0.764919	0.46066	0.994652	0.599013	CG10719-RA	0006417 // regulation of translation // inferred from mutant phenotype /// 0006417 // regulation of translation // traceable author statement /// 0006417 // regulation of translation // inferred from electronic annotation /// 0006911 // phagocytosis, engulfment // inferred from mutant phenotype /// 0007402 // ganglion mother cell fate determination // inferred from mutant phenotype /// 0007405 //…	0005622 // intracellular // inferred from electronic annotation /// 0005737 // cytoplasm // inferred from direct assay /// 0005737 // cytoplasm // inferred from electronic annotation /// 0045179 // apical cortex // inferred from direct assay /// 0045180 // basal cortex // inferred from direct assay	0005515 // protein binding // inferred from physical interaction /// 0008270 // zinc ion binding // inferred from electronic annotation /// 0030371 // translation repressor activity // inferred from mutant phenotype /// 0045182 // translation regulator activity // traceable author statement /// 0046872 // metal ion binding // inferred from electronic annotation	---			0.769032
CG10184	---	1638132_at	103.563	89.9027	79.2219	47.1726	0.764963	0.455497	0.881196	0.524708	CG10184-RA	0006520 // cellular amino acid metabolic process // inferred from electronic annotation	---	0003824 // catalytic activity // inferred from electronic annotation /// 0004793 // threonine aldolase activity // inferred from sequence or structural similarity /// 0004793 // threonine aldolase activity // inferred from electronic annotation /// 0016829 // lyase activity // inferred from electronic annotation /// 0030170 // pyridoxal phosphate binding // inferred from electronic annotation	---			0.868096
CR18228	CG18228	1635469_at	426.098	358.76	325.959	1564.62	0.764987	3.67198	0.908572	4.3612	CG18228-RA	---	---	---	---			0.841966
Jhedup	Juvenile hormone esterase duplication	1640923_at	15.2372	11.6787	11.6579	11.0032	0.7651	0.722127	0.998223	0.942157	CG8424-RA	---	---	0004091 // carboxylesterase activity // inferred from sequence or structural similarity /// 0004091 // carboxylesterase activity // inferred from electronic annotation /// 0016787 // hydrolase activity // inferred from electronic annotation	---			0.766462
CG12433	---	1629420_at	13.4451	13.9833	10.2894	11.6832	0.765291	0.868957	0.735834	0.835511	CG12433-RA	---	---	0005515 // protein binding // inferred from physical interaction	---			1.04003
Ptp10D	Protein tyrosine phosphatase 10D	1634653_a_at	31.2455	26.0161	23.926	27.4828	0.765742	0.879577	0.919661	1.05638	CG1817-RC	0006470 // protein dephosphorylation // inferred from direct assay /// 0006470 // protein dephosphorylation // inferred from mutant phenotype /// 0006470 // protein dephosphorylation // non-traceable author statement /// 0006470 // protein dephosphorylation // inferred from electronic annotation /// 0007275 // multicellular organismal development // inferred from electronic annotation /// 0007399…	0005886 // plasma membrane // inferred from sequence or structural similarity /// 0005886 // plasma membrane // non-traceable author statement /// 0016020 // membrane // inferred from electronic annotation /// 0016021 // integral to membrane // inferred from electronic annotation /// 0030424 // axon // inferred from direct assay /// 0045177 // apical part of cell // inferred from direct assay	0004721 // phosphoprotein phosphatase activity // inferred from direct assay /// 0004721 // phosphoprotein phosphatase activity // inferred from electronic annotation /// 0004725 // protein tyrosine phosphatase activity // inferred from direct assay /// 0004725 // protein tyrosine phosphatase activity // inferred from sequence or structural similarity /// 0004725 // protein tyrosine phosphatase a…	---			0.832635
CG14966	---	1627405_at	593.422	505.977	454.54	641.498	0.765965	1.08101	0.898342	1.26784	CG14966-RA	---	---	---	---			0.852643
---	---	1624876_at	13.6448	11.3397	10.4519	10.8016	0.766	0.791623	0.921709	0.952541	CG13680-RA	0007165 // signal transduction // inferred from electronic annotation /// 0045087 // innate immune response // inferred from electronic annotation	0005737 // cytoplasm // inferred from electronic annotation /// 0031224 // intrinsic to membrane // inferred from electronic annotation	0004888 // transmembrane receptor activity // inferred from electronic annotation /// 0005488 // binding // inferred from electronic annotation	---			0.831064
Haspin	Haspin	1634779_at	195.162	153.417	149.507	224.05	0.766068	1.14802	0.974518	1.4604	CG40080-RA	0006468 // protein phosphorylation // inferred from electronic annotation /// 0006468 // protein phosphorylation // non-traceable author statement /// 0006468 // protein phosphorylation // inferred from sequence or structural similarity /// 0007243 // intracellular protein kinase cascade // inferred from sequence or structural similarity	0005634 // nucleus // inferred from electronic annotation /// 0005634 // nucleus // inferred from sequence or structural similarity	0000166 // nucleotide binding // inferred from electronic annotation /// 0004672 // protein kinase activity // inferred from electronic annotation /// 0004674 // protein serine/threonine kinase activity // non-traceable author statement /// 0004674 // protein serine/threonine kinase activity // inferred from electronic annotation /// 0005524 // ATP binding // inferred from electronic annotation /…	---			0.7861
CG2277	---	1629033_at	431.687	371.306	331.109	249.76	0.767011	0.578567	0.891741	0.672652	CG2277-RA	---	---	---	---			0.860128
CG34229	CG13191	1634245_at	107.382	92.3436	82.3759	55.1496	0.767128	0.513583	0.892058	0.597222	CT32433	---	---	---	---			0.859953
Muc68Ca	Mucin 68Ca	1631700_at	13.2098	11.9777	10.1339	10.0478	0.767148	0.760632	0.846062	0.838876	LP09368	0007596 // blood coagulation // inferred from electronic annotation	---	---	---			0.906728
Sap47	Synapse-associated protein 47kD	1637387_s_at	40.0884	35.1918	30.7581	25.4703	0.767258	0.635355	0.874014	0.723758	CG8884-RA	0007268 // synaptic transmission // non-traceable author statement	0045202 // synapse // inferred from direct assay	0005515 // protein binding // inferred from physical interaction	---			0.877855
CG10950	---	1630172_at	18.4456	16.9879	14.153	14.6458	0.767286	0.794001	0.833126	0.862133	CG10950-RA	0006606 // protein import into nucleus // inferred from sequence or structural similarity	---	0005488 // binding // inferred from electronic annotation /// 0008320 // protein transmembrane transporter activity // inferred from sequence or structural similarity	---			0.920973
CG8245	---	1633201_at	9.94715	9.2416	7.63284	9.37216	0.76734	0.942196	0.825922	1.01413	CG8245-RA	---	---	---	---			0.929071
CG10426	pharbin-like	1639095_at	71.59	53.2685	54.9521	91.7919	0.767595	1.28219	1.03161	1.72319	CG10426-RA	0016311 // dephosphorylation // non-traceable author statement	---	0004437 // inositol or phosphatidylinositol phosphatase activity // inferred from electronic annotation /// 0005515 // protein binding // inferred from physical interaction /// 0046030 // inositol trisphosphate phosphatase activity // non-traceable author statement	---			0.744078
Sr-CI	Scavenger Receptor	1631821_at	52.0419	47.7398	39.9537	46.1927	0.767723	0.887606	0.836907	0.967594	CG4099-RA	0006909 // phagocytosis // traceable author statement /// 0006952 // defense response // non-traceable author statement /// 0006955 // immune response // inferred from electronic annotation /// 0006955 // immune response // traceable author statement /// 0009617 // response to bacterium // traceable author statement /// 0050829 // defense response to Gram-negative bacterium // traceable author st…	0005887 // integral to plasma membrane // non-traceable author statement /// 0016020 // membrane // inferred from electronic annotation	0004872 // receptor activity // inferred from electronic annotation /// 0005044 // scavenger receptor activity // inferred from electronic annotation /// 0005044 // scavenger receptor activity // non-traceable author statement /// 0005044 // scavenger receptor activity // traceable author statement /// 0005515 // protein binding // inferred from physical interaction /// 0030247 // polysaccharide …	---			0.917333
norpA	phospholipase C	1630119_s_at	17.2267	15.7783	13.2259	44.2343	0.767752	2.56777	0.83823	2.80348	HL05775	0002385 // mucosal immune response // inferred from mutant phenotype /// 0006644 // phospholipid metabolic process // traceable author statement /// 0006651 // diacylglycerol biosynthetic process // traceable author statement /// 0007602 // phototransduction // traceable author statement /// 0007602 // phototransduction // non-traceable author statement /// 0007602 // phototransduction // inferre…	0005624 // membrane fraction // inferred from direct assay /// 0016027 // inaD signaling complex // inferred from physical interaction /// 0016027 // inaD signaling complex // traceable author statement /// 0016028 // rhabdomere // inferred from direct assay	0004435 // phosphoinositide phospholipase C activity // traceable author statement /// 0004435 // phosphoinositide phospholipase C activity // non-traceable author statement /// 0004435 // phosphoinositide phospholipase C activity // inferred from electronic annotation /// 0004629 // phospholipase C activity // traceable author statement /// 0005096 // GTPase activator activity // non-traceable a…	---			0.915921
CG13031	---	1634870_at	22.9587	19.0408	17.6335	16.2268	0.768055	0.706782	0.926089	0.852208	CG13031-RA	---	---	0005515 // protein binding // inferred from physical interaction	---			0.829353
CG8516	---	1640828_at	68.8447	52.9216	52.9077	48.591	0.768508	0.705805	0.999737	0.918168	CG8516-RA	---	---	---	---			0.76871
RpL28	Ribosomal protein L28	1633905_at	33.9524	24.9293	26.0939	25.6803	0.768543	0.75636	1.04671	1.03012	CG12740-RC	0000022 // mitotic spindle elongation // inferred from mutant phenotype /// 0006412 // translation // inferred from sequence or structural similarity /// 0006412 // translation // inferred from electronic annotation /// 0007052 // mitotic spindle organization // inferred from mutant phenotype	0005622 // intracellular // inferred from electronic annotation /// 0005840 // ribosome // inferred from electronic annotation /// 0022625 // cytosolic large ribosomal subunit // inferred from sequence or structural similarity /// 0030529 // ribonucleoprotein complex // inferred from electronic annotation	0003735 // structural constituent of ribosome // inferred from sequence or structural similarity /// 0003735 // structural constituent of ribosome // inferred from electronic annotation /// 0005515 // protein binding // inferred from physical interaction	---			0.734243
Pde6	Phosphodiesterase 6	1629322_at	9.88194	8.95544	7.59543	11.1519	0.768617	1.12851	0.848136	1.24526	CG8279-RA	0007165 // signal transduction // inferred from electronic annotation /// 0032240 // negative regulation of nucleobase, nucleoside, nucleotide and nucleic acid transport // inferred from mutant phenotype /// 0046068 // cGMP metabolic process // inferred from direct assay	0005886 // plasma membrane // inferred from direct assay /// 0005886 // plasma membrane // inferred from electronic annotation /// 0016020 // membrane // inferred from direct assay /// 0016020 // membrane // inferred from electronic annotation /// 0016324 // apical plasma membrane // inferred from direct assay	0003824 // catalytic activity // inferred from electronic annotation /// 0004114 // 3',5'-cyclic-nucleotide phosphodiesterase activity // inferred from sequence or structural similarity /// 0004114 // 3',5'-cyclic-nucleotide phosphodiesterase activity // inferred from electronic annotation /// 0005515 // protein binding // inferred from physical interaction /// 0016787 // hydrolase activity // in…	---			0.906243
Eig71Ee	Gene VII	1625987_at	32.7425	32.9222	25.1739	29.2454	0.768844	0.893194	0.764646	0.888318	CG7604-RA	0007594 // puparial adhesion // traceable author statement /// 0042381 // hemolymph coagulation // inferred from direct assay /// 0042381 // hemolymph coagulation // inferred from mutant phenotype	0005576 // extracellular region // inferred by curator	0005198 // structural molecule activity // traceable author statement /// 0005515 // protein binding // inferred from physical interaction	---			1.00549
---	---	1636239_at	81.0693	70.7967	62.3509	64.718	0.769106	0.798304	0.880703	0.914138	HDC10913	---	---	---	---			0.873287
Tsp42Er	tetraspanin 42E	1634977_at	19.5675	18.158	15.0518	16.4227	0.769225	0.839286	0.828936	0.904435	CG12837-RA	---	0016020 // membrane // inferred from electronic annotation /// 0016021 // integral to membrane // inferred from electronic annotation /// 0016021 // integral to membrane // inferred from sequence or structural similarity	---	---			0.927967
Stlk	Ste20-like kinase	1638804_a_at	299.675	244.612	230.737	201.455	0.769957	0.672244	0.943276	0.823568	CG40293-RB	0006468 // protein phosphorylation // inferred from electronic annotation /// 0006468 // protein phosphorylation // non-traceable author statement	---	0000166 // nucleotide binding // inferred from electronic annotation /// 0004672 // protein kinase activity // inferred from electronic annotation /// 0004674 // protein serine/threonine kinase activity // non-traceable author statement /// 0004674 // protein serine/threonine kinase activity // inferred from electronic annotation /// 0005524 // ATP binding // inferred from electronic annotation /…	---			0.816258
Pgm	Phosphogluconate mutase	1633803_at	614.253	659.433	473.162	654.761	0.770305	1.06595	0.717529	0.992916	CG5165-RA	0005975 // carbohydrate metabolic process // inferred from electronic annotation /// 0005978 // glycogen biosynthetic process // inferred from mutant phenotype /// 0006006 // glucose metabolic process // inferred from electronic annotation /// 0060361 // flight // inferred from mutant phenotype	---	0000287 // magnesium ion binding // inferred from electronic annotation /// 0004614 // phosphoglucomutase activity // inferred from direct assay /// 0004614 // phosphoglucomutase activity // inferred from sequence or structural similarity /// 0004614 // phosphoglucomutase activity // inferred from electronic annotation /// 0004619 // phosphoglycerate mutase activity // inferred from mutant phenot…	---			1.07355
CG9997 /// DereGG12056 /// DsimGD18020 /// DyakGE10497	--- /// --- /// CG9997 /// ---	1634224_at	16.6253	14.5854	12.8086	14.537	0.770424	0.874386	0.878178	0.996681	CG9997-RA	0006508 // proteolysis // inferred from electronic annotation /// 0046008 // regulation of female receptivity, post-mating // inferred from mutant phenotype /// 0046692 // sperm competition // inferred from direct assay	---	0003824 // catalytic activity // inferred from electronic annotation /// 0004252 // serine-type endopeptidase activity // inferred from electronic annotation	---			0.877298
CG8301	---	1641287_at	19.4459	14.4876	14.9837	29.1483	0.770533	1.49894	1.03425	2.01195	CG8301-RA	---	0005622 // intracellular // inferred from electronic annotation /// 0005634 // nucleus // inferred from electronic annotation	0003676 // nucleic acid binding // inferred from electronic annotation /// 0005515 // protein binding // inferred from physical interaction /// 0008270 // zinc ion binding // inferred from electronic annotation	---			0.745018
---	---	1639750_at	48.8096	50.8823	37.6101	42.7878	0.770548	0.876625	0.73916	0.840917	CT34445	---	---	---	---			1.04246
unc-13	lethal (4) ry16	1635684_a_at	124.636	92.7764	96.0594	446.375	0.77072	3.58144	1.03539	4.8113	CG2999-RA	0007268 // synaptic transmission // inferred from mutant phenotype /// 0007268 // synaptic transmission // non-traceable author statement /// 0007269 // neurotransmitter secretion // non-traceable author statement /// 0016079 // synaptic vesicle exocytosis // inferred from mutant phenotype /// 0016079 // synaptic vesicle exocytosis // inferred from sequence or structural similarity /// 0016082 //…	0008021 // synaptic vesicle // inferred from sequence or structural similarity /// 0008021 // synaptic vesicle // non-traceable author statement /// 0043195 // terminal button // inferred from direct assay /// 0045211 // postsynaptic membrane // inferred from direct assay	0005515 // protein binding // inferred from physical interaction /// 0005516 // calmodulin binding // traceable author statement /// 0019992 // diacylglycerol binding // inferred from sequence or structural similarity /// 0046872 // metal ion binding // inferred from electronic annotation	---			0.744379
---	---	1639261_at	10.0809	8.80008	7.77383	8.81832	0.771145	0.874756	0.883382	1.00207	HDC14109	---	---	---	---			0.872946
CG18313	---	1628745_at	9.6767	7.16664	7.46934	7.68534	0.771889	0.794211	1.04224	1.07238	CG18313-RA	---	---	---	---			0.740607
---	---	1634623_a_at	231.044	267.356	178.365	156.97	0.771994	0.679395	0.667144	0.587122	CG8687-RA	0055114 // oxidation reduction // inferred from electronic annotation	0005783 // endoplasmic reticulum // inferred from electronic annotation /// 0005789 // endoplasmic reticulum membrane // inferred from electronic annotation /// 0005792 // microsome // inferred from electronic annotation /// 0016020 // membrane // inferred from electronic annotation	0004497 // monooxygenase activity // inferred from electronic annotation /// 0005506 // iron ion binding // inferred from electronic annotation /// 0009055 // electron carrier activity // inferred from electronic annotation /// 0016491 // oxidoreductase activity // inferred from electronic annotation /// 0020037 // heme binding // inferred from electronic annotation /// 0046872 // metal ion bindi…	---			1.15716
NnaD	Drosophila Nna1 ortholog	1637246_a_at	154.611	116.316	119.394	385.567	0.772221	2.49379	1.02646	3.31482	CG32627-RA	0006508 // proteolysis // inferred from electronic annotation	---	0004180 // carboxypeptidase activity // inferred from electronic annotation /// 0004181 // metallocarboxypeptidase activity // inferred from electronic annotation /// 0008270 // zinc ion binding // inferred from electronic annotation /// 0016787 // hydrolase activity // inferred from electronic annotation /// 0017076 // purine nucleotide binding // inferred from sequence or structural similarity	---			0.752316
CG12398	---	1627359_at	87.9428	76.7463	67.9195	20.028	0.772314	0.227739	0.884987	0.260964	CG12398-RA	0006066 // alcohol metabolic process // inferred from electronic annotation /// 0055114 // oxidation reduction // inferred from electronic annotation	0042600 // chorion // inferred from direct assay	0004344 // glucose dehydrogenase activity // inferred from sequence or structural similarity /// 0004344 // glucose dehydrogenase activity // inferred from electronic annotation /// 0016491 // oxidoreductase activity // inferred from electronic annotation /// 0016614 // oxidoreductase activity, acting on CH-OH group of donors // inferred from electronic annotation /// 0050660 // FAD or FADH2 bind…	---			0.872684
Gasp	Gasp	1626893_at	8.02652	7.28654	6.1993	6.75081	0.772352	0.841063	0.850789	0.926478	CG10287-RA	0006030 // chitin metabolic process // inferred from electronic annotation	0005576 // extracellular region // inferred from electronic annotation	0005515 // protein binding // inferred from physical interaction /// 0008061 // chitin binding // inferred from electronic annotation /// 0008061 // chitin binding // non-traceable author statement /// 0008061 // chitin binding // inferred from reviewed computational analysis /// 0016490 // structural constituent of peritrophic membrane // inferred from sequence or structural similarity	---			0.907807
CG5568	---	1623330_at	33.7247	28.0392	26.0508	19.7946	0.772455	0.586949	0.929086	0.705964	CG5568-RA	0008152 // metabolic process // inferred from electronic annotation	---	0003824 // catalytic activity // inferred from electronic annotation /// 0016207 // 4-coumarate-CoA ligase activity // inferred from sequence or structural similarity /// 0016207 // 4-coumarate-CoA ligase activity // inferred from electronic annotation /// 0016874 // ligase activity // inferred from electronic annotation	---			0.831414
---	---	1640908_at	13.2048	11.6478	10.2011	11.6216	0.772528	0.880103	0.875799	0.997754	CG15061-RA	---	---	---	---			0.882084
CG12684	---	1639324_at	16.9335	15.1743	13.0837	15.321	0.772653	0.904774	0.862226	1.00966	CG12684-RA	---	---	---	---			0.896115
CG32694	---	1635605_at	11.7109	9.57037	9.04956	9.7259	0.772748	0.830501	0.945582	1.01625	CG32694-RB	---	0005811 // lipid particle // inferred from direct assay	0005515 // protein binding // inferred from physical interaction	---			0.817219
---	---	1640953_at	7.58101	8.05386	5.85918	7.23186	0.772876	0.953944	0.7275	0.897937	Dm.X.58519.0	---	---	---	---			1.06237
ATPsyn-beta	H+-ATPase beta subunit	1633673_a_at	2325.91	1978.77	1797.72	1080.89	0.772909	0.464716	0.908501	0.546241	CG11154-RB	0006754 // ATP biosynthetic process // inferred from electronic annotation /// 0006810 // transport // inferred from electronic annotation /// 0006811 // ion transport // inferred from electronic annotation /// 0015986 // ATP synthesis coupled proton transport // inferred from electronic annotation /// 0015992 // proton transport // inferred from sequence or structural similarity /// 0015992 // p…	0000275 // mitochondrial proton-transporting ATP synthase complex, catalytic core F(1) // inferred from sequence or structural similarity /// 0005739 // mitochondrion // inferred from electronic annotation /// 0005743 // mitochondrial inner membrane // inferred from electronic annotation /// 0005811 // lipid particle // inferred from direct assay /// 0016020 // membrane // inferred from electroni…	0000166 // nucleotide binding // inferred from electronic annotation /// 0005515 // protein binding // inferred from physical interaction /// 0005524 // ATP binding // inferred from electronic annotation /// 0008553 // hydrogen-exporting ATPase activity, phosphorylative mechanism // inferred from sequence or structural similarity /// 0008553 // hydrogen-exporting ATPase activity, phosphorylative …	---			0.850752
CG31997	---	1633712_at	54.8421	52.4945	42.4285	71.0605	0.773648	1.29573	0.808248	1.35368	CG31997-RA	---	---	0005515 // protein binding // inferred from physical interaction	---			0.957192
alpha-Est9	fragment J	1639001_a_at	45.7375	39.8092	35.3915	37.4744	0.773795	0.819336	0.889028	0.941351	CG1128-RA	---	---	0004091 // carboxylesterase activity // inferred from sequence or structural similarity /// 0004091 // carboxylesterase activity // non-traceable author statement /// 0004091 // carboxylesterase activity // inferred from electronic annotation /// 0004104 // cholinesterase activity // inferred from electronic annotation /// 0005515 // protein binding // inferred from physical interaction /// 00167…	---			0.870383
CG31219	---	1627572_at	10.4902	10.4556	8.11794	10.2224	0.773857	0.974465	0.776419	0.977692	CG31219-RA	0006508 // proteolysis // inferred from electronic annotation /// 0006508 // proteolysis // non-traceable author statement	---	0003824 // catalytic activity // inferred from electronic annotation /// 0004252 // serine-type endopeptidase activity // inferred from sequence or structural similarity /// 0004252 // serine-type endopeptidase activity // non-traceable author statement /// 0004252 // serine-type endopeptidase activity // inferred from electronic annotation /// 0016787 // hydrolase activity // inferred from elect…	---			0.996699
CG12470	---	1627679_at	186.134	157.774	144.048	71.1711	0.773891	0.382365	0.912997	0.451094	CG12470-RA	---	---	0005515 // protein binding // inferred from physical interaction	---			0.847638
---	---	1627555_s_at	75.9699	47.1484	58.797	24.4022	0.773951	0.321209	1.24706	0.517562	GM01028	---	---	---	---			0.62062
Cyp6d4	Cyp6d4	1630802_at	133.738	127.522	103.509	313.88	0.773966	2.34697	0.811692	2.46137	CG12800-RA	0055114 // oxidation reduction // inferred from electronic annotation	0005783 // endoplasmic reticulum // inferred from electronic annotation /// 0005789 // endoplasmic reticulum membrane // inferred from electronic annotation /// 0005792 // microsome // non-traceable author statement /// 0005792 // microsome // inferred from electronic annotation /// 0016020 // membrane // non-traceable author statement /// 0016020 // membrane // inferred from electronic annotation	0004497 // monooxygenase activity // inferred from electronic annotation /// 0005506 // iron ion binding // inferred from electronic annotation /// 0009055 // electron carrier activity // inferred from electronic annotation /// 0009055 // electron carrier activity // inferred from sequence or structural similarity /// 0009055 // electron carrier activity // non-traceable author statement /// 0016…	---			0.953522
---	---	1630498_at	8.76211	9.53776	6.78165	11.5643	0.773974	1.31981	0.711032	1.21248	CR32747-RA	---	---	---	---			1.08852
UK114	UK114	1634890_at	343.3	285.216	265.752	154.722	0.774111	0.45069	0.931756	0.542472	CG15261-RA	0006457 // protein folding // inferred from direct assay /// 0017148 // negative regulation of translation // inferred from sequence or structural similarity	---	---	---			0.830809
srpk79D	air traffic controller	1631114_a_at	49.0468	44.5128	37.9757	97.8725	0.774273	1.99549	0.85314	2.19875	CG11489-RC	0006468 // protein phosphorylation // inferred from direct assay /// 0006468 // protein phosphorylation // non-traceable author statement /// 0006468 // protein phosphorylation // inferred from electronic annotation /// 0007268 // synaptic transmission // inferred from mutant phenotype /// 0048789 // cytoskeletal matrix organization at active zone // inferred from mutant phenotype	0048786 // presynaptic active zone // inferred from direct assay	0000166 // nucleotide binding // inferred from electronic annotation /// 0004672 // protein kinase activity // inferred from direct assay /// 0004672 // protein kinase activity // inferred from sequence or structural similarity /// 0004672 // protein kinase activity // non-traceable author statement /// 0004672 // protein kinase activity // inferred from electronic annotation /// 0004674 // prote…	---			0.907557
Eo	Ecdysone oxidase	1632812_at	27.2302	25.0888	21.0859	20.9482	0.774358	0.769297	0.840452	0.834959	CG9504-RA	0006066 // alcohol metabolic process // inferred from electronic annotation /// 0008205 // ecdysone metabolic process // inferred from direct assay /// 0055114 // oxidation reduction // inferred from electronic annotation	---	0016491 // oxidoreductase activity // inferred from electronic annotation /// 0016614 // oxidoreductase activity, acting on CH-OH group of donors // inferred from electronic annotation /// 0047875 // ecdysone oxidase activity // inferred from direct assay /// 0047875 // ecdysone oxidase activity // inferred from electronic annotation /// 0050660 // FAD or FADH2 binding // inferred from electronic…	---			0.921359
Pur-alpha	Purine-rich binding protein-alpha	1637411_s_at	46.3627	35.0996	35.9057	74.7661	0.774452	1.61264	1.02296	2.13011	CG1507-RA	---	---	0003697 // single-stranded DNA binding // non-traceable author statement /// 0016563 // transcription activator activity // inferred from sequence or structural similarity	---			0.757067
CG40005 /// cta	--- /// concertina	1634527_s_at	392.871	279.109	304.319	302.864	0.774602	0.770898	1.09032	1.08511	CG40005-RA	0007165 // signal transduction // inferred from electronic annotation /// 0007166 // cell surface receptor linked signaling pathway // non-traceable author statement /// 0007186 // G-protein coupled receptor protein signaling pathway // inferred from electronic annotation /// 0007186 // G-protein coupled receptor protein signaling pathway // inferred from sequence or structural similarity /// 000…	0005834 // heterotrimeric G-protein complex // inferred from sequence or structural similarity /// 0005834 // heterotrimeric G-protein complex // non-traceable author statement	0000166 // nucleotide binding // inferred from electronic annotation /// 0003924 // GTPase activity // inferred from sequence or structural similarity /// 0004871 // signal transducer activity // inferred from electronic annotation /// 0005525 // GTP binding // inferred from electronic annotation /// 0019001 // guanyl nucleotide binding // non-traceable author statement /// 0019001 // guanyl nucl…	---			0.710433
ClC-a	Chloride channel-a	1629786_a_at	181.578	181.414	140.658	73.0912	0.774641	0.402534	0.775341	0.402897	CG31116-RD	0006810 // transport // inferred from electronic annotation /// 0006811 // ion transport // inferred from electronic annotation /// 0006821 // chloride transport // inferred from sequence or structural similarity /// 0006821 // chloride transport // inferred from electronic annotation /// 0055085 // transmembrane transport // inferred from electronic annotation	0005626 // insoluble fraction // inferred from sequence or structural similarity /// 0005902 // microvillus // inferred from sequence or structural similarity /// 0015629 // actin cytoskeleton // inferred from sequence or structural similarity /// 0016020 // membrane // inferred from electronic annotation /// 0016021 // integral to membrane // inferred from electronic annotation /// 0034707 // ch…	0005216 // ion channel activity // inferred from electronic annotation /// 0005244 // voltage-gated ion channel activity // inferred from electronic annotation /// 0005247 // voltage-gated chloride channel activity // inferred from electronic annotation /// 0005254 // chloride channel activity // inferred from sequence or structural similarity /// 0005254 // chloride channel activity // inferred …	---			0.999098
pgant6	polypeptide GalNAc transferase 6	1636337_s_at	282.905	259.113	219.164	176.917	0.774691	0.625359	0.845826	0.682781	CG2103-RA	0009312 // oligosaccharide biosynthetic process // inferred from direct assay	0000139 // Golgi membrane // inferred from electronic annotation /// 0005794 // Golgi apparatus // inferred from electronic annotation /// 0005795 // Golgi stack // non-traceable author statement /// 0016020 // membrane // inferred from electronic annotation /// 0016021 // integral to membrane // inferred from electronic annotation	0004653 // polypeptide N-acetylgalactosaminyltransferase activity // inferred from direct assay /// 0004653 // polypeptide N-acetylgalactosaminyltransferase activity // inferred from sequence or structural similarity /// 0004653 // polypeptide N-acetylgalactosaminyltransferase activity // non-traceable author statement /// 0005529 // sugar binding // inferred from electronic annotation /// 001674…	---			0.915899
CG7203	---	1628235_at	42.1917	49.6074	32.6979	35.7265	0.774985	0.846766	0.659134	0.720184	CG7203-RA	---	---	0005515 // protein binding // inferred from physical interaction	---			1.17576
arr	LDLR-like	1634211_at	157.04	144.954	121.709	158.385	0.775018	1.00856	0.839637	1.09266	CG5912-RA	0001745 // compound eye morphogenesis // inferred from mutant phenotype /// 0006622 // protein targeting to lysosome // inferred from mutant phenotype /// 0007399 // nervous system development // inferred from mutant phenotype /// 0016055 // Wnt receptor signaling pathway // inferred from mutant phenotype /// 0048076 // regulation of compound eye pigmentation // inferred from mutant phenotype ///…	0005769 // early endosome // inferred from direct assay /// 0005770 // late endosome // inferred from direct assay /// 0005886 // plasma membrane // inferred from direct assay /// 0016020 // membrane // inferred from electronic annotation /// 0016021 // integral to membrane // inferred from electronic annotation	0005041 // low-density lipoprotein receptor activity // inferred from sequence or structural similarity /// 0017147 // Wnt-protein binding // inferred from physical interaction /// 0042813 // Wnt receptor activity // inferred from direct assay	---			0.923039
---	---	1629352_at	1641.69	1473.17	1272.42	640.624	0.775065	0.390221	0.863729	0.43486	CG10072-RA	0002121 // inter-male aggressive behavior // inferred from mutant phenotype /// 0006024 // glycosaminoglycan biosynthetic process // inferred from mutant phenotype /// 0007166 // cell surface receptor linked signaling pathway // non-traceable author statement /// 0007224 // smoothened signaling pathway // traceable author statement /// 0007367 // segment polarity determination // inferred from mu…	---	0003824 // catalytic activity // inferred from electronic annotation /// 0003979 // UDP-glucose 6-dehydrogenase activity // inferred from electronic annotation /// 0003979 // UDP-glucose 6-dehydrogenase activity // inferred from mutant phenotype /// 0003979 // UDP-glucose 6-dehydrogenase activity // traceable author statement /// 0005488 // binding // inferred from electronic annotation /// 00164…	---			0.897348
CG10435	---	1623673_at	230.314	203.997	178.516	277.715	0.775097	1.20581	0.87509	1.36137	CG10435-RA	---	---	---	---			0.885734
---	---	1641492_at	13.232	12.2475	10.2569	11.7263	0.775162	0.886212	0.837471	0.957448	GH12319	---	---	---	---			0.925598
l(1)10Bb	lethal(1)10Bb	1639060_at	874.169	774.197	677.656	749.742	0.7752	0.857663	0.875302	0.968413	CG1639-RA	0000398 // nuclear mRNA splicing, via spliceosome // inferred by curator	0005622 // intracellular // inferred from electronic annotation /// 0005634 // nucleus // inferred from sequence or structural similarity /// 0005634 // nucleus // inferred from electronic annotation /// 0071011 // precatalytic spliceosome // inferred from direct assay /// 0071013 // catalytic step 2 spliceosome // inferred from direct assay	0003676 // nucleic acid binding // inferred from electronic annotation /// 0008270 // zinc ion binding // inferred from electronic annotation /// 0046872 // metal ion binding // inferred from electronic annotation	---			0.885637
Ser	Serrate	1634766_at	253.997	202.159	196.916	24.4493	0.775271	0.0962581	0.974068	0.120941	CG6127-RA	0007154 // cell communication // inferred from electronic annotation /// 0007219 // Notch signaling pathway // inferred from mutant phenotype /// 0007219 // Notch signaling pathway // non-traceable author statement /// 0007219 // Notch signaling pathway // inferred from electronic annotation /// 0007275 // multicellular organismal development // inferred from electronic annotation /// 0007423 // …	0005887 // integral to plasma membrane // non-traceable author statement /// 0016020 // membrane // inferred from electronic annotation /// 0016021 // integral to membrane // inferred from electronic annotation /// 0016021 // integral to membrane // non-traceable author statement /// 0016324 // apical plasma membrane // inferred from direct assay	0005102 // receptor binding // non-traceable author statement /// 0005112 // Notch binding // non-traceable author statement /// 0005112 // Notch binding // traceable author statement /// 0005154 // epidermal growth factor receptor binding // non-traceable author statement /// 0005509 // calcium ion binding // inferred from electronic annotation /// 0005515 // protein binding // inferred from phy…	---			0.79591
CG11018 /// Lcp4	--- /// cuticle p. IV	1630238_at	12.478	9.39003	9.67469	9.30553	0.775337	0.745753	1.03032	0.991002	CG2044-RA	---	---	0005214 // structural constituent of chitin-based cuticle // inferred from sequence or structural similarity /// 0008010 // structural constituent of chitin-based larval cuticle // non-traceable author statement /// 0042302 // structural constituent of cuticle // inferred from electronic annotation	---			0.752524
CG13386	---	1627268_at	15.696	15.3817	12.1712	15.5374	0.77543	0.989897	0.791275	1.01012	CG13386-RA	---	---	---	---			0.979976
CG12201	---	1623447_a_at	16.501	12.9703	12.7977	11.5172	0.775572	0.69797	0.986695	0.887968	CG12201-RB	0006810 // transport // inferred from electronic annotation /// 0055085 // transmembrane transport // inferred from electronic annotation	0005740 // mitochondrial envelope // inferred from sequence or structural similarity /// 0005743 // mitochondrial inner membrane // inferred from electronic annotation /// 0016020 // membrane // inferred from electronic annotation /// 0016021 // integral to membrane // inferred from electronic annotation	0005215 // transporter activity // inferred from electronic annotation /// 0005488 // binding // inferred from electronic annotation /// 0015226 // carnitine transporter activity // inferred from sequence or structural similarity /// 0015227 // acyl carnitine transporter activity // inferred from sequence or structural similarity /// 0022857 // transmembrane transporter activity // inferred from …	---			0.78603
Mst84Da	Male-specific RNA 84Da	1624444_at	9.86235	8.40576	7.64902	8.51684	0.775577	0.863571	0.909973	1.01321	CG17946-RA	0007275 // multicellular organismal development // inferred from electronic annotation /// 0007283 // spermatogenesis // inferred from electronic annotation /// 0030154 // cell differentiation // inferred from electronic annotation	---	---	---			0.852308
CG15908 /// CG9410	--- /// ---	1624431_at	359.03	282.405	278.486	74.6258	0.775661	0.207854	0.986122	0.264251	CG15908-RA	---	0005739 // mitochondrion // inferred from electronic annotation /// 0005743 // mitochondrial inner membrane // inferred from electronic annotation /// 0005743 // mitochondrial inner membrane // inferred from sequence or structural similarity /// 0016020 // membrane // inferred from electronic annotation	---	---			0.786577
---	---	1636229_at	19.6407	19.7768	15.2348	17.3065	0.775678	0.881156	0.770339	0.875091	HDC06391	---	---	---	---			1.00693
CG15333	---	1623340_at	12.4415	10.4712	9.65382	8.93911	0.775939	0.718493	0.921943	0.853688	CG15333-RA	---	---	---	---			0.841635
CecC	Cecropin	1632719_at	227.086	205.486	176.262	209.846	0.776191	0.924085	0.857783	1.02122	CG1373-RA	0019731 // antibacterial humoral response // inferred from direct assay /// 0019731 // antibacterial humoral response // non-traceable author statement /// 0042742 // defense response to bacterium // non-traceable author statement /// 0042742 // defense response to bacterium // traceable author statement /// 0042742 // defense response to bacterium // inferred from electronic annotation /// 00450…	0005576 // extracellular region // inferred from direct assay /// 0005576 // extracellular region // inferred from electronic annotation /// 0005615 // extracellular space // inferred from direct assay	---	---			0.904881
rut	rutabaga	1628594_at	141.965	126.826	110.222	223.306	0.776404	1.57297	0.869079	1.76072	CG9533-RA	0001661 // conditioned taste aversion // inferred from mutant phenotype /// 0006171 // cAMP biosynthetic process // non-traceable author statement /// 0006171 // cAMP biosynthetic process // traceable author statement /// 0006171 // cAMP biosynthetic process // inferred from electronic annotation /// 0006979 // response to oxidative stress // inferred from mutant phenotype /// 0007186 // G-protei…	0005887 // integral to plasma membrane // non-traceable author statement /// 0016020 // membrane // inferred from direct assay /// 0016020 // membrane // inferred from electronic annotation /// 0016021 // integral to membrane // inferred from electronic annotation	0000166 // nucleotide binding // inferred from electronic annotation /// 0004016 // adenylate cyclase activity // non-traceable author statement /// 0004016 // adenylate cyclase activity // traceable author statement /// 0004016 // adenylate cyclase activity // inferred from electronic annotation /// 0005516 // calmodulin binding // inferred from electronic annotation /// 0005524 // ATP binding /…	---			0.893364
---	---	1626661_at	19.3717	17.7809	15.0443	15.3544	0.776614	0.79262	0.846095	0.863533	CG31355-RA	---	---	---	---			0.91788
PQBP-1	Poly-glutamine tract binding protein 1	1631804_s_at	12.9369	13.3234	10.0488	8.70764	0.776752	0.673084	0.754219	0.653559	GH22170	---	0016020 // membrane // inferred from electronic annotation	0008267 // poly-glutamine tract binding // inferred from sequence or structural similarity /// 0008267 // poly-glutamine tract binding // non-traceable author statement	---			1.02988
nos	nanos	1632713_at	13.6606	13.9516	10.6113	16.018	0.776784	1.17257	0.76058	1.14811	CG5637-RA	0001709 // cell fate determination // traceable author statement /// 0006378 // mRNA polyadenylation // traceable author statement /// 0006417 // regulation of translation // inferred from electronic annotation /// 0007275 // multicellular organismal development // inferred from electronic annotation /// 0007280 // pole cell migration // traceable author statement /// 0007281 // germ cell develop…	0045495 // pole plasm // traceable author statement	0003676 // nucleic acid binding // inferred from electronic annotation /// 0003723 // RNA binding // inferred from electronic annotation /// 0003729 // mRNA binding // traceable author statement /// 0005515 // protein binding // inferred from physical interaction /// 0005515 // protein binding // traceable author statement /// 0008270 // zinc ion binding // inferred from electronic annotation ///…	---			1.0213
---	---	1624542_at	13.8618	11.0463	10.7676	12.9259	0.776786	0.932487	0.974771	1.17016	CG31757-RA	0007165 // signal transduction // inferred from electronic annotation /// 0009187 // cyclic nucleotide metabolic process // inferred from sequence or structural similarity /// 0030162 // regulation of proteolysis // inferred from sequence or structural similarity	---	0003824 // catalytic activity // inferred from electronic annotation /// 0004114 // 3',5'-cyclic-nucleotide phosphodiesterase activity // inferred from sequence or structural similarity /// 0004114 // 3',5'-cyclic-nucleotide phosphodiesterase activity // inferred from electronic annotation /// 0004115 // 3',5'-cyclic-AMP phosphodiesterase activity // inferred from direct assay /// 0004117 // calm…	---			0.796891
CG3631	---	1630342_s_at	95.2316	92.849	73.9812	66.5634	0.776855	0.698964	0.79679	0.7169	CG3631-RA	---	---	---	---			0.974981
CG32313	---	1640961_at	18.397	15.6516	14.2927	21.9147	0.776904	1.19121	0.913179	1.40016	CG32313-RA	---	0005576 // extracellular region // inferred from electronic annotation	---	---			0.850769
Vha36-2	Vacuolar H[+] ATPase subunit 36-2	1623113_at	14.4889	14.8915	11.2616	12.1707	0.777256	0.840005	0.75624	0.817292	CG13167-RA	0015986 // ATP synthesis coupled proton transport // inferred from electronic annotation /// 0015992 // proton transport // inferred from sequence or structural similarity	0000221 // vacuolar proton-transporting V-type ATPase, V1 domain // inferred from sequence or structural similarity /// 0033178 // proton-transporting two-sector ATPase complex, catalytic domain // inferred from electronic annotation	0008553 // hydrogen-exporting ATPase activity, phosphorylative mechanism // inferred from sequence or structural similarity /// 0008553 // hydrogen-exporting ATPase activity, phosphorylative mechanism // inferred from electronic annotation /// 0016787 // hydrolase activity // inferred from electronic annotation /// 0042626 // ATPase activity, coupled to transmembrane movement of substances // inf…	---			1.02779
nab	lethal (3) SH143	1637139_at	24.5144	19.3721	19.0562	22.171	0.77735	0.904407	0.983693	1.14448	CG15000-RA	0006350 // transcription // inferred from electronic annotation /// 0007626 // locomotory behavior // inferred from mutant phenotype /// 0014019 // neuroblast development // inferred from mutant phenotype /// 0016481 // negative regulation of transcription // inferred from electronic annotation /// 0035222 // wing disc pattern formation // inferred from mutant phenotype /// 0045449 // regulation …	0005634 // nucleus // inferred from sequence or structural similarity /// 0005634 // nucleus // inferred from electronic annotation	0003712 // transcription cofactor activity // inferred from genetic interaction /// 0003712 // transcription cofactor activity // inferred from mutant phenotype /// 0003712 // transcription cofactor activity // inferred from physical interaction /// 0005515 // protein binding // inferred from physical interaction /// 0008134 // transcription factor binding // inferred from sequence or structural …	---			0.790236
CG1950	---	1634407_at	11.3512	11.3287	8.82748	11.1591	0.777668	0.983074	0.779216	0.985031	CG1950-RA	0006511 // ubiquitin-dependent protein catabolic process // inferred from electronic annotation	0005622 // intracellular // inferred from electronic annotation	0004221 // ubiquitin thiolesterase activity // inferred from electronic annotation /// 0004221 // ubiquitin thiolesterase activity // non-traceable author statement /// 0005515 // protein binding // inferred from physical interaction /// 0016787 // hydrolase activity // inferred from electronic annotation	---			0.998013
---	---	1625614_at	17.7619	17.8761	13.8197	16.2046	0.778051	0.912323	0.773082	0.906497	CR7249-RA	---	---	---	---			1.00643
CG12680	---	1637549_at	15.0596	14.5121	11.7195	16.599	0.778207	1.10222	0.807569	1.1438	CG12680-RA	---	---	---	---			0.963641
Ugt35a	UDP-glycosyltransferase 35a	1627662_at	239.466	230.177	186.355	611.651	0.778211	2.55423	0.809617	2.65731	CG6644-RA	0008152 // metabolic process // inferred from electronic annotation	---	0008194 // UDP-glycosyltransferase activity // non-traceable author statement /// 0015020 // glucuronosyltransferase activity // inferred from sequence or structural similarity /// 0015020 // glucuronosyltransferase activity // inferred from electronic annotation /// 0016740 // transferase activity // inferred from electronic annotation /// 0016757 // transferase activity, transferring glycosyl g…	---			0.961209
---	---	1627057_at	17.0352	15.3692	13.2639	13.5071	0.778615	0.792895	0.863016	0.878844	HDC17689	---	---	---	---			0.902202
---	---	AFFX-r2-Bs-dap-3_at	2929.85	2816.41	2281.44	2332.16	0.778689	0.796	0.810054	0.828062	---	0006350 // transcription // inferred from electronic annotation /// 0006355 // regulation of transcription, DNA-dependent // inferred from electronic annotation /// 0006396 // RNA processing // inferred from electronic annotation /// 0006464 // protein modification process // inferred from electronic annotation /// 0008033 // tRNA processing // inferred from electronic annotation /// 0008152 // m…	0005737 // cytoplasm // inferred from electronic annotation /// 0005886 // plasma membrane // inferred from electronic annotation /// 0016020 // membrane // inferred from electronic annotation /// 0016021 // integral to membrane // inferred from electronic annotation	0000166 // nucleotide binding // inferred from electronic annotation /// 0003677 // DNA binding // inferred from electronic annotation /// 0003723 // RNA binding // inferred from electronic annotation /// 0003824 // catalytic activity // inferred from electronic annotation /// 0004077 // biotin-[acetyl-CoA-carboxylase] ligase activity // inferred from electronic annotation /// 0004810 // tRNA ade…	---			0.961281
CG10472	---	1629726_at	39.9564	36.2455	31.1234	32.917	0.778936	0.823823	0.858684	0.908167	CG10472-RA	0006508 // proteolysis // inferred from electronic annotation /// 0006508 // proteolysis // non-traceable author statement	---	0003824 // catalytic activity // inferred from electronic annotation /// 0004252 // serine-type endopeptidase activity // inferred from electronic annotation /// 0004252 // serine-type endopeptidase activity // non-traceable author statement /// 0005515 // protein binding // inferred from physical interaction /// 0008233 // peptidase activity // inferred from electronic annotation /// 0008236 // …	---			0.907127
CG6043	---	1624720_s_at	102.989	96.4754	80.2464	555.952	0.779172	5.39815	0.831781	5.76263	CG6043-RB	---	---	---	---			0.936751
CG17350	---	1628644_at	62.3001	72.9698	48.5475	374.481	0.779253	6.01092	0.66531	5.13199	CG17350-RA	---	---	---	---			1.17126
CG33758	---	1641172_at	10.7419	10.0088	8.37291	7.54843	0.779464	0.702711	0.836558	0.754182	Dm.2R.17650.0	---	---	---	---			0.931752
CG32638	---	1634787_at	1202.88	1026.76	937.668	1079.73	0.779518	0.897622	0.913226	1.05159	CG32638-RA	---	---	---	---			0.853587
---	---	1639541_at	11.5866	9.8453	9.03929	9.67504	0.780148	0.835018	0.918132	0.982707	HDC13868	---	---	---	---			0.849712
CG10839	---	1626432_at	11.9004	9.73565	9.28492	9.39472	0.78022	0.789446	0.953702	0.964981	CG10839-RA	0007018 // microtubule-based movement // inferred from sequence or structural similarity	0005875 // microtubule associated complex // inferred from sequence or structural similarity /// 0030286 // dynein complex // inferred from sequence or structural similarity	0005515 // protein binding // inferred from electronic annotation /// 0016787 // hydrolase activity // inferred from electronic annotation /// 0042623 // ATPase activity, coupled // inferred from sequence or structural similarity /// 0042624 // ATPase activity, uncoupled // inferred from electronic annotation	---			0.818095
lqfR	liquid facets-Related	1639568_at	55.3075	49.2935	43.1612	49.2353	0.780385	0.89021	0.875596	0.99882	CG31285-RA	0007269 // neurotransmitter secretion // non-traceable author statement /// 0008283 // cell proliferation // inferred from mutant phenotype /// 0048488 // synaptic vesicle endocytosis // non-traceable author statement	0005794 // Golgi apparatus // inferred from direct assay	---	---			0.891262
Scgalpha	Sarcoglycan alpha	1630045_at	8.47164	7.55219	6.6121	8.86447	0.780498	1.04637	0.87552	1.17376	CG7851-RA	---	0016012 // sarcoglycan complex // inferred from sequence or structural similarity /// 0016012 // sarcoglycan complex // non-traceable author statement /// 0016012 // sarcoglycan complex // inferred from electronic annotation /// 0016020 // membrane // inferred from electronic annotation	0005509 // calcium ion binding // inferred from electronic annotation /// 0005515 // protein binding // inferred from electronic annotation /// 0008307 // structural constituent of muscle // inferred from sequence or structural similarity	---			0.891468
CG34045	---	1637093_at	18.147	14.9921	14.1645	14.1478	0.780542	0.779619	0.944801	0.943684	Dm.2R.14635.0	---	---	---	---			0.826144
---	---	1624299_at	12.5724	12.0552	9.81917	10.1882	0.781012	0.810366	0.814517	0.84513	HDC11442	---	---	---	---			0.958865
CG30116	---	1639615_s_at	39.0494	40.9164	30.4994	30.9994	0.781046	0.793851	0.745407	0.757628	CG30116-RD	---	---	0016505 // apoptotic protease activator activity // non-traceable author statement	---			1.04781
CG33993 /// DwilCG33993	--- /// ---	1628447_at	15.0264	12.4652	11.7413	14.9216	0.781378	0.993021	0.941928	1.19706	CG13290-RA	---	---	0005515 // protein binding // inferred from electronic annotation	---			0.829552
CG13857 /// DmauCG13857 /// DsimCG13857	--- /// --- /// ---	1633887_at	20.1189	18.7175	15.7258	15.777	0.781647	0.784188	0.840166	0.842897	CG13857-RA	---	---	0005515 // protein binding // inferred from physical interaction	---			0.930348
---	---	1631927_at	24.462	19.2488	19.1214	18.0098	0.781679	0.736236	0.993382	0.935632	CT12497	---	---	---	---			0.786886
dnd	ADP-ribosylation factor-like 3	1638592_at	41.9701	36.6732	32.8144	54.2132	0.781852	1.29171	0.894779	1.47828	CG6560-RA	0007264 // small GTPase mediated signal transduction // inferred from electronic annotation /// 0035147 // branch fusion, open tracheal system // inferred from mutant phenotype /// 0042384 // cilium assembly // not recorded	0005622 // intracellular // inferred from electronic annotation /// 0005737 // cytoplasm // inferred from direct assay /// 0015630 // microtubule cytoskeleton // inferred from direct assay	0000166 // nucleotide binding // inferred from electronic annotation /// 0003924 // GTPase activity // not recorded /// 0003924 // GTPase activity // inferred from sequence or structural similarity /// 0005525 // GTP binding // inferred from electronic annotation /// 0005525 // GTP binding // not recorded	---			0.873794
CG9400	---	1623851_at	12.3816	11.07	9.6809	10.0715	0.78188	0.813431	0.874516	0.909804	CG9400-RA	---	0005576 // extracellular region // inferred from electronic annotation	---	---			0.894073
---	---	1625830_a_at	454.077	416.976	355.067	709.366	0.781953	1.56221	0.851529	1.70122	CG5186-RB	---	---	---	---			0.918293
CG30015	CG7701	1632974_s_at	495.674	413.201	387.792	367.309	0.782354	0.741029	0.938507	0.888934	CG30015-RA	---	---	---	---			0.833615
Reg-2	rhythmically expressed gene 2	1641722_at	125.746	76.265	98.3995	211.67	0.782525	1.68331	1.29023	2.77545	CG3200-RA	0008152 // metabolic process // inferred from electronic annotation	---	0003824 // catalytic activity // inferred from electronic annotation /// 0008967 // phosphoglycolate phosphatase activity // inferred from electronic annotation	---			0.6065
CG11474	---	1633513_a_at	122.327	128.183	95.7348	114.689	0.782611	0.937556	0.746863	0.89473	CG11474-RB	---	---	0005515 // protein binding // inferred from physical interaction	---			1.04787
CG10420	---	1623247_at	559.171	590.131	437.844	239.516	0.783023	0.42834	0.741944	0.405868	CG10420-RA	0006616 // SRP-dependent cotranslational protein targeting to membrane, translocation // inferred from sequence or structural similarity /// 0006810 // transport // inferred from electronic annotation /// 0015031 // protein transport // inferred from electronic annotation /// 0055085 // transmembrane transport // inferred from electronic annotation	0005783 // endoplasmic reticulum // inferred from electronic annotation /// 0005783 // endoplasmic reticulum // inferred from sequence or structural similarity /// 0005788 // endoplasmic reticulum lumen // inferred from electronic annotation	0005488 // binding // inferred from electronic annotation	---			1.05537
ssp4	lethal (2) k07433	1627864_at	289.197	255.474	226.508	389.56	0.783233	1.34704	0.886619	1.52485	CG33130-RA	0000022 // mitotic spindle elongation // inferred from mutant phenotype /// 0007049 // cell cycle // inferred from electronic annotation /// 0051013 // microtubule severing // inferred from mutant phenotype	0005819 // spindle // inferred from direct assay /// 0005874 // microtubule // inferred from electronic annotation	0008017 // microtubule binding // inferred from sequence or structural similarity	---			0.883393
---	---	1624819_s_at	14.3824	11.1396	11.2656	17.0688	0.783291	1.18678	1.01132	1.53227	Transposon.17	---	---	---	---			0.774526
CG16985	---	1633701_at	691.64	579.607	541.83	332.312	0.783398	0.48047	0.934822	0.57334	CG16985-RA	---	---	0005515 // protein binding // inferred from physical interaction	---			0.838019
---	---	1625121_at	63.3195	47.8582	49.6153	39.3952	0.783571	0.622165	1.03672	0.823165	S.C3L001380	---	---	---	---			0.755821
per	period	1638452_at	26.416	24.1013	20.701	32.7322	0.783653	1.2391	0.858916	1.35811	CG2647-RA	0000122 // negative regulation of transcription from RNA polymerase II promoter // non-traceable author statement /// 0000122 // negative regulation of transcription from RNA polymerase II promoter // traceable author statement /// 0001306 // age-dependent response to oxidative stress // inferred from mutant phenotype /// 0006355 // regulation of transcription, DNA-dependent // inferred from elec…	0005634 // nucleus // inferred from direct assay /// 0005634 // nucleus // non-traceable author statement /// 0005634 // nucleus // traceable author statement /// 0005634 // nucleus // inferred from electronic annotation /// 0005737 // cytoplasm // inferred from direct assay /// 0005737 // cytoplasm // non-traceable author statement /// 0005737 // cytoplasm // traceable author statement /// 00057…	0003712 // transcription cofactor activity // non-traceable author statement /// 0003714 // transcription corepressor activity // traceable author statement /// 0004871 // signal transducer activity // inferred from electronic annotation /// 0005515 // protein binding // inferred from physical interaction /// 0046982 // protein heterodimerization activity // non-traceable author statement /// 004…	---			0.912374
CG13671	---	1631729_at	369.065	351.243	289.226	179.533	0.783673	0.486453	0.823435	0.511135	CG13671-RA	---	---	0005515 // protein binding // inferred from physical interaction	---			0.951712
---	---	1629736_at	10.8127	10.1244	8.47399	9.53038	0.783706	0.881404	0.836983	0.941323	Dm.3R.45281.0	---	---	---	---			0.936346
---	---	AFFX-r2-Bs-thr-3_s_at	494.78	471.505	387.764	377.294	0.783709	0.762549	0.822396	0.800191	---	0006520 // cellular amino acid metabolic process // inferred from electronic annotation /// 0006566 // threonine metabolic process // inferred from electronic annotation /// 0008152 // metabolic process // inferred from electronic annotation /// 0008652 // cellular amino acid biosynthetic process // inferred from electronic annotation /// 0009082 // branched chain family amino acid biosynthetic p…	0005737 // cytoplasm // inferred from electronic annotation	0000166 // nucleotide binding // inferred from electronic annotation /// 0003824 // catalytic activity // inferred from electronic annotation /// 0004412 // homoserine dehydrogenase activity // inferred from electronic annotation /// 0004413 // homoserine kinase activity // inferred from electronic annotation /// 0004795 // threonine synthase activity // inferred from electronic annotation /// 00…	---			0.952958
comm	commissureless	1636089_at	25.2772	24.9428	19.8108	28.4658	0.783742	1.12615	0.794248	1.14124	CG17943-RA	0002092 // positive regulation of receptor internalization // inferred from mutant phenotype /// 0006897 // endocytosis // traceable author statement /// 0007275 // multicellular organismal development // inferred from electronic annotation /// 0007399 // nervous system development // traceable author statement /// 0007411 // axon guidance // inferred from genetic interaction /// 0007411 // axon …	0005794 // Golgi apparatus // inferred from direct assay /// 0005886 // plasma membrane // inferred from direct assay /// 0005886 // plasma membrane // inferred from electronic annotation /// 0016020 // membrane // inferred from electronic annotation /// 0016021 // integral to membrane // inferred from electronic annotation /// 0030139 // endocytic vesicle // inferred from direct assay /// 003065…	0005515 // protein binding // inferred from physical interaction /// 0050699 // WW domain binding // inferred from direct assay /// 0050699 // WW domain binding // inferred from physical interaction	---			0.986773
Or98b	Odorant receptor 98b	1640437_at	11.8722	9.91644	9.30532	9.72723	0.783787	0.819325	0.938372	0.980919	CG1867-RA	0007165 // signal transduction // inferred from electronic annotation /// 0007186 // G-protein coupled receptor protein signaling pathway // inferred from electronic annotation /// 0007608 // sensory perception of smell // inferred from electronic annotation /// 0007608 // sensory perception of smell // inferred from sequence or structural similarity /// 0050896 // response to stimulus // inferre…	0005886 // plasma membrane // inferred from electronic annotation /// 0016020 // membrane // inferred from electronic annotation /// 0016021 // integral to membrane // inferred from sequence or structural similarity /// 0016021 // integral to membrane // inferred from electronic annotation	0004871 // signal transducer activity // inferred from electronic annotation /// 0004872 // receptor activity // inferred from electronic annotation /// 0004930 // G-protein coupled receptor activity // inferred from electronic annotation /// 0004984 // olfactory receptor activity // inferred from electronic annotation /// 0004984 // olfactory receptor activity // inferred from sequence or struct…	---			0.835263
Nipped-A	Nipped	1624771_at	11.8922	9.55798	9.32134	8.54839	0.783818	0.718822	0.975243	0.894373	CT29602	0000910 // cytokinesis // inferred from mutant phenotype /// 0006350 // transcription // inferred from electronic annotation /// 0006911 // phagocytosis, engulfment // inferred from mutant phenotype /// 0016568 // chromatin modification // inferred from electronic annotation /// 0016573 // histone acetylation // inferred from direct assay /// 0035222 // wing disc pattern formation // inferred fro…	0000123 // histone acetyltransferase complex // inferred from direct assay /// 0000124 // SAGA complex // non-traceable author statement /// 0005634 // nucleus // inferred from direct assay /// 0005634 // nucleus // inferred from electronic annotation /// 0005700 // polytene chromosome // inferred from direct assay /// 0005703 // polytene chromosome puff // inferred from direct assay /// 0005737 …	0004402 // histone acetyltransferase activity // inferred from direct assay /// 0004672 // protein kinase activity // non-traceable author statement /// 0005488 // binding // inferred from electronic annotation /// 0016740 // transferase activity // inferred from electronic annotation /// 0016773 // phosphotransferase activity, alcohol group as acceptor // inferred from electronic annotation /// …	---			0.803716
Ela	elastin-like	1635792_a_at	19.2447	18.7427	15.0844	20.4617	0.78382	1.06324	0.804815	1.09171	CG7021-RA	---	---	0005515 // protein binding // inferred from physical interaction	---			0.973914
CG5273	---	1637811_s_at	111.173	103.379	87.1533	297.156	0.78394	2.6729	0.843048	2.87443	CG5273-RA	0042752 // regulation of circadian rhythm // inferred from mutant phenotype	---	0005515 // protein binding // inferred from physical interaction	---			0.929888
CG6296	---	1632215_at	13.7999	11.9923	10.8193	15.2735	0.784011	1.10679	0.902181	1.27361	CG6296-RA	0006629 // lipid metabolic process // inferred from electronic annotation	---	0003824 // catalytic activity // inferred from electronic annotation /// 0004806 // triglyceride lipase activity // inferred from sequence or structural similarity /// 0004806 // triglyceride lipase activity // inferred from electronic annotation /// 0008970 // phospholipase A1 activity // inferred from electronic annotation /// 0016787 // hydrolase activity // inferred from electronic annotation	---			0.869017
---	---	1635879_at	16.8536	17.9072	13.2242	14.3335	0.784656	0.850475	0.738486	0.800432	HDC03626	---	---	---	---			1.06252
Atet	ABC transporter expressed in trachea	1629559_s_at	181.382	170.639	142.331	249.102	0.784703	1.37335	0.834109	1.45982	CG2969-RA	---	0016020 // membrane // inferred from electronic annotation /// 0016021 // integral to membrane // inferred from electronic annotation /// 0043190 // ATP-binding cassette (ABC) transporter complex // inferred from sequence or structural similarity	0000166 // nucleotide binding // inferred from electronic annotation /// 0005215 // transporter activity // inferred from sequence or structural similarity /// 0005524 // ATP binding // inferred from electronic annotation /// 0016787 // hydrolase activity // inferred from electronic annotation /// 0016887 // ATPase activity // inferred from electronic annotation /// 0017111 // nucleoside-triphosp…	---			0.940769
---	---	1633802_at	21.1284	15.8936	16.5833	18.5186	0.784883	0.876479	1.0434	1.16516	CG12650-RB	---	---	---	---			0.752239
CG33090	---	1636816_s_at	118.138	95.3094	92.7266	77.2333	0.784899	0.653754	0.972902	0.810344	CG33090-RB	0006629 // lipid metabolic process // inferred from electronic annotation /// 0006665 // sphingolipid metabolic process // inferred from electronic annotation /// 0006680 // glucosylceramide catabolic process // inferred from electronic annotation /// 0008152 // metabolic process // inferred from electronic annotation /// 0008206 // bile acid metabolic process // inferred from sequence or structu…	0005886 // plasma membrane // inferred from electronic annotation /// 0016020 // membrane // inferred from electronic annotation /// 0016021 // integral to membrane // inferred from sequence or structural similarity /// 0016021 // integral to membrane // inferred from electronic annotation	0003824 // catalytic activity // inferred from electronic annotation /// 0004348 // glucosylceramidase activity // inferred from electronic annotation /// 0008422 // beta-glucosidase activity // inferred from sequence or structural similarity /// 0016787 // hydrolase activity // inferred from electronic annotation /// 0016798 // hydrolase activity, acting on glycosyl bonds // inferred from electr…	---			0.806761
CG7646	---	1627218_a_at	84.1364	70.6134	66.0587	42.1244	0.785138	0.500668	0.935498	0.59655	CG7646-RB	---	---	0005509 // calcium ion binding // inferred from sequence or structural similarity /// 0005509 // calcium ion binding // inferred from electronic annotation /// 0005515 // protein binding // inferred from physical interaction	---			0.839273
ttm50	tiny tim 50	1627919_at	303.535	313.484	238.328	535.833	0.785175	1.76531	0.760256	1.70929	CG2713-RA	0006470 // protein dephosphorylation // inferred from sequence or structural similarity /// 0006810 // transport // inferred from electronic annotation /// 0007005 // mitochondrion organization // inferred from mutant phenotype /// 0007006 // mitochondrial membrane organization // inferred from sequence or structural similarity /// 0007067 // mitosis // non-traceable author statement /// 0015031 …	0005739 // mitochondrion // inferred from direct assay /// 0005739 // mitochondrion // inferred from electronic annotation /// 0005743 // mitochondrial inner membrane // inferred from electronic annotation /// 0005743 // mitochondrial inner membrane // inferred from sequence or structural similarity /// 0005744 // mitochondrial inner membrane presequence translocase complex // inferred from seque…	0004722 // protein serine/threonine phosphatase activity // inferred from sequence or structural similarity /// 0004725 // protein tyrosine phosphatase activity // inferred from sequence or structural similarity /// 0005515 // protein binding // inferred from physical interaction	---			1.03278
Eip74EF	ecdysone inducible protein	1635639_a_at	172.439	135.042	135.403	311.285	0.785224	1.80519	1.00267	2.30509	CG32180-RA	0006350 // transcription // inferred from electronic annotation /// 0006355 // regulation of transcription, DNA-dependent // inferred from sequence or structural similarity /// 0006355 // regulation of transcription, DNA-dependent // inferred from electronic annotation /// 0006914 // autophagy // inferred from mutant phenotype /// 0007275 // multicellular organismal development // inferred from e…	0005634 // nucleus // inferred from sequence or structural similarity /// 0005634 // nucleus // non-traceable author statement /// 0005634 // nucleus // inferred from electronic annotation	0003677 // DNA binding // inferred from electronic annotation /// 0003700 // sequence-specific DNA binding transcription factor activity // inferred from electronic annotation /// 0003700 // sequence-specific DNA binding transcription factor activity // traceable author statement /// 0003704 // specific RNA polymerase II transcription factor activity // inferred from sequence or structural simila…	---			0.783133
CG8501	---	1638959_at	467.391	462.493	367.041	207.561	0.785297	0.444084	0.793614	0.448787	CG8501-RA	---	---	---	---			0.989519
---	---	1626104_at	8.81902	7.65952	6.92685	8.8391	0.785444	1.00228	0.904346	1.154	HDC17498	---	---	---	---			0.868522
---	---	1636854_at	10.2745	8.71151	8.07031	9.0657	0.78547	0.882349	0.926397	1.04066	S.CX000429	---	---	---	---			0.847876
CG11668	---	1623522_at	37.0594	34.4225	29.1106	162.455	0.785512	4.38363	0.845685	4.71944	CG11668-RA	0006508 // proteolysis // inferred from electronic annotation /// 0006508 // proteolysis // non-traceable author statement	---	0003824 // catalytic activity // inferred from electronic annotation /// 0004252 // serine-type endopeptidase activity // inferred from electronic annotation /// 0004252 // serine-type endopeptidase activity // non-traceable author statement /// 0008233 // peptidase activity // inferred from electronic annotation /// 0008236 // serine-type peptidase activity // inferred from electronic annotation…	---			0.928846
---	---	1632124_at	104.024	90.0715	81.7126	13.8454	0.785518	0.133098	0.907197	0.153716	CG32345-RA	---	---	---	---			0.865874
TBPH	TBPH	1638268_at	75.3138	63.3614	59.1658	74.6289	0.78559	0.990906	0.933782	1.17783	CG10327-RC	0007528 // neuromuscular junction development // inferred from mutant phenotype /// 0008344 // adult locomotory behavior // inferred from mutant phenotype	---	0000166 // nucleotide binding // inferred from electronic annotation /// 0003676 // nucleic acid binding // inferred from electronic annotation /// 0003729 // mRNA binding // inferred from sequence or structural similarity /// 0005515 // protein binding // inferred from physical interaction	---			0.841299
Liprin-alpha	liprin-alpha	1632099_s_at	212.595	186.25	167.058	159.194	0.785805	0.748812	0.89696	0.854734	CG11199-RA	0007411 // axon guidance // inferred from mutant phenotype /// 0007412 // axon target recognition // inferred from mutant phenotype /// 0007416 // synapse assembly // inferred from mutant phenotype /// 0008594 // photoreceptor cell morphogenesis // inferred from mutant phenotype /// 0031290 // retinal ganglion cell axon guidance // inferred from mutant phenotype /// 0045467 // R7 cell development…	0045202 // synapse // inferred from direct assay	---	---			0.876076
Mvl	malvolio	1624392_s_at	478.108	433.495	375.705	1233.69	0.785816	2.58035	0.866688	2.84591	CG3671-RB	0000041 // transition metal ion transport // inferred from mutant phenotype /// 0006810 // transport // inferred from electronic annotation /// 0006825 // copper ion transport // inferred from mutant phenotype /// 0015677 // copper ion import // inferred from mutant phenotype /// 0050916 // sensory perception of sweet taste // inferred from mutant phenotype /// 0055070 // copper ion homeostasis /…	0005886 // plasma membrane // inferred from direct assay /// 0005886 // plasma membrane // non-traceable author statement /// 0005887 // integral to plasma membrane // not recorded /// 0005887 // integral to plasma membrane // non-traceable author statement /// 0016020 // membrane // inferred from direct assay /// 0016020 // membrane // inferred from electronic annotation /// 0016021 // integral …	0005215 // transporter activity // inferred from electronic annotation /// 0005375 // copper ion transmembrane transporter activity // inferred from mutant phenotype /// 0005381 // iron ion transmembrane transporter activity // inferred from mutant phenotype /// 0005384 // manganese ion transmembrane transporter activity // inferred from mutant phenotype /// 0015293 // symporter activity // infer…	---			0.906688
NLaz	Neural Lazarillo	1630593_at	17.1622	17.3314	13.4864	67.8191	0.785817	3.95165	0.778146	3.91307	CG33126-RA	0006810 // transport // inferred from electronic annotation /// 0006979 // response to oxidative stress // inferred from mutant phenotype /// 0008340 // determination of adult lifespan // inferred from mutant phenotype /// 0033500 // carbohydrate homeostasis // inferred from mutant phenotype /// 0070328 // triglyceride homeostasis // inferred from mutant phenotype	0005615 // extracellular space // inferred from direct assay	0005215 // transporter activity // inferred from electronic annotation /// 0005488 // binding // non-traceable author statement /// 0005488 // binding // inferred from electronic annotation /// 0008289 // lipid binding // inferred from sequence or structural similarity /// 0008289 // lipid binding // inferred from electronic annotation	---			1.00986
insc	Inscutable	1625035_at	20.8361	17.0341	16.3749	49.9357	0.785892	2.3966	0.961304	2.93152	CG11312-RA	0006403 // RNA localization // inferred from mutant phenotype /// 0007010 // cytoskeleton organization // non-traceable author statement /// 0007400 // neuroblast fate determination // traceable author statement /// 0007422 // peripheral nervous system development // inferred from mutant phenotype /// 0007423 // sensory organ development // traceable author statement /// 0007525 // somatic muscle…	0005737 // cytoplasm // inferred from direct assay /// 0005938 // cell cortex // inferred from direct assay /// 0045177 // apical part of cell // non-traceable author statement /// 0045179 // apical cortex // inferred from direct assay /// 0045179 // apical cortex // traceable author statement	0005488 // binding // inferred from electronic annotation /// 0005515 // protein binding // inferred from physical interaction /// 0008093 // cytoskeletal adaptor activity // inferred from mutant phenotype /// 0008093 // cytoskeletal adaptor activity // inferred from sequence or structural similarity /// 0008093 // cytoskeletal adaptor activity // non-traceable author statement	---			0.817527
lbm	Late Bloomer	1639406_at	59.469	47.696	46.764	32.8354	0.78636	0.552143	0.98046	0.688431	CG2374-RA	0007416 // synapse assembly // inferred from mutant phenotype /// 0007416 // synapse assembly // non-traceable author statement	0005576 // extracellular region // inferred from direct assay /// 0005576 // extracellular region // inferred from sequence or structural similarity /// 0016020 // membrane // inferred from electronic annotation /// 0016021 // integral to membrane // inferred from electronic annotation /// 0016021 // integral to membrane // inferred from sequence or structural similarity /// 0016021 // integral t…	---	---			0.802032
Cyp12d1-d /// Cyp12d1-p	Cyp12d1-d /// Cyp12d1-p	1633401_s_at	125.78	102.973	98.9254	500.221	0.786496	3.97696	0.960695	4.8578	CG30489-RA	0055114 // oxidation reduction // inferred from electronic annotation /// 0055114 // oxidation reduction // inferred from sequence or structural similarity	0005739 // mitochondrion // inferred from sequence or structural similarity /// 0005739 // mitochondrion // non-traceable author statement /// 0005739 // mitochondrion // inferred from electronic annotation /// 0016020 // membrane // inferred from electronic annotation /// 0031966 // mitochondrial membrane // inferred from electronic annotation	0004497 // monooxygenase activity // inferred from electronic annotation /// 0005506 // iron ion binding // inferred from electronic annotation /// 0009055 // electron carrier activity // inferred from sequence or structural similarity /// 0009055 // electron carrier activity // non-traceable author statement /// 0009055 // electron carrier activity // inferred from electronic annotation /// 0016…	---			0.818675
CG9517	---	1634227_a_at	16.8576	17.1792	13.262	16.1002	0.786711	0.955073	0.771982	0.937192	CG9517-RA	0006066 // alcohol metabolic process // inferred from electronic annotation /// 0055114 // oxidation reduction // inferred from electronic annotation	---	0004344 // glucose dehydrogenase activity // inferred from sequence or structural similarity /// 0004344 // glucose dehydrogenase activity // inferred from electronic annotation /// 0016491 // oxidoreductase activity // inferred from electronic annotation /// 0016614 // oxidoreductase activity, acting on CH-OH group of donors // inferred from electronic annotation /// 0050660 // FAD or FADH2 bind…	---			1.01908
Hsp22 /// Hsp67Bb	heat shock protein hsp22 /// Gene 2	1629061_s_at	3549.43	2865.58	2792.52	10216	0.786752	2.87821	0.974504	3.56507	CG32041-RB	0006950 // response to stress // inferred from electronic annotation /// 0006979 // response to oxidative stress // inferred from mutant phenotype /// 0008340 // determination of adult lifespan // inferred from mutant phenotype /// 0009408 // response to heat // non-traceable author statement /// 0009408 // response to heat // inferred from mutant phenotype /// 0009408 // response to heat // infe…	---	---	---			0.807335
CG17802	---	1624963_at	33.7589	34.7294	26.5608	33.5843	0.786778	0.994829	0.764792	0.967028	CG17802-RA	---	0005622 // intracellular // inferred from electronic annotation /// 0005634 // nucleus // inferred from electronic annotation	0003676 // nucleic acid binding // inferred from electronic annotation /// 0005515 // protein binding // inferred from physical interaction /// 0008270 // zinc ion binding // inferred from electronic annotation	---			1.02875
CG32066	CG6487	1641353_s_at	1041.87	981.88	819.753	537.903	0.786809	0.516286	0.834881	0.54783	CG32066-RC	---	---	---	---			0.942421
Gr98b	Gustatory receptor 98b	1625372_at	14.533	12.0949	11.4369	10.3208	0.786959	0.710166	0.945593	0.853321	CG31059-RA	0007165 // signal transduction // inferred from electronic annotation /// 0007186 // G-protein coupled receptor protein signaling pathway // inferred from electronic annotation /// 0050909 // sensory perception of taste // inferred from electronic annotation /// 0050909 // sensory perception of taste // inferred from sequence or structural similarity	0005886 // plasma membrane // inferred from electronic annotation /// 0016020 // membrane // inferred from electronic annotation /// 0016021 // integral to membrane // inferred from electronic annotation /// 0016021 // integral to membrane // non-traceable author statement	0004871 // signal transducer activity // inferred from electronic annotation /// 0004872 // receptor activity // inferred from electronic annotation /// 0004930 // G-protein coupled receptor activity // inferred from electronic annotation /// 0008527 // taste receptor activity // inferred from sequence or structural similarity	---			0.832239
Dyb	Dystrobrevin-like	1630118_s_at	133.155	105.092	104.813	50.0728	0.787148	0.376049	0.997347	0.476468	CG8529-RA	---	0016010 // dystrophin-associated glycoprotein complex // inferred from sequence or structural similarity /// 0016014 // dystrobrevin complex // inferred from sequence or structural similarity /// 0016014 // dystrobrevin complex // non-traceable author statement	0005509 // calcium ion binding // inferred from electronic annotation /// 0008092 // cytoskeletal protein binding // inferred from sequence or structural similarity /// 0008270 // zinc ion binding // inferred from electronic annotation /// 0008307 // structural constituent of muscle // inferred from sequence or structural similarity	---			0.789242
CG16718	---	1640734_a_at	175.348	151.805	138.066	415.172	0.787384	2.36771	0.9095	2.73492	CG16718-RA	---	---	0005515 // protein binding // inferred from physical interaction	---			0.865734
CG1402	---	1641185_at	13.1454	11.4557	10.3533	10.7867	0.787599	0.820565	0.903769	0.941598	CG1402-RA	0006730 // one-carbon metabolic process // inferred from electronic annotation	0005576 // extracellular region // inferred from electronic annotation	0004089 // carbonate dehydratase activity // inferred from sequence or structural similarity /// 0004089 // carbonate dehydratase activity // inferred from electronic annotation /// 0008270 // zinc ion binding // inferred from electronic annotation /// 0016829 // lyase activity // inferred from electronic annotation	---			0.87146
CG9062	---	1624010_a_at	125.665	115.788	98.9752	105.177	0.787609	0.836963	0.854795	0.908359	CG9062-RA	---	---	---	---			0.9214
CG10320	NADH ubiquinone oxidoreductase B12	1640690_at	54.7667	52.9057	43.1375	44.6553	0.787661	0.815373	0.815367	0.844054	CG10320-RA	0006120 // mitochondrial electron transport, NADH to ubiquinone // inferred from sequence or structural similarity /// 0006404 // RNA import into nucleus // inferred from sequence or structural similarity /// 0055114 // oxidation reduction // inferred from electronic annotation	0005739 // mitochondrion // inferred from electronic annotation /// 0005747 // mitochondrial respiratory chain complex I // inferred from sequence or structural similarity	0003954 // NADH dehydrogenase activity // inferred from sequence or structural similarity /// 0003954 // NADH dehydrogenase activity // inferred from electronic annotation /// 0008137 // NADH dehydrogenase (ubiquinone) activity // inferred from electronic annotation /// 0016491 // oxidoreductase activity // inferred from electronic annotation	---			0.966019
CG10920	---	1638483_at	12.6962	11.9116	10.0014	10.4855	0.787746	0.825876	0.839636	0.880277	CG10920-RA	0006810 // transport // inferred from electronic annotation /// 0055085 // transmembrane transport // inferred from electronic annotation	0005739 // mitochondrion // inferred from sequence or structural similarity /// 0016020 // membrane // inferred from electronic annotation /// 0016021 // integral to membrane // inferred from electronic annotation	0005488 // binding // inferred from electronic annotation /// 0022857 // transmembrane transporter activity // inferred from sequence or structural similarity	---			0.9382
CG7059	---	1624405_a_at	35.3188	32.3586	27.8228	27.178	0.787761	0.769505	0.859825	0.839899	CG7059-RA	0006096 // glycolysis // inferred from electronic annotation /// 0008152 // metabolic process // inferred from electronic annotation	---	0003824 // catalytic activity // inferred from electronic annotation /// 0004619 // phosphoglycerate mutase activity // inferred from sequence or structural similarity /// 0005515 // protein binding // inferred from physical interaction /// 0016853 // isomerase activity // inferred from electronic annotation /// 0016868 // intramolecular transferase activity, phosphotransferases // inferred from …	---			0.916188
CG12926	---	1628625_at	18.6403	17.9113	14.6856	19.436	0.787838	1.04268	0.819907	1.08512	CG12926-RA	0006810 // transport // inferred from electronic annotation	0005622 // intracellular // inferred from electronic annotation	0005215 // transporter activity // inferred from electronic annotation /// 0008431 // vitamin E binding // inferred from sequence or structural similarity	---			0.960887
pes	peste	1634913_s_at	745.969	607.755	587.74	819.249	0.787888	1.09824	0.967068	1.34799	CG7228-RA	0006952 // defense response // non-traceable author statement /// 0007155 // cell adhesion // inferred from electronic annotation	0005887 // integral to plasma membrane // non-traceable author statement /// 0016020 // membrane // inferred from electronic annotation	0005044 // scavenger receptor activity // non-traceable author statement	---			0.814719
---	---	1639738_at	15.5687	13.5133	12.2664	13.8226	0.787889	0.887846	0.907732	1.02289	Dm.2L.9898.0	---	---	---	---			0.867975
CG10741	---	1635755_a_at	267.682	194.137	210.976	234.646	0.788156	0.876582	1.08674	1.20866	CG10741-RB	---	---	---	---			0.72525
CG31635	---	1634458_at	21.7693	20.5241	17.1616	17.6658	0.788337	0.811498	0.836166	0.860733	CG31635-RA	---	---	0005515 // protein binding // inferred from electronic annotation /// 0005515 // protein binding // inferred from physical interaction	---			0.9428
---	---	1638794_at	9.7897	8.77758	7.71837	8.87539	0.788417	0.906604	0.879328	1.01114	CG32247-RA	---	---	---	---			0.896613
---	---	1631179_s_at	752.532	721.037	593.349	775.728	0.788471	1.03082	0.822911	1.07585	CG6680-RA	---	---	0004867 // serine-type endopeptidase inhibitor activity // inferred from electronic annotation	---			0.958148
Fmr1	Fragile X	1632612_s_at	40.8338	32.7877	32.2009	41.1225	0.788584	1.00707	0.982104	1.25421	CG6203-RB	0006417 // regulation of translation // inferred from mutant phenotype /// 0006417 // regulation of translation // non-traceable author statement /// 0006417 // regulation of translation // inferred from electronic annotation /// 0006935 // chemotaxis // inferred from mutant phenotype /// 0007268 // synaptic transmission // inferred from mutant phenotype /// 0007269 // neurotransmitter secretion …	0005737 // cytoplasm // inferred from direct assay /// 0005737 // cytoplasm // inferred from electronic annotation /// 0005811 // lipid particle // inferred from direct assay /// 0016442 // RNA-induced silencing complex // inferred from physical interaction /// 0016442 // RNA-induced silencing complex // traceable author statement /// 0035068 // micro-ribonucleoprotein complex // traceable author…	0003723 // RNA binding // inferred from direct assay /// 0003723 // RNA binding // inferred from electronic annotation /// 0003729 // mRNA binding // inferred from direct assay /// 0003729 // mRNA binding // inferred from sequence or structural similarity /// 0003729 // mRNA binding // non-traceable author statement /// 0005515 // protein binding // inferred from physical interaction /// 0042802 …	---			0.802954
CG10098	---	1629956_at	734.712	650.306	579.495	1119	0.788738	1.52305	0.891112	1.72074	CG10098-RA	---	---	---	---			0.885116
CG4520	---	1635752_at	17.4242	14.0753	13.7447	13.4567	0.788827	0.772301	0.976507	0.956049	CG4520-RA	0006820 // anion transport // inferred from electronic annotation /// 0055085 // transmembrane transport // inferred from electronic annotation	0005741 // mitochondrial outer membrane // inferred from electronic annotation	0008308 // voltage-gated anion channel activity // inferred from electronic annotation	---			0.807804
rho	rhomboid-1	1635462_at	103.805	106.082	81.896	131.529	0.788939	1.26708	0.772008	1.23989	CG1004-RA	0000910 // cytokinesis // inferred from mutant phenotype /// 0001763 // morphogenesis of a branching structure // non-traceable author statement /// 0006508 // proteolysis // inferred from genetic interaction /// 0007165 // signal transduction // inferred from electronic annotation /// 0007173 // epidermal growth factor receptor signaling pathway // traceable author statement /// 0007174 // epide…	0000139 // Golgi membrane // inferred from electronic annotation /// 0005783 // endoplasmic reticulum // inferred from direct assay /// 0005794 // Golgi apparatus // inferred from direct assay /// 0005794 // Golgi apparatus // traceable author statement /// 0005794 // Golgi apparatus // inferred from electronic annotation /// 0005886 // plasma membrane // inferred from direct assay /// 0005886 //…	0004252 // serine-type endopeptidase activity // inferred from electronic annotation /// 0008233 // peptidase activity // inferred from electronic annotation /// 0008236 // serine-type peptidase activity // inferred from direct assay /// 0008236 // serine-type peptidase activity // inferred from genetic interaction /// 0008236 // serine-type peptidase activity // inferred from mutant phenotype //…	---			1.02193
Indy	I'm not dead yet	1641566_s_at	1878.27	1695.88	1481.89	2093	0.788963	1.11432	0.873815	1.23417	CG3979-RB	0006810 // transport // inferred from electronic annotation /// 0006814 // sodium ion transport // inferred from electronic annotation /// 0006848 // pyruvate transport // inferred from direct assay /// 0008340 // determination of adult lifespan // inferred from direct assay /// 0008340 // determination of adult lifespan // inferred from mutant phenotype /// 0008340 // determination of adult life…	0005886 // plasma membrane // inferred from direct assay /// 0005886 // plasma membrane // inferred from electronic annotation /// 0005887 // integral to plasma membrane // inferred from direct assay /// 0016020 // membrane // inferred from electronic annotation /// 0016021 // integral to membrane // inferred from electronic annotation /// 0016323 // basolateral plasma membrane // inferred from e…	0005215 // transporter activity // inferred from electronic annotation /// 0005515 // protein binding // inferred from physical interaction /// 0015137 // citrate transmembrane transporter activity // inferred from direct assay /// 0015141 // succinate transmembrane transporter activity // inferred from direct assay /// 0015142 // tricarboxylic acid transmembrane transporter activity // non-trace…	---			0.902895
---	---	AFFX-PheX-M_at	243.129	232.094	191.828	179.461	0.788998	0.73813	0.826511	0.773224	---	0000160 // two-component signal transduction system (phosphorelay) // inferred from electronic annotation /// 0008152 // metabolic process // inferred from electronic annotation /// 0008652 // cellular amino acid biosynthetic process // inferred from electronic annotation /// 0009073 // aromatic amino acid family biosynthetic process // inferred from electronic annotation /// 0009094 // L-phenyla…	0005622 // intracellular // inferred from electronic annotation /// 0005737 // cytoplasm // inferred from electronic annotation	0000155 // two-component sensor activity // inferred from electronic annotation /// 0000166 // nucleotide binding // inferred from electronic annotation /// 0004664 // prephenate dehydratase activity // inferred from electronic annotation /// 0005525 // GTP binding // inferred from electronic annotation /// 0016301 // kinase activity // inferred from electronic annotation /// 0016597 // amino aci…	---			0.954613
Hr39	Hormone receptor-like in 39	1631402_s_at	44.9683	38.5243	35.5052	41.4453	0.789561	0.921657	0.921632	1.07582	CG8676-RA	0006350 // transcription // inferred from electronic annotation /// 0006355 // regulation of transcription, DNA-dependent // inferred from electronic annotation /// 0006355 // regulation of transcription, DNA-dependent // non-traceable author statement /// 0006919 // activation of caspase activity // inferred from mutant phenotype /// 0016321 // female meiosis chromosome segregation // inferred f…	0005634 // nucleus // inferred from direct assay /// 0005634 // nucleus // inferred from sequence or structural similarity /// 0005634 // nucleus // non-traceable author statement /// 0005634 // nucleus // inferred from electronic annotation	0003677 // DNA binding // non-traceable author statement /// 0003677 // DNA binding // inferred from electronic annotation /// 0003700 // sequence-specific DNA binding transcription factor activity // inferred from sequence or structural similarity /// 0003700 // sequence-specific DNA binding transcription factor activity // inferred from electronic annotation /// 0003707 // steroid hormone recep…	---			0.856699
---	---	1641743_at	7.73835	8.05855	6.11003	7.7305	0.789578	0.998985	0.758204	0.959291	CG5691-RA	---	---	---	---			1.04138
---	---	1640843_at	21.984	19.8715	17.3592	17.3767	0.789627	0.790423	0.873574	0.874453	HDC20077	---	---	---	---			0.903905
GlcAT-S	GlcAT-S	1628402_a_at	146.411	134.37	115.616	136.706	0.78967	0.93371	0.860436	1.01739	CG3881-RA	0006688 // glycosphingolipid biosynthetic process // non-traceable author statement /// 0009101 // glycoprotein biosynthetic process // non-traceable author statement /// 0030166 // proteoglycan biosynthetic process // non-traceable author statement	0000139 // Golgi membrane // inferred from electronic annotation /// 0005794 // Golgi apparatus // inferred from electronic annotation /// 0005794 // Golgi apparatus // non-traceable author statement /// 0016020 // membrane // inferred from electronic annotation /// 0016021 // integral to membrane // inferred from electronic annotation	0015018 // galactosylgalactosylxylosylprotein 3-beta-glucuronosyltransferase activity // inferred from direct assay /// 0015018 // galactosylgalactosylxylosylprotein 3-beta-glucuronosyltransferase activity // non-traceable author statement /// 0015018 // galactosylgalactosylxylosylprotein 3-beta-glucuronosyltransferase activity // inferred from electronic annotation /// 0015020 // glucuronosyltra…	---			0.917755
CG7564	---	1640929_at	68.2134	63.0381	53.8864	33.4924	0.789967	0.490995	0.854823	0.531305	CG7564-RA	0000398 // nuclear mRNA splicing, via spliceosome // inferred by curator /// 0000398 // nuclear mRNA splicing, via spliceosome // inferred from sequence or structural similarity	0005685 // U1 snRNP // inferred from sequence or structural similarity /// 0071011 // precatalytic spliceosome // inferred from direct assay	0005515 // protein binding // inferred from physical interaction	---			0.92413
CG17570	anon-38C.24	1637253_s_at	15.8825	14.6692	12.5527	12.9118	0.790345	0.81296	0.855717	0.880202	CT34146	---	---	0005515 // protein binding // inferred from physical interaction	---			0.923606
CG5321	---	1638582_at	75.5859	83.3752	59.7397	181.521	0.790354	2.40152	0.716516	2.17716	CG5321-RA	0055114 // oxidation reduction // inferred from electronic annotation	---	0008336 // gamma-butyrobetaine dioxygenase activity // inferred from sequence or structural similarity /// 0008336 // gamma-butyrobetaine dioxygenase activity // inferred from electronic annotation /// 0016491 // oxidoreductase activity // inferred from electronic annotation	---			1.10305
CG14607	---	1635432_at	16.1764	15.1092	12.7865	12.138	0.790444	0.750354	0.846276	0.803355	CG14607-RA	0006030 // chitin metabolic process // inferred from electronic annotation	0005576 // extracellular region // inferred from electronic annotation	0008061 // chitin binding // inferred from electronic annotation	---			0.934026
CG3777	---	1624178_s_at	10.6481	8.55743	8.4187	8.99523	0.79063	0.844774	0.983788	1.05116	S.CX000012	---	---	---	---			0.803659
sra	sarah	1639162_at	664.897	586.819	525.7	1545.95	0.790648	2.3251	0.895847	2.63446	CG6072-RA	0007049 // cell cycle // inferred from electronic annotation /// 0007126 // meiosis // inferred from genetic interaction /// 0007126 // meiosis // inferred from electronic annotation /// 0007127 // meiosis I // non-traceable author statement /// 0007143 // female meiosis // inferred from mutant phenotype /// 0007275 // multicellular organismal development // inferred from electronic annotation //…	---	0005515 // protein binding // inferred from physical interaction	---			0.882571
RhoGAP93B	RhoGAP93B	1630531_at	74.453	67.6424	58.8753	58.5661	0.790771	0.786619	0.87039	0.86582	CG3421-RA	0007165 // signal transduction // inferred from electronic annotation /// 0007411 // axon guidance // inferred from genetic interaction /// 0007411 // axon guidance // inferred from mutant phenotype	0005622 // intracellular // inferred from electronic annotation /// 0005856 // cytoskeleton // inferred from electronic annotation	0005515 // protein binding // inferred from electronic annotation	---			0.908525
Rab30	Rab30	1632557_s_at	631.574	519.538	499.459	567.046	0.790816	0.89783	0.961352	1.09144	CG9100-RA	0007264 // small GTPase mediated signal transduction // inferred from electronic annotation /// 0015031 // protein transport // inferred from electronic annotation	---	0000166 // nucleotide binding // inferred from electronic annotation /// 0003924 // GTPase activity // inferred from sequence or structural similarity /// 0005525 // GTP binding // inferred from electronic annotation	---			0.822609
---	---	1635511_at	13.6701	11.2945	10.8116	12.856	0.790894	0.940453	0.957245	1.13826	HDC10996	---	---	---	---			0.826219
---	---	1641096_s_at	28.4591	30.4832	22.5092	25.0812	0.790933	0.881307	0.738415	0.822788	CG5735-RD	0007616 // long-term memory // inferred from direct assay /// 0008049 // male courtship behavior // inferred from mutant phenotype	---	0000166 // nucleotide binding // inferred from electronic annotation /// 0003676 // nucleic acid binding // inferred from electronic annotation /// 0003723 // RNA binding // inferred from electronic annotation /// 0003723 // RNA binding // non-traceable author statement /// 0003729 // mRNA binding // inferred from sequence or structural similarity /// 0005515 // protein binding // inferred from p…	---			1.07112
CG42327	CG14713	1629723_at	35.1946	25.9157	27.8405	31.223	0.791045	0.887154	1.07427	1.20479	CG14714-RA	0006470 // protein dephosphorylation // inferred from electronic annotation /// 0006470 // protein dephosphorylation // non-traceable author statement /// 0016311 // dephosphorylation // inferred from electronic annotation	---	0004721 // phosphoprotein phosphatase activity // inferred from electronic annotation /// 0004725 // protein tyrosine phosphatase activity // inferred from electronic annotation /// 0004725 // protein tyrosine phosphatase activity // non-traceable author statement /// 0016787 // hydrolase activity // inferred from electronic annotation /// 0016791 // phosphatase activity // inferred from electron…	---			0.736355
CG33278	---	1640966_at	9.88056	8.99514	7.81788	9.001	0.791238	0.910981	0.869122	1.00065	CG18656-RA	---	---	---	---			0.910388
CG31275	late transcript	1631335_a_at	16.8248	14.2796	13.3142	12.142	0.791345	0.721676	0.932392	0.850307	CG31275-RB	0007018 // microtubule-based movement // non-traceable author statement	0005856 // cytoskeleton // non-traceable author statement /// 0030286 // dynein complex // inferred from sequence or structural similarity	0016787 // hydrolase activity // inferred from electronic annotation /// 0042623 // ATPase activity, coupled // inferred from sequence or structural similarity /// 0042624 // ATPase activity, uncoupled // inferred from electronic annotation	---			0.848725
CG16947	---	1630605_at	50.3277	41.5683	39.8267	32.7047	0.791348	0.649834	0.958103	0.78677	CG16947-RA	---	---	0005515 // protein binding // inferred from electronic annotation /// 0005515 // protein binding // inferred from physical interaction /// 0008270 // zinc ion binding // inferred from electronic annotation /// 0009055 // electron carrier activity // inferred from electronic annotation /// 0046872 // metal ion binding // inferred from electronic annotation	---			0.825953
boca	boca	1623599_at	1083.54	1141.9	857.506	447.802	0.791391	0.413276	0.750947	0.392155	CG30498-RA	0006612 // protein targeting to membrane // inferred from mutant phenotype /// 0006888 // ER to Golgi vesicle-mediated transport // inferred from expression pattern /// 0016055 // Wnt receptor signaling pathway // inferred from genetic interaction /// 0016055 // Wnt receptor signaling pathway // inferred from mutant phenotype /// 0016055 // Wnt receptor signaling pathway // inferred from electron…	0005737 // cytoplasm // inferred from direct assay /// 0005783 // endoplasmic reticulum // inferred from electronic annotation /// 0005788 // endoplasmic reticulum lumen // inferred from direct assay /// 0045177 // apical part of cell // inferred from direct assay	---	---			1.05386
CG14964	---	1635043_at	16.4424	13.8561	13.0148	14.1653	0.791538	0.86151	0.939277	1.02231	CG14964-RA	---	---	0017022 // myosin binding // inferred from sequence or structural similarity	---			0.842709
---	---	AFFX-PheX-5_at	215.008	183.082	170.19	159.226	0.791552	0.740558	0.929583	0.869697	---	0000160 // two-component signal transduction system (phosphorelay) // inferred from electronic annotation /// 0008152 // metabolic process // inferred from electronic annotation /// 0008652 // cellular amino acid biosynthetic process // inferred from electronic annotation /// 0009073 // aromatic amino acid family biosynthetic process // inferred from electronic annotation /// 0009094 // L-phenyla…	0005622 // intracellular // inferred from electronic annotation /// 0005737 // cytoplasm // inferred from electronic annotation	0000155 // two-component sensor activity // inferred from electronic annotation /// 0000166 // nucleotide binding // inferred from electronic annotation /// 0004664 // prephenate dehydratase activity // inferred from electronic annotation /// 0005525 // GTP binding // inferred from electronic annotation /// 0016301 // kinase activity // inferred from electronic annotation /// 0016597 // amino aci…	---			0.851513
Tequila	Tequila	1626427_a_at	20.9942	19.6998	16.62	24.4658	0.791648	1.16536	0.843667	1.24193	CG4821-RC	0006030 // chitin metabolic process // inferred from electronic annotation /// 0006508 // proteolysis // inferred from electronic annotation /// 0006508 // proteolysis // non-traceable author statement /// 0007616 // long-term memory // inferred from mutant phenotype	0005576 // extracellular region // inferred from electronic annotation /// 0016020 // membrane // inferred from electronic annotation	0003824 // catalytic activity // inferred from electronic annotation /// 0004252 // serine-type endopeptidase activity // inferred from electronic annotation /// 0004252 // serine-type endopeptidase activity // inferred from sequence or structural similarity /// 0004252 // serine-type endopeptidase activity // non-traceable author statement /// 0005044 // scavenger receptor activity // inferred f…	---			0.938342
CG1753	---	1638171_s_at	721.812	667.638	571.443	763.097	0.791678	1.0572	0.855918	1.14298	CG1753-RA	0006535 // cysteine biosynthetic process from serine // inferred from electronic annotation /// 0008152 // metabolic process // inferred from electronic annotation /// 0019343 // cysteine biosynthetic process via cystathionine // inferred from electronic annotation	0005737 // cytoplasm // inferred from electronic annotation	0003824 // catalytic activity // inferred from electronic annotation /// 0004122 // cystathionine beta-synthase activity // inferred from sequence or structural similarity /// 0004122 // cystathionine beta-synthase activity // inferred from electronic annotation /// 0005515 // protein binding // inferred from physical interaction /// 0016829 // lyase activity // inferred from electronic annotatio…	---			0.924947
unk	unkempt	1641033_a_at	184.989	146.359	146.492	208.371	0.791896	1.12639	1.00091	1.42369	CG4620-RB	0002164 // larval development // inferred from mutant phenotype /// 0007275 // multicellular organismal development // inferred from electronic annotation /// 0007476 // imaginal disc-derived wing morphogenesis // inferred from mutant phenotype /// 0008407 // bristle morphogenesis // inferred from mutant phenotype /// 0048749 // compound eye development // inferred from mutant phenotype	0005737 // cytoplasm // inferred from direct assay /// 0005737 // cytoplasm // inferred from electronic annotation	0003676 // nucleic acid binding // inferred from electronic annotation /// 0003677 // DNA binding // non-traceable author statement /// 0003677 // DNA binding // inferred from electronic annotation /// 0005515 // protein binding // inferred from electronic annotation /// 0005515 // protein binding // inferred from physical interaction /// 0008270 // zinc ion binding // inferred from electronic an…	---			0.791176
Gyc-89Da	Guanylyl cyclase at 89Da	1628585_at	15.1857	10.4006	12.0257	12.2143	0.791911	0.804333	1.15625	1.17438	CG14885-RA	0000302 // response to reactive oxygen species // inferred from direct assay /// 0006182 // cGMP biosynthetic process // inferred from electronic annotation /// 0006182 // cGMP biosynthetic process // inferred from direct assay /// 0006184 // GTP catabolic process // inferred from direct assay /// 0009190 // cyclic nucleotide biosynthetic process // inferred from electronic annotation /// 0023034…	0005737 // cytoplasm // inferred from electronic annotation /// 0008074 // guanylate cyclase complex, soluble // inferred from sequence or structural similarity /// 0008074 // guanylate cyclase complex, soluble // inferred by curator	0000166 // nucleotide binding // inferred from electronic annotation /// 0004383 // guanylate cyclase activity // inferred from sequence or structural similarity /// 0004383 // guanylate cyclase activity // non-traceable author statement /// 0004383 // guanylate cyclase activity // inferred from electronic annotation /// 0004383 // guanylate cyclase activity // inferred from direct assay /// 0005…	---			0.684898
Ir10a	CG34143	1635112_at	31.8716	29.0228	25.2421	23.0035	0.791993	0.721756	0.869732	0.792601	CG12623-RA	---	---	---	---			0.910617
CG14391	---	1627099_at	12.5616	11.0325	9.94969	8.90194	0.792071	0.708662	0.901855	0.806886	CG14391-RA	---	---	---	---			0.878268
CG13203	---	1628436_at	21.195	19.4304	16.7893	19.3857	0.792138	0.914639	0.864076	0.997701	CG13203-RA	---	---	---	---			0.916746
Ect3	beta-galactosidase	1624517_at	1838.94	1386.12	1457.05	1899.02	0.792328	1.03267	1.05117	1.37002	CG3132-RA	0005975 // carbohydrate metabolic process // inferred from electronic annotation /// 0008152 // metabolic process // inferred from electronic annotation /// 0035071 // salivary gland cell autophagic cell death // inferred from expression pattern /// 0048102 // autophagic cell death // inferred from expression pattern	0005764 // lysosome // inferred from sequence or structural similarity	0003824 // catalytic activity // inferred from electronic annotation /// 0004553 // hydrolase activity, hydrolyzing O-glycosyl compounds // inferred from electronic annotation /// 0004565 // beta-galactosidase activity // inferred from sequence or structural similarity /// 0004565 // beta-galactosidase activity // inferred from electronic annotation /// 0016787 // hydrolase activity // inferred f…	---			0.753761
Adk3	Adenylate kinase-3	1630986_s_at	172.398	141.499	136.61	351.98	0.792407	2.04167	0.965444	2.4875	CG6612-RB	0006139 // nucleobase, nucleoside, nucleotide and nucleic acid metabolic process // inferred from electronic annotation /// 0006172 // ADP biosynthetic process // inferred from sequence or structural similarity /// 0009165 // nucleotide biosynthetic process // inferred from electronic annotation	0005737 // cytoplasm // inferred from electronic annotation /// 0005759 // mitochondrial matrix // inferred from sequence or structural similarity	0004017 // adenylate kinase activity // inferred from sequence or structural similarity /// 0004017 // adenylate kinase activity // non-traceable author statement /// 0004017 // adenylate kinase activity // inferred from electronic annotation /// 0005515 // protein binding // inferred from physical interaction /// 0005524 // ATP binding // inferred from electronic annotation /// 0016301 // kinase…	---			0.820769
CG2065	---	1630212_at	333.195	293.886	264.026	461.792	0.792409	1.38595	0.898396	1.57133	CG2065-RA	0008152 // metabolic process // inferred from electronic annotation /// 0055114 // oxidation reduction // inferred from electronic annotation	---	0003824 // catalytic activity // inferred from electronic annotation /// 0005488 // binding // inferred from electronic annotation /// 0016491 // oxidoreductase activity // inferred from electronic annotation	---			0.882027
CG40191	---	1629023_s_at	1154.64	964.953	915.067	699.108	0.792512	0.605476	0.948302	0.7245	CG40191-RC	---	---	---	---			0.835716
---	---	1637242_at	15.2877	13.7827	12.1191	12.066	0.792736	0.789259	0.879297	0.87544	CG12875-RA	---	---	---	---			0.901557
CG13482	---	1636798_at	25.5307	23.8034	20.2405	397.619	0.792792	15.5742	0.850321	16.7043	CG13482-RA	---	---	0005515 // protein binding // inferred from physical interaction	---			0.932344
Lsm10	CG12938	1639051_at	105.711	96.0247	83.8151	90.9984	0.792872	0.860824	0.87285	0.947656	CG12938-RA	0006397 // mRNA processing // inferred from direct assay /// 0006398 // histone mRNA 3'-end processing // inferred from mutant phenotype	0016604 // nuclear body // inferred from direct assay /// 0071254 // cytoplasmic U snRNP body // inferred from direct assay	---	---			0.908372
CG7320	---	1627563_at	22.0358	21.7768	17.479	32.5545	0.793206	1.47735	0.802642	1.49492	CG7320-RA	0006810 // transport // inferred from electronic annotation	---	0005344 // oxygen transporter activity // inferred from electronic annotation	---			0.988245
---	---	1631311_at	15.4091	10.9145	12.2234	15.1545	0.793256	0.983477	1.11992	1.38847	CG14351-RA	0008045 // motor axon guidance // inferred from mutant phenotype	---	0005515 // protein binding // inferred from electronic annotation	---			0.708315
CG8468	---	1641018_s_at	1150.89	927.164	913.019	289.008	0.793312	0.251116	0.984744	0.311712	CG8468-RC	0055085 // transmembrane transport // inferred from electronic annotation	---	0015355 // secondary active monocarboxylate transmembrane transporter activity // non-traceable author statement	---			0.805603
CG34452	---	1628750_at	10.4966	8.37845	8.328	9.29662	0.793401	0.885681	0.993979	1.10959	Dm.3L.31745.0	0006486 // protein glycosylation // inferred from sequence or structural similarity	0016020 // membrane // inferred from electronic annotation	0008378 // galactosyltransferase activity // inferred from sequence or structural similarity /// 0016740 // transferase activity // inferred from electronic annotation /// 0016757 // transferase activity, transferring glycosyl groups // inferred from electronic annotation	---			0.798207
CG30338	---	1640499_at	75.1584	76.4762	59.6378	60.1913	0.793494	0.800859	0.779821	0.78706	CG30338-RA	---	---	---	---			1.01753
sesB	lethal(1)9Ed	1630941_s_at	4947.93	4156.03	3927.1	2054.31	0.793686	0.415186	0.944917	0.494297	CG16944-RA	0001508 // regulation of action potential // inferred from direct assay /// 0006810 // transport // inferred from electronic annotation /// 0006839 // mitochondrial transport // inferred from mutant phenotype /// 0006911 // phagocytosis, engulfment // inferred from mutant phenotype /// 0007268 // synaptic transmission // inferred from direct assay /// 0007629 // flight behavior // inferred from m…	0005739 // mitochondrion // inferred from electronic annotation /// 0005740 // mitochondrial envelope // inferred from sequence or structural similarity /// 0005743 // mitochondrial inner membrane // inferred from sequence or structural similarity /// 0005743 // mitochondrial inner membrane // non-traceable author statement /// 0005743 // mitochondrial inner membrane // inferred from electronic a…	0005215 // transporter activity // inferred from electronic annotation /// 0005261 // cation channel activity // inferred from electronic annotation /// 0005471 // ATP:ADP antiporter activity // inferred from mutant phenotype /// 0005471 // ATP:ADP antiporter activity // inferred from sequence or structural similarity /// 0005471 // ATP:ADP antiporter activity // non-traceable author statement //…	---			0.839953
twi	Twist	1631682_at	190.647	155.399	151.323	52.3534	0.793733	0.274609	0.973772	0.336898	CG2956-RA	0001710 // mesodermal cell fate commitment // inferred from mutant phenotype /// 0001710 // mesodermal cell fate commitment // traceable author statement /// 0006350 // transcription // inferred from electronic annotation /// 0006357 // regulation of transcription from RNA polymerase II promoter // inferred from sequence or structural similarity /// 0007275 // multicellular organismal development…	0005634 // nucleus // inferred from sequence or structural similarity /// 0005634 // nucleus // non-traceable author statement /// 0005634 // nucleus // inferred from direct assay /// 0005634 // nucleus // inferred from electronic annotation	0003677 // DNA binding // inferred from direct assay /// 0003677 // DNA binding // non-traceable author statement /// 0003677 // DNA binding // inferred from electronic annotation /// 0003704 // specific RNA polymerase II transcription factor activity // inferred from sequence or structural similarity /// 0016563 // transcription activator activity // non-traceable author statement /// 0016566 //…	---			0.815112
CG31751	constitutive transcript	1634738_s_at	100.167	111.344	79.5217	79.0109	0.793892	0.788792	0.714197	0.709609	CG31751-RA	---	---	---	---			1.11159
---	---	1639134_at	22.4486	19.9418	17.8276	19.1641	0.794151	0.853686	0.89398	0.960999	HDC07870	---	---	---	---			0.888331
Cpr47Eb	CG13224	1624283_at	49.6521	44.4973	39.4542	34.6055	0.794612	0.696958	0.886664	0.777698	CG13224-RA	---	---	0005214 // structural constituent of chitin-based cuticle // inferred from sequence or structural similarity /// 0008010 // structural constituent of chitin-based larval cuticle // inferred from sequence or structural similarity /// 0042302 // structural constituent of cuticle // inferred from electronic annotation	---			0.896181
cta	concertina	1632931_at	618.232	485.664	491.258	534.139	0.794617	0.863978	1.01152	1.09981	CG17678-RA	0007165 // signal transduction // inferred from electronic annotation /// 0007166 // cell surface receptor linked signaling pathway // non-traceable author statement /// 0007186 // G-protein coupled receptor protein signaling pathway // inferred from sequence or structural similarity /// 0007186 // G-protein coupled receptor protein signaling pathway // inferred from electronic annotation /// 000…	0005834 // heterotrimeric G-protein complex // inferred from sequence or structural similarity /// 0005834 // heterotrimeric G-protein complex // non-traceable author statement	0000166 // nucleotide binding // inferred from electronic annotation /// 0003924 // GTPase activity // inferred from sequence or structural similarity /// 0004871 // signal transducer activity // inferred from electronic annotation /// 0005525 // GTP binding // inferred from electronic annotation /// 0019001 // guanyl nucleotide binding // non-traceable author statement /// 0019001 // guanyl nucl…	---			0.785569
CG9304	---	1627502_at	161.291	145.054	128.165	141.349	0.794621	0.876361	0.883564	0.974454	CG9304-RA	---	---	0005515 // protein binding // inferred from physical interaction	---			0.899336
CG12869	---	1629232_at	9.92193	8.53309	7.88463	8.56484	0.794667	0.863223	0.924006	1.00372	CG12869-RA	---	---	0004091 // carboxylesterase activity // inferred from sequence or structural similarity /// 0004091 // carboxylesterase activity // inferred from electronic annotation /// 0016787 // hydrolase activity // inferred from electronic annotation	---			0.860024
---	---	1626852_at	6.98848	6.46731	5.55433	6.35041	0.794784	0.908696	0.858832	0.981924	CG40241-RA	---	---	---	---			0.925424
CG14528	---	1639530_at	23.0816	20.842	18.3476	23.196	0.794904	1.00496	0.880321	1.11295	CG14528-RA	0006508 // proteolysis // inferred from electronic annotation	---	0004222 // metalloendopeptidase activity // inferred from sequence or structural similarity /// 0004222 // metalloendopeptidase activity // inferred from electronic annotation /// 0005515 // protein binding // inferred from physical interaction /// 0008237 // metallopeptidase activity // inferred from electronic annotation /// 0016787 // hydrolase activity // inferred from electronic annotation	---			0.902971
---	---	AFFX-Dros-18S_rRNA_M_at	5870.1	6561.86	4667.42	6658.17	0.795118	1.13425	0.711295	1.01468	---	---	---	---	---			1.11784
CG5302	---	1624522_at	733.776	546.804	583.441	172.032	0.795122	0.234448	1.067	0.314614	CG5302-RA	0006508 // proteolysis // inferred from electronic annotation /// 0055114 // oxidation reduction // inferred from electronic annotation	---	0003824 // catalytic activity // inferred from electronic annotation /// 0004252 // serine-type endopeptidase activity // inferred from electronic annotation /// 0004252 // serine-type endopeptidase activity // non-traceable author statement /// 0016491 // oxidoreductase activity // inferred from electronic annotation /// 0016787 // hydrolase activity // inferred from electronic annotation	---			0.745193
nau	myogenic determination	1627734_at	464.243	172.224	369.135	368.706	0.795132	0.794209	2.14334	2.14085	CG10250-RA	0006350 // transcription // inferred from electronic annotation /// 0006355 // regulation of transcription, DNA-dependent // inferred from electronic annotation /// 0007275 // multicellular organismal development // inferred from electronic annotation /// 0007517 // muscle organ development // inferred from mutant phenotype /// 0007517 // muscle organ development // traceable author statement ///…	0005634 // nucleus // inferred from electronic annotation /// 0005634 // nucleus // non-traceable author statement /// 0005634 // nucleus // traceable author statement	0003677 // DNA binding // inferred from electronic annotation /// 0003677 // DNA binding // non-traceable author statement /// 0003700 // sequence-specific DNA binding transcription factor activity // traceable author statement /// 0030528 // transcription regulator activity // inferred from electronic annotation	---			0.370979
egr	Eiger	1629442_at	69.6542	54.5342	55.391	37.9999	0.795228	0.545551	1.01571	0.696808	S.C2R000679	0006915 // apoptosis // non-traceable author statement /// 0006917 // induction of apoptosis // inferred from genetic interaction /// 0006917 // induction of apoptosis // inferred from mutant phenotype /// 0006955 // immune response // inferred from mutant phenotype /// 0006955 // immune response // inferred from electronic annotation /// 0007254 // JNK cascade // inferred from genetic interactio…	0016020 // membrane // inferred from direct assay /// 0016020 // membrane // inferred from sequence or structural similarity /// 0016020 // membrane // inferred from electronic annotation	0005164 // tumor necrosis factor receptor binding // inferred from electronic annotation /// 0005164 // tumor necrosis factor receptor binding // inferred from sequence or structural similarity /// 0005164 // tumor necrosis factor receptor binding // non-traceable author statement /// 0005164 // tumor necrosis factor receptor binding // traceable author statement /// 0005515 // protein binding //…	---			0.782928
---	---	1627914_at	7.76326	7.56779	6.17425	6.87514	0.795316	0.885601	0.815859	0.908475	HDC02714	---	---	---	---			0.974822
---	---	1623559_s_at	16.4475	14.2258	13.0839	12.729	0.795496	0.77392	0.919732	0.894786	Transposon.18	---	---	---	---			0.864922
---	---	1637863_x_at	8.91297	7.78347	7.09198	6.85204	0.795693	0.768772	0.91116	0.880332	CT34362	---	---	---	---			0.873274
shep	alan shepard	1637552_s_at	144.581	116.504	115.048	204.587	0.795732	1.41503	0.987505	1.75606	CG32423-RA	0009629 // response to gravity // inferred from mutant phenotype /// 0042332 // gravitaxis // inferred from mutant phenotype	---	0000166 // nucleotide binding // inferred from electronic annotation /// 0003676 // nucleic acid binding // inferred from electronic annotation /// 0003723 // RNA binding // inferred from electronic annotation /// 0003729 // mRNA binding // inferred from sequence or structural similarity	---			0.805801
snRNP-U1-70K	U1 snRNP-specific 70K protein	1635063_at	810.419	724.312	644.9	278.183	0.795761	0.343258	0.890363	0.384065	CG8749-RA	0000381 // regulation of alternative nuclear mRNA splicing, via spliceosome // inferred from mutant phenotype /// 0000398 // nuclear mRNA splicing, via spliceosome // inferred by curator /// 0000398 // nuclear mRNA splicing, via spliceosome // inferred from sequence or structural similarity /// 0000398 // nuclear mRNA splicing, via spliceosome // non-traceable author statement /// 0006397 // mRNA…	0005634 // nucleus // inferred by curator /// 0005634 // nucleus // inferred from electronic annotation /// 0005681 // spliceosomal complex // inferred from sequence or structural similarity /// 0005685 // U1 snRNP // inferred from sequence or structural similarity /// 0005692 // U11 snRNP // inferred from sequence or structural similarity /// 0030529 // ribonucleoprotein complex // inferred from…	0000166 // nucleotide binding // inferred from electronic annotation /// 0003676 // nucleic acid binding // inferred from electronic annotation /// 0003723 // RNA binding // inferred from electronic annotation /// 0003723 // RNA binding // inferred from sequence or structural similarity /// 0003729 // mRNA binding // inferred from direct assay /// 0003729 // mRNA binding // inferred from sequence…	---			0.89375
Lip4	CG6113	1624505_at	192.668	191.956	153.327	152.305	0.79581	0.790503	0.798763	0.793437	CG6113-RA	0006629 // lipid metabolic process // inferred from electronic annotation	---	0004806 // triglyceride lipase activity // inferred from sequence or structural similarity /// 0004806 // triglyceride lipase activity // inferred from electronic annotation /// 0016787 // hydrolase activity // inferred from electronic annotation	---			0.996303
CG17472	---	1633079_at	14.9948	14.0989	11.9342	13.1184	0.795891	0.874864	0.846463	0.930454	CG17472-RA	---	---	---	---			0.940254
CG7646	---	1637457_at	75.9158	62.7435	60.4352	55.9863	0.796083	0.737479	0.96321	0.892304	CG7646-RA	---	---	0005509 // calcium ion binding // inferred from sequence or structural similarity /// 0005509 // calcium ion binding // inferred from electronic annotation /// 0005515 // protein binding // inferred from physical interaction	---			0.826489
Mdh	Malic DH	1641118_at	623.418	525.64	496.418	548.955	0.796286	0.880557	0.944407	1.04435	CG5889-RA	0006090 // pyruvate metabolic process // inferred from sequence or structural similarity /// 0006108 // malate metabolic process // inferred from sequence or structural similarity /// 0006108 // malate metabolic process // inferred from electronic annotation /// 0008152 // metabolic process // inferred from electronic annotation /// 0055114 // oxidation reduction // inferred from electronic annot…	0005739 // mitochondrion // inferred from sequence or structural similarity	0003824 // catalytic activity // inferred from electronic annotation /// 0004470 // malic enzyme activity // inferred from electronic annotation /// 0004473 // malate dehydrogenase (oxaloacetate-decarboxylating) (NADP+) activity // inferred from sequence or structural similarity /// 0004473 // malate dehydrogenase (oxaloacetate-decarboxylating) (NADP+) activity // non-traceable author statement /…	---			0.843159
CG13690	---	1633171_at	282.434	242.219	224.971	44.8822	0.796545	0.158912	0.928792	0.185296	CG13690-RA	0016070 // RNA metabolic process // inferred from electronic annotation	---	0003676 // nucleic acid binding // inferred from electronic annotation /// 0003723 // RNA binding // inferred from electronic annotation /// 0004518 // nuclease activity // inferred from electronic annotation /// 0004519 // endonuclease activity // inferred from electronic annotation /// 0004523 // ribonuclease H activity // inferred from sequence or structural similarity /// 0004523 // ribonucle…	---			0.857614
Tsp66A	Tetraspanin 66A	1640468_a_at	16.4038	13.9563	13.0688	14.5086	0.796694	0.884464	0.936409	1.03957	CG16991-RB	---	0016021 // integral to membrane // inferred from electronic annotation /// 0016021 // integral to membrane // inferred from sequence or structural similarity	---	---			0.850797
---	---	1630833_at	29.6549	27.7326	23.6259	26.625	0.796694	0.897827	0.851916	0.960059	S.CX002067	---	---	---	---			0.935179
CG7829	---	1641539_a_at	19.8337	20.1922	15.8022	18.9073	0.796733	0.953291	0.782587	0.936365	CG7829-RB	0006508 // proteolysis // inferred from electronic annotation /// 0006508 // proteolysis // non-traceable author statement	---	0003824 // catalytic activity // inferred from electronic annotation /// 0004252 // serine-type endopeptidase activity // inferred from sequence or structural similarity /// 0004252 // serine-type endopeptidase activity // non-traceable author statement /// 0004252 // serine-type endopeptidase activity // inferred from electronic annotation /// 0016787 // hydrolase activity // inferred from elect…	---			1.01808
CG6791	---	1635430_a_at	39.6755	35.391	31.6218	17.7688	0.797012	0.447853	0.8935	0.502072	CG6791-RA	---	0005622 // intracellular // inferred from electronic annotation	0003676 // nucleic acid binding // inferred from electronic annotation /// 0008270 // zinc ion binding // inferred from electronic annotation	---			0.892011
CG10799	---	1637367_at	40.0421	32.4573	31.9168	38.1296	0.797083	0.952239	0.983348	1.17476	CG10799-RA	---	---	---	---			0.810581
---	---	AFFX-Dm-AY056050-1_at	54.2971	47.155	43.2816	44.5875	0.797125	0.821175	0.917857	0.94555	---	---	---	---	---			0.868463
CG1172	---	1631875_at	216.462	209.016	172.556	272.522	0.797166	1.25899	0.825563	1.30383	CG1172-RA	---	---	---	---			0.965603
CG15535	---	1624213_at	253.603	221.571	202.181	230.414	0.797232	0.908561	0.912488	1.03991	CG15535-RA	---	---	---	---			0.87369
CG31274 /// MESK4	--- /// Misexpression suppressor of KSR 4	1636736_s_at	169.818	177.125	135.388	193.125	0.797255	1.13725	0.764364	1.09033	CG31274-RA	---	---	0005515 // protein binding // inferred from electronic annotation	---			1.04303
CG9547	---	1637142_at	229.066	207.094	182.659	241.793	0.797407	1.05556	0.882009	1.16755	CG9547-RA	0006554 // lysine catabolic process // inferred from sequence or structural similarity /// 0006568 // tryptophan metabolic process // inferred from sequence or structural similarity /// 0008152 // metabolic process // inferred from electronic annotation /// 0046948 // hydroxylysine catabolic process // inferred from sequence or structural similarity /// 0055114 // oxidation reduction // inferred …	0005759 // mitochondrial matrix // inferred from sequence or structural similarity /// 0005875 // microtubule associated complex // inferred from direct assay	0003995 // acyl-CoA dehydrogenase activity // inferred from electronic annotation /// 0004361 // glutaryl-CoA dehydrogenase activity // inferred from sequence or structural similarity /// 0004361 // glutaryl-CoA dehydrogenase activity // inferred from electronic annotation /// 0005515 // protein binding // inferred from physical interaction /// 0016491 // oxidoreductase activity // inferred from …	---			0.90408
Pfrx	6-phosphofructo-2-kinase	1633454_s_at	67.8682	54.7521	54.1382	191.203	0.797697	2.81727	0.988787	3.49216	CG3400-RG	0006000 // fructose metabolic process // inferred from sequence or structural similarity /// 0006000 // fructose metabolic process // inferred from electronic annotation /// 0006003 // fructose 2,6-bisphosphate metabolic process // inferred from electronic annotation /// 0008152 // metabolic process // inferred from electronic annotation	---	0003824 // catalytic activity // inferred from electronic annotation /// 0003873 // 6-phosphofructo-2-kinase activity // inferred from sequence or structural similarity /// 0003873 // 6-phosphofructo-2-kinase activity // non-traceable author statement /// 0003873 // 6-phosphofructo-2-kinase activity // inferred from electronic annotation /// 0004331 // fructose-2,6-bisphosphate 2-phosphatase acti…	---			0.806742
CG34348	CG11757	1626123_at	63.3437	62.4553	50.532	72.0892	0.797742	1.13806	0.80909	1.15425	CT35121	0008152 // metabolic process // inferred from electronic annotation	---	0008415 // acyltransferase activity // inferred from electronic annotation /// 0016740 // transferase activity // inferred from electronic annotation	---			0.985975
CG15251	---	1627342_at	47.8142	38.6124	38.1479	34.8459	0.797835	0.728777	0.98797	0.902454	CG15251-RA	---	---	---	---			0.80755
---	---	1633377_at	155.9	143.24	124.383	249.561	0.79784	1.60078	0.868356	1.74226	CG40303-RA	---	---	---	---			0.918793
nonA	no-on-transient A	1638824_a_at	108.228	101.387	86.3492	183.577	0.797848	1.69621	0.851678	1.81065	CG4211-RB	0000398 // nuclear mRNA splicing, via spliceosome // inferred by curator /// 0000398 // nuclear mRNA splicing, via spliceosome // inferred from sequence or structural similarity /// 0007601 // visual perception // non-traceable author statement /// 0007601 // visual perception // traceable author statement /// 0007601 // visual perception // inferred from electronic annotation /// 0007632 // visu…	0005681 // spliceosomal complex // inferred from sequence or structural similarity /// 0071011 // precatalytic spliceosome // inferred from direct assay /// 0071013 // catalytic step 2 spliceosome // inferred from direct assay	0000166 // nucleotide binding // inferred from electronic annotation /// 0003676 // nucleic acid binding // inferred from electronic annotation /// 0003723 // RNA binding // inferred from electronic annotation /// 0003729 // mRNA binding // inferred from sequence or structural similarity /// 0003729 // mRNA binding // non-traceable author statement /// 0003729 // mRNA binding // traceable author …	---			0.936795
CG32305	---	1626511_at	13.557	14.7452	10.8183	12.6472	0.797987	0.932887	0.733686	0.857717	CG32305-RA	0006171 // cAMP biosynthetic process // inferred from sequence or structural similarity /// 0009190 // cyclic nucleotide biosynthetic process // inferred from electronic annotation /// 0023034 // intracellular signaling pathway // inferred from electronic annotation	0016021 // integral to membrane // inferred from sequence or structural similarity	0000166 // nucleotide binding // inferred from electronic annotation /// 0004016 // adenylate cyclase activity // inferred from sequence or structural similarity /// 0004016 // adenylate cyclase activity // inferred from electronic annotation /// 0016829 // lyase activity // inferred from electronic annotation /// 0016849 // phosphorus-oxygen lyase activity // inferred from electronic annotation	---			1.08764
---	---	1636392_at	30.9269	29.9281	24.6794	23.6075	0.797992	0.763334	0.824624	0.788809	CT36057	---	0019028 // viral capsid // inferred from electronic annotation	---	---			0.967704
---	---	1634566_at	28.0477	23.2114	22.3845	20.509	0.798084	0.731219	0.964374	0.883577	HDC00326	---	---	---	---			0.827566
---	---	1626234_at	16.5766	13.4642	13.2325	14.4847	0.798259	0.873802	0.982787	1.07579	S.C3L002315	---	---	---	---			0.81224
---	---	1623034_at	13.6011	13.9264	10.8587	11.8599	0.798363	0.871979	0.779716	0.851612	CG7026-RA	0006810 // transport // inferred from electronic annotation /// 0006811 // ion transport // inferred from electronic annotation /// 0009058 // biosynthetic process // inferred from electronic annotation /// 0015986 // ATP synthesis coupled proton transport // inferred from electronic annotation /// 0015992 // proton transport // inferred from electronic annotation	0016020 // membrane // inferred from electronic annotation /// 0016021 // integral to membrane // inferred from electronic annotation /// 0033177 // proton-transporting two-sector ATPase complex, proton-transporting domain // inferred from electronic annotation /// 0033179 // proton-transporting V-type ATPase, V0 domain // inferred from electronic annotation	0005524 // ATP binding // inferred from electronic annotation /// 0008900 // hydrogen:potassium-exchanging ATPase activity // inferred from electronic annotation /// 0015078 // hydrogen ion transmembrane transporter activity // inferred from electronic annotation /// 0016787 // hydrolase activity // inferred from electronic annotation	---			1.02392
CG14408	---	1634311_at	122.348	114.588	97.6873	180.159	0.798436	1.47251	0.852512	1.57224	CG14408-RB	---	---	0017124 // SH3 domain binding // inferred from sequence or structural similarity	---			0.936569
nudC	nudC	1629475_at	772.909	648.103	617.236	757.578	0.798588	0.980165	0.952373	1.16891	CG9710-RA	0007097 // nuclear migration // inferred from sequence or structural similarity /// 0007097 // nuclear migration // non-traceable author statement /// 0048477 // oogenesis // non-traceable author statement	0005737 // cytoplasm // inferred from direct assay /// 0005875 // microtubule associated complex // inferred from direct assay	---	---			0.838525
---	---	AFFX-Dm-Q9XFS8_at	11.479	9.94072	9.16721	9.39719	0.798608	0.818643	0.922187	0.945323	---	---	---	---	---			0.865993
---	---	1624046_at	19.2778	16.9778	15.3983	15.0181	0.798761	0.779039	0.906966	0.884572	HDC08810	---	---	---	---			0.880695
CG32391	---	1628225_at	11.5603	9.5626	9.23448	9.48439	0.798811	0.820429	0.965687	0.991821	CG32391-RA	---	---	---	---			0.827195
CG14659	---	1631032_at	7.61969	6.90323	6.08701	7.31651	0.798852	0.96021	0.881762	1.05987	CG14659-RA	---	---	---	---			0.905972
Cp7Fb	Chorion protein b at 7F	1641211_at	14.9548	13.526	11.9483	15.1232	0.798959	1.01126	0.883359	1.11809	CG15350-RA	0055114 // oxidation reduction // inferred from electronic annotation	---	0016491 // oxidoreductase activity // inferred from electronic annotation	---			0.904456
CG32772	---	1635407_at	264.609	256.113	211.416	408.079	0.798975	1.54219	0.825479	1.59335	CG32772-RA	---	0005622 // intracellular // inferred from electronic annotation	0003676 // nucleic acid binding // inferred from sequence or structural similarity /// 0003676 // nucleic acid binding // inferred from electronic annotation /// 0003677 // DNA binding // inferred from electronic annotation /// 0005515 // protein binding // inferred from physical interaction /// 0008270 // zinc ion binding // inferred from electronic annotation	---			0.967893
CG11255	---	1623695_a_at	538.048	503.036	429.89	234.737	0.798981	0.436274	0.854591	0.466639	CG11255-RA	0006166 // purine ribonucleoside salvage // inferred from electronic annotation	---	0004001 // adenosine kinase activity // inferred from sequence or structural similarity /// 0004001 // adenosine kinase activity // inferred from electronic annotation /// 0005515 // protein binding // inferred from physical interaction	---			0.934929
---	---	1636181_at	12.8189	12.8845	10.2473	9.52754	0.799394	0.743245	0.795318	0.739455	CG18669-RA	---	---	---	---			1.00513
CG15208	---	1631467_at	8.79883	7.31945	7.03619	7.90097	0.799673	0.897956	0.9613	1.07945	CG15208-RA	---	---	0005515 // protein binding // inferred from physical interaction	---			0.831866
---	---	1640234_at	20.7534	19.6306	16.6001	17.2723	0.799874	0.832263	0.845625	0.879867	HDC12017	---	---	---	---			0.945896
Tsp3A	Tetraspanin 3A	1628184_at	243.791	206.688	195.034	232.81	0.800002	0.954957	0.943614	1.12638	CG10742-RA	0006911 // phagocytosis, engulfment // inferred from mutant phenotype	0016020 // membrane // inferred from electronic annotation /// 0016021 // integral to membrane // inferred from electronic annotation /// 0016021 // integral to membrane // inferred from sequence or structural similarity	---	---			0.847807
---	---	AFFX-r2-Dros-GAPDH-3_at	282.649	243.494	226.14	119.163	0.800074	0.421592	0.92873	0.489386	AFFX-Dm-Gpdh-3	---	---	---	---			0.861471
Pka-R2	cAMP-dependent protein kinase type II	1625594_s_at	14.9929	15.1434	11.9985	20.5442	0.800277	1.37026	0.792322	1.35664	CG15862-RA	0001932 // regulation of protein phosphorylation // inferred from electronic annotation /// 0006468 // protein phosphorylation // inferred from sequence or structural similarity /// 0007165 // signal transduction // inferred from electronic annotation /// 0007411 // axon guidance // inferred from mutant phenotype /// 0007622 // rhythmic behavior // traceable author statement /// 0007623 // circad…	0005737 // cytoplasm // inferred from direct assay /// 0005737 // cytoplasm // inferred from electronic annotation /// 0005952 // cAMP-dependent protein kinase complex // inferred from electronic annotation /// 0005952 // cAMP-dependent protein kinase complex // inferred from sequence or structural similarity /// 0005952 // cAMP-dependent protein kinase complex // non-traceable author statement	0000166 // nucleotide binding // inferred from electronic annotation /// 0004691 // cAMP-dependent protein kinase activity // inferred from electronic annotation /// 0005515 // protein binding // inferred from physical interaction /// 0008603 // cAMP-dependent protein kinase regulator activity // inferred from sequence or structural similarity /// 0008603 // cAMP-dependent protein kinase regulato…	---			1.01004
CG9940	---	1635826_s_at	200.356	191.207	160.371	248.906	0.800432	1.24232	0.838733	1.30177	CG9940-RB	0006807 // nitrogen compound metabolic process // inferred from electronic annotation /// 0009435 // NAD biosynthetic process // inferred from electronic annotation /// 0009435 // NAD biosynthetic process // inferred from sequence or structural similarity	---	0000166 // nucleotide binding // inferred from electronic annotation /// 0003952 // NAD+ synthase (glutamine-hydrolyzing) activity // inferred from electronic annotation /// 0003952 // NAD+ synthase (glutamine-hydrolyzing) activity // inferred from sequence or structural similarity /// 0005524 // ATP binding // inferred from electronic annotation /// 0016810 // hydrolase activity, acting on carbo…	---			0.954334
---	---	1635685_at	24.6954	20.0638	19.7714	17.5057	0.800609	0.708866	0.985425	0.872504	S.C2L002409	---	---	---	---			0.81245
Hsp60B /// Ncc69	Heat shock protein 60 related /// sodium chloride cotransporter 69	1626461_at	45.5842	39.9939	36.4973	71.5125	0.800657	1.5688	0.912572	1.78809	CG4357-RA	0003333 // amino acid transmembrane transport // inferred from sequence or structural similarity /// 0006457 // protein folding // inferred from sequence or structural similarity /// 0006457 // protein folding // inferred from electronic annotation /// 0006458 // 'de novo' protein folding // inferred from sequence or structural similarity /// 0006626 // protein targeting to mitochondrion // infer…	0005737 // cytoplasm // inferred from electronic annotation /// 0005739 // mitochondrion // inferred from sequence or structural similarity /// 0005739 // mitochondrion // inferred from electronic annotation /// 0005759 // mitochondrial matrix // inferred from sequence or structural similarity /// 0005759 // mitochondrial matrix // inferred from electronic annotation /// 0016020 // membrane // in…	0000166 // nucleotide binding // inferred from electronic annotation /// 0005215 // transporter activity // inferred from electronic annotation /// 0005515 // protein binding // inferred from electronic annotation /// 0005515 // protein binding // inferred from physical interaction /// 0005524 // ATP binding // inferred from electronic annotation /// 0015171 // amino acid transmembrane transporte…	---			0.877363
SP1173	SP1173	1633553_s_at	364.144	322.57	291.565	50.248	0.800686	0.137989	0.903881	0.155774	CG10121-RC	---	---	---	---			0.885832
---	---	1625396_at	32.627	32.9477	26.1371	31.6114	0.801088	0.968872	0.793292	0.959442	Dm.2L.6899.0	---	---	---	---			1.00983
bnb	Bangles-n-beads	1632734_s_at	10.863	10.7669	8.70286	17.3857	0.801145	1.60045	0.808296	1.61474	CG7088-RB	0007275 // multicellular organismal development // inferred from mutant phenotype /// 0007275 // multicellular organismal development // inferred from electronic annotation /// 0042063 // gliogenesis // inferred from expression pattern	---	---	---			0.991153
CG33054	---	1625443_a_at	347.469	302.584	278.382	185.395	0.80117	0.533557	0.920015	0.612704	CG33054-RA	---	---	---	---			0.870822
CG15661	---	1625873_at	9.68529	8.02671	7.76063	7.87402	0.80128	0.812988	0.966851	0.980978	CG15661-RA	0008152 // metabolic process // inferred from electronic annotation	---	0015020 // glucuronosyltransferase activity // inferred from sequence or structural similarity /// 0015020 // glucuronosyltransferase activity // inferred from electronic annotation /// 0016740 // transferase activity // inferred from electronic annotation /// 0016757 // transferase activity, transferring glycosyl groups // inferred from electronic annotation /// 0016758 // transferase activity, …	---			0.828752
CG3091	---	1639897_at	171.908	156.716	137.749	699.15	0.801294	4.06701	0.878971	4.46127	CG3091-RA	0006810 // transport // inferred from electronic annotation	0005622 // intracellular // inferred from electronic annotation	0005215 // transporter activity // inferred from electronic annotation /// 0008431 // vitamin E binding // inferred from sequence or structural similarity	---			0.911627
GlyP	glycogen phosphorylase b	1631620_at	376.957	347.461	302.09	366.164	0.80139	0.971368	0.869421	1.05383	CG7254-RA	0005975 // carbohydrate metabolic process // inferred from electronic annotation /// 0005977 // glycogen metabolic process // inferred from electronic annotation /// 0005980 // glycogen catabolic process // inferred from mutant phenotype /// 0060361 // flight // inferred from mutant phenotype	0043234 // protein complex // inferred from direct assay	0004645 // phosphorylase activity // inferred from electronic annotation /// 0008184 // glycogen phosphorylase activity // inferred from direct assay /// 0008184 // glycogen phosphorylase activity // inferred from mutant phenotype /// 0016740 // transferase activity // inferred from electronic annotation /// 0016757 // transferase activity, transferring glycosyl groups // inferred from electronic…	---			0.921752
CG12413	---	1635832_at	93.7191	94.3159	75.111	28.7677	0.801449	0.306956	0.796377	0.305014	CG12413-RA	0006412 // translation // inferred from sequence or structural similarity /// 0006412 // translation // inferred from electronic annotation /// 0006413 // translational initiation // inferred from sequence or structural similarity /// 0006413 // translational initiation // inferred from electronic annotation	0005622 // intracellular // inferred from electronic annotation /// 0005739 // mitochondrion // inferred from sequence or structural similarity	0000166 // nucleotide binding // inferred from electronic annotation /// 0003743 // translation initiation factor activity // inferred from sequence or structural similarity /// 0003743 // translation initiation factor activity // inferred from electronic annotation /// 0003924 // GTPase activity // inferred from electronic annotation /// 0005525 // GTP binding // inferred from electronic annotat…	---			1.00637
par-1	Par-1 kinase	1625561_s_at	9.02655	7.93176	7.23499	8.67504	0.801523	0.961058	0.912154	1.09371	CG30132-RD	0000226 // microtubule cytoskeleton organization // inferred from mutant phenotype /// 0006259 // DNA metabolic process // inferred from electronic annotation /// 0006265 // DNA topological change // inferred from electronic annotation /// 0006468 // protein phosphorylation // inferred from sequence or structural similarity /// 0006468 // protein phosphorylation // non-traceable author statement …	0005694 // chromosome // inferred from electronic annotation /// 0005938 // cell cortex // inferred from direct assay /// 0016323 // basolateral plasma membrane // inferred from direct assay /// 0045169 // fusome // inferred from direct assay /// 0045172 // germline ring canal // inferred from direct assay	0000166 // nucleotide binding // inferred from electronic annotation /// 0003677 // DNA binding // inferred from electronic annotation /// 0003824 // catalytic activity // inferred from electronic annotation /// 0003918 // DNA topoisomerase (ATP-hydrolyzing) activity // inferred from electronic annotation /// 0004672 // protein kinase activity // inferred from direct assay /// 0004672 // protein …	---			0.878714
Jheh1	JH-epoxide hydrolase	1626414_at	601.266	528.81	481.972	263.567	0.801596	0.438353	0.911428	0.498414	CG15101-RA	0006719 // juvenile hormone catabolic process // inferred from direct assay /// 0006719 // juvenile hormone catabolic process // non-traceable author statement /// 0009636 // response to toxin // inferred from electronic annotation	0016020 // membrane // inferred from electronic annotation	0003824 // catalytic activity // inferred from electronic annotation /// 0004301 // epoxide hydrolase activity // inferred from sequence or structural similarity /// 0004301 // epoxide hydrolase activity // inferred from electronic annotation /// 0008096 // juvenile hormone epoxide hydrolase activity // inferred from direct assay /// 0008096 // juvenile hormone epoxide hydrolase activity // non-t…	---			0.879495
pita	spotted dick	1634094_a_at	327.012	322.722	262.136	287.347	0.80161	0.878706	0.812264	0.890384	CG3941-RA	0006260 // DNA replication // inferred from mutant phenotype /// 0007067 // mitosis // non-traceable author statement /// 0042023 // DNA endoreduplication // inferred from mutant phenotype	0005622 // intracellular // inferred from electronic annotation /// 0005634 // nucleus // inferred from direct assay /// 0005634 // nucleus // inferred from electronic annotation	0003676 // nucleic acid binding // inferred from electronic annotation /// 0003677 // DNA binding // inferred from direct assay /// 0005515 // protein binding // inferred from physical interaction /// 0008270 // zinc ion binding // inferred from electronic annotation	---			0.986884
---	---	AFFX-r2-Bs-phe-5_at	285.162	277.404	228.599	231.538	0.801648	0.811955	0.824066	0.834661	---	0000160 // two-component signal transduction system (phosphorelay) // inferred from electronic annotation /// 0008152 // metabolic process // inferred from electronic annotation /// 0008652 // cellular amino acid biosynthetic process // inferred from electronic annotation /// 0009073 // aromatic amino acid family biosynthetic process // inferred from electronic annotation /// 0009094 // L-phenyla…	0005622 // intracellular // inferred from electronic annotation /// 0005737 // cytoplasm // inferred from electronic annotation	0000155 // two-component sensor activity // inferred from electronic annotation /// 0000166 // nucleotide binding // inferred from electronic annotation /// 0004664 // prephenate dehydratase activity // inferred from electronic annotation /// 0005525 // GTP binding // inferred from electronic annotation /// 0016301 // kinase activity // inferred from electronic annotation /// 0016597 // amino aci…	---			0.972795
Cpr65Ea	CG8640	1625143_at	46.8144	41.8223	37.5322	43.7155	0.801725	0.933806	0.89742	1.04527	CG8640-RA	---	---	0005214 // structural constituent of chitin-based cuticle // inferred from sequence or structural similarity /// 0005515 // protein binding // inferred from physical interaction /// 0042302 // structural constituent of cuticle // inferred from electronic annotation	---			0.893366
Rop	Ras opposite	1627197_at	788.476	727.606	632.244	984.848	0.801856	1.24905	0.868938	1.35355	CG15811-RA	0000910 // cytokinesis // inferred from mutant phenotype /// 0006810 // transport // inferred from electronic annotation /// 0006887 // exocytosis // non-traceable author statement /// 0006887 // exocytosis // traceable author statement /// 0006904 // vesicle docking involved in exocytosis // inferred from electronic annotation /// 0007268 // synaptic transmission // inferred from direct assay //…	0000300 // peripheral to membrane of membrane fraction // inferred from direct assay /// 0005737 // cytoplasm // non-traceable author statement /// 0005737 // cytoplasm // inferred from electronic annotation /// 0005829 // cytosol // inferred from direct assay /// 0005829 // cytosol // traceable author statement /// 0005829 // cytosol // inferred from electronic annotation /// 0012506 // vesicle …	0000149 // SNARE binding // inferred from sequence or structural similarity /// 0019905 // syntaxin binding // non-traceable author statement	---			0.9228
CG15358	---	1628020_at	16.7466	15.8869	13.4305	12.5682	0.801984	0.750489	0.845385	0.791103	CG15358-RA	---	---	0005488 // binding // inferred from electronic annotation	---			0.948661
Taf7	TBP-associated factor 55kD	1640551_at	51.1469	51.7745	41.0196	84.7036	0.801995	1.65609	0.792274	1.63601	CG2670-RA	0006350 // transcription // inferred from electronic annotation /// 0006355 // regulation of transcription, DNA-dependent // non-traceable author statement /// 0006367 // transcription initiation from RNA polymerase II promoter // inferred from sequence or structural similarity /// 0006367 // transcription initiation from RNA polymerase II promoter // inferred from electronic annotation /// 00454…	0005634 // nucleus // non-traceable author statement /// 0005634 // nucleus // inferred from electronic annotation /// 0005669 // transcription factor TFIID complex // inferred from sequence or structural similarity /// 0005669 // transcription factor TFIID complex // inferred from electronic annotation	0003700 // sequence-specific DNA binding transcription factor activity // non-traceable author statement /// 0005515 // protein binding // inferred from physical interaction /// 0016251 // general RNA polymerase II transcription factor activity // inferred from sequence or structural similarity /// 0016251 // general RNA polymerase II transcription factor activity // inferred from electronic anno…	---			1.01227
CG14077 /// Ir75d	--- /// CG14076	1641311_at	13.0852	11.9248	10.4945	10.3004	0.802007	0.78718	0.880052	0.863781	CG14077-RA	0006810 // transport // inferred from electronic annotation /// 0006811 // ion transport // inferred from electronic annotation /// 0055114 // oxidation reduction // inferred from electronic annotation	0005743 // mitochondrial inner membrane // inferred from electronic annotation /// 0005751 // mitochondrial respiratory chain complex IV // inferred from sequence or structural similarity /// 0005751 // mitochondrial respiratory chain complex IV // inferred from electronic annotation /// 0016020 // membrane // inferred from electronic annotation /// 0016021 // integral to membrane // inferred fro…	0004129 // cytochrome-c oxidase activity // inferred from sequence or structural similarity /// 0004129 // cytochrome-c oxidase activity // inferred from electronic annotation /// 0004872 // receptor activity // inferred from electronic annotation /// 0004970 // ionotropic glutamate receptor activity // inferred from electronic annotation /// 0005216 // ion channel activity // inferred from elect…	---			0.911318
CG30177	---	1634927_at	10.6773	9.79752	8.56477	11.4354	0.802147	1.071	0.874177	1.16717	CG30177-RA	---	---	---	---			0.917602
CG10050	---	1640965_at	54.2785	43.8212	43.5474	23.4513	0.802296	0.432055	0.993753	0.535159	CG10050-RA	---	---	---	---			0.807339
CG10000	---	1638273_at	22.3819	17.6537	17.9593	20.4467	0.802402	0.913537	1.01731	1.15821	CG10000-RA	0009312 // oligosaccharide biosynthetic process // inferred from sequence or structural similarity	0000139 // Golgi membrane // inferred from electronic annotation /// 0005794 // Golgi apparatus // inferred from electronic annotation /// 0005795 // Golgi stack // inferred from sequence or structural similarity /// 0016020 // membrane // inferred from electronic annotation /// 0016021 // integral to membrane // inferred from electronic annotation	0004653 // polypeptide N-acetylgalactosaminyltransferase activity // inferred from sequence or structural similarity /// 0004653 // polypeptide N-acetylgalactosaminyltransferase activity // inferred from electronic annotation /// 0005529 // sugar binding // inferred from electronic annotation /// 0016740 // transferase activity // inferred from electronic annotation /// 0016757 // transferase act…	---			0.788748
Npc2a	Epididymal secretory protein	1625334_at	369.142	251.407	296.204	215.965	0.802411	0.585047	1.17818	0.859026	CG7291-RA	0006694 // steroid biosynthetic process // inferred from electronic annotation /// 0008610 // lipid biosynthetic process // inferred from electronic annotation	0005576 // extracellular region // non-traceable author statement /// 0005576 // extracellular region // inferred from electronic annotation	0005515 // protein binding // inferred from physical interaction	---			0.681058
His3:CG31613 /// His3:CG33803 /// His3:CG33806 /// His3:CG33809 /// His3:CG33812 /// His3:CG33815 /// His3:CG33818 /// His3:CG33821 /// His3:CG33824 /// His3:CG33827 /// His3:CG33830 /// His3:CG33833 /// His3:CG33836 /// His3:CG33839 /// His3:CG33842 /// His3:CG33845 /// His3:CG33848 /// His3:CG33851 /// His3:CG33854 /// His3:CG33857 /// His3:CG33860 /// His3:CG33863 /// His3:CG33866	His3:CG31613 /// His3:CG33803 /// His3:CG33806 /// His3:CG33809 /// His3:CG33812 /// His3:CG33815 /// His3:CG33818 /// His3:CG33821 /// His3:CG33824 /// His3:CG33827 /// His3:CG33830 /// His3:CG33833 /// His3:CG33836 /// His3:CG33839 /// His3:CG33842 /// His3:CG33845 /// His3:CG33848 /// His3:CG33851 /// His3:CG33854 /// His3:CG33857 /// His3:CG33860 /// His3:CG33863 /// His3:CG33866	1626867_at	152.432	137.095	122.316	309.099	0.802429	2.02778	0.892199	2.25464	CG31613-RA	0006333 // chromatin assembly or disassembly // inferred from sequence or structural similarity /// 0006334 // nucleosome assembly // inferred from sequence or structural similarity /// 0006334 // nucleosome assembly // inferred from electronic annotation	0000786 // nucleosome // inferred from sequence or structural similarity /// 0000786 // nucleosome // inferred from electronic annotation /// 0005634 // nucleus // inferred from electronic annotation	0003677 // DNA binding // inferred from sequence or structural similarity /// 0003677 // DNA binding // inferred from electronic annotation /// 0005515 // protein binding // inferred from physical interaction	---			0.899383
eIF4E-3	eIF4E-3	1641366_at	15.1807	14.6361	12.182	15.559	0.802464	1.02492	0.83232	1.06305	CG8023-RA	0006412 // translation // inferred from electronic annotation /// 0006413 // translational initiation // inferred from electronic annotation	0005737 // cytoplasm // inferred from electronic annotation /// 0016281 // eukaryotic translation initiation factor 4F complex // inferred from sequence or structural similarity	0000339 // RNA cap binding // inferred from sequence or structural similarity /// 0003723 // RNA binding // inferred from electronic annotation /// 0003743 // translation initiation factor activity // inferred from electronic annotation /// 0003743 // translation initiation factor activity // inferred from sequence or structural similarity /// 0005515 // protein binding // inferred from physical …	---			0.96413
CG10274	---	1632443_at	221.059	215.99	177.403	179.208	0.802515	0.810677	0.821351	0.829705	CG10274-RA	---	0005622 // intracellular // inferred from electronic annotation /// 0005634 // nucleus // inferred from electronic annotation	0003676 // nucleic acid binding // inferred from electronic annotation /// 0008270 // zinc ion binding // inferred from electronic annotation	---			0.977067
CG12723	---	1632793_at	43.631	46.3349	35.018	41.4495	0.802595	0.950002	0.755759	0.894564	CG12723-RA	---	---	0005515 // protein binding // inferred from physical interaction	---			1.06197
ZIP1	Zinc/iron regulated transporter-related protein 1	1635384_at	11.363	9.87986	9.12065	9.81353	0.802662	0.863639	0.923155	0.993286	CG9428-RA	0030001 // metal ion transport // inferred from electronic annotation /// 0055085 // transmembrane transport // inferred from electronic annotation	0016020 // membrane // inferred from electronic annotation	0046873 // metal ion transmembrane transporter activity // inferred from electronic annotation /// 0046873 // metal ion transmembrane transporter activity // non-traceable author statement	---			0.869477
Edem1	CG3810	1632200_s_at	96.5084	87.4758	77.4682	65.7317	0.80271	0.681098	0.885596	0.751427	CG3810-RB	0008340 // determination of adult lifespan // inferred from mutant phenotype /// 0030433 // ER-associated protein catabolic process // non-traceable author statement	0016020 // membrane // inferred from electronic annotation	0004571 // mannosyl-oligosaccharide 1,2-alpha-mannosidase activity // inferred from electronic annotation /// 0004571 // mannosyl-oligosaccharide 1,2-alpha-mannosidase activity // inferred from sequence or structural similarity /// 0005509 // calcium ion binding // inferred from electronic annotation	---			0.906406
scrib	Scribble	1633904_at	70.0348	53.3108	56.2204	67.5648	0.802749	0.964731	1.05458	1.26738	CG5467-RA	0000902 // cell morphogenesis // inferred from mutant phenotype /// 0001737 // establishment of imaginal disc-derived wing hair orientation // inferred from mutant phenotype /// 0001738 // morphogenesis of a polarized epithelium // traceable author statement /// 0006963 // positive regulation of antibacterial peptide biosynthetic process // inferred from mutant phenotype /// 0007275 // multicellu…	0005576 // extracellular region // inferred from direct assay /// 0005737 // cytoplasm // non-traceable author statement /// 0005737 // cytoplasm // inferred from electronic annotation /// 0005886 // plasma membrane // inferred from electronic annotation /// 0005918 // septate junction // inferred from direct assay /// 0005918 // septate junction // non-traceable author statement /// 0005918 // s…	0005179 // hormone activity // inferred from direct assay /// 0005515 // protein binding // inferred from physical interaction /// 0005515 // protein binding // inferred from sequence or structural similarity /// 0005515 // protein binding // inferred from electronic annotation	---			0.761203
CG34113	---	1631020_at	25.3269	25.4352	20.3342	25.9918	0.80287	1.02625	0.799451	1.02188	S.C3R000261	---	0016020 // membrane // inferred from electronic annotation	---	---			1.00428
CG42284	CG30264	1640011_at	10.3847	9.10134	8.33828	8.54977	0.802936	0.823302	0.916159	0.939397	CG30266-RA	---	---	---	---			0.876416
Tm1	Tropomyosin	1635584_s_at	20.032	44.4144	16.0861	14.8722	0.803017	0.742419	0.362182	0.33485	CG4898-RB	0006936 // muscle contraction // non-traceable author statement /// 0007315 // pole plasm assembly // non-traceable author statement /// 0010591 // regulation of lamellipodium assembly // inferred from mutant phenotype /// 0045451 // pole plasm oskar mRNA localization // inferred from mutant phenotype /// 0045451 // pole plasm oskar mRNA localization // traceable author statement /// 0048477 // o…	0005737 // cytoplasm // inferred from electronic annotation /// 0005856 // cytoskeleton // inferred from electronic annotation /// 0005862 // muscle thin filament tropomyosin // non-traceable author statement /// 0030017 // sarcomere // inferred from direct assay	0003779 // actin binding // inferred from sequence or structural similarity /// 0003779 // actin binding // traceable author statement /// 0003779 // actin binding // inferred from electronic annotation /// 0005515 // protein binding // inferred from physical interaction /// 0042802 // identical protein binding // inferred from physical interaction	---			2.21716
CG30158	---	1641077_at	11.7309	12.3887	9.42033	10.1361	0.803032	0.864044	0.760398	0.81817	CG30158-RA	0007165 // signal transduction // inferred from electronic annotation /// 0007264 // small GTPase mediated signal transduction // inferred from electronic annotation	0016020 // membrane // inferred from electronic annotation	0000166 // nucleotide binding // inferred from electronic annotation /// 0003924 // GTPase activity // inferred from electronic annotation /// 0005525 // GTP binding // inferred from sequence or structural similarity /// 0005525 // GTP binding // inferred from electronic annotation	---			1.05607
---	---	AFFX-r2-Dros-GAPDH-M_a_at	272.499	229.137	218.844	141.271	0.803099	0.518427	0.955076	0.616534	AFFX-Dm-Gpdh-M	---	---	---	---			0.840874
CG14269	---	1636368_at	24.3055	23.3406	19.52	17.6984	0.803111	0.728165	0.836313	0.758269	CG14269-RA	---	---	---	---			0.960299
---	---	1623938_at	11.9508	12.8982	9.59851	10.783	0.803171	0.902286	0.744177	0.836011	CT34151	---	---	---	---			1.07927
CG8306	---	1624760_at	379.675	356.17	304.952	421.968	0.803192	1.11139	0.856197	1.18474	CG8306-RA	0006629 // lipid metabolic process // inferred from electronic annotation /// 0008152 // metabolic process // inferred from electronic annotation /// 0008610 // lipid biosynthetic process // inferred from electronic annotation /// 0010025 // wax biosynthetic process // inferred from sequence or structural similarity /// 0055114 // oxidation reduction // inferred from electronic annotation	0005777 // peroxisome // inferred from sequence or structural similarity /// 0016020 // membrane // inferred from electronic annotation /// 0016021 // integral to membrane // inferred from electronic annotation	0003824 // catalytic activity // inferred from electronic annotation /// 0005488 // binding // inferred from electronic annotation /// 0016491 // oxidoreductase activity // inferred from electronic annotation /// 0016620 // oxidoreductase activity, acting on the aldehyde or oxo group of donors, NAD or NADP as acceptor // inferred from electronic annotation /// 0050062 // long-chain-fatty-acyl-CoA…	---			0.938092
CG9281	---	1639700_s_at	1781.43	1707.31	1430.96	1674.94	0.803266	0.94022	0.838138	0.981037	CG9281-RB	---	0043190 // ATP-binding cassette (ABC) transporter complex // inferred from sequence or structural similarity	0000166 // nucleotide binding // inferred from electronic annotation /// 0005215 // transporter activity // inferred from sequence or structural similarity /// 0005515 // protein binding // inferred from physical interaction /// 0005524 // ATP binding // inferred from electronic annotation /// 0016887 // ATPase activity // inferred from electronic annotation /// 0017111 // nucleoside-triphosphata…	---			0.958393
Mlh1	Mlh1	1625500_at	217.36	203.85	174.63	39.377	0.803415	0.18116	0.856661	0.193167	CG11482-RA	0006298 // mismatch repair // inferred from sequence or structural similarity /// 0006298 // mismatch repair // inferred from electronic annotation	0005634 // nucleus // inferred from electronic annotation	0005524 // ATP binding // inferred from electronic annotation /// 0030983 // mismatched DNA binding // inferred from electronic annotation	---			0.937845
CG11900	---	1633159_at	50.212	47.2072	40.3449	34.2925	0.803491	0.682955	0.854634	0.726426	CG11900-RA	---	---	0003824 // catalytic activity // inferred from electronic annotation	---			0.940157
Rbp9	female sterile(2)Bridges	1637957_s_at	18.7949	18.1335	15.1023	14.9807	0.803528	0.797059	0.832836	0.826131	CG3151-RA	0007293 // germarium-derived egg chamber formation // traceable author statement	0005634 // nucleus // traceable author statement	0000166 // nucleotide binding // inferred from electronic annotation /// 0003676 // nucleic acid binding // inferred from electronic annotation /// 0003723 // RNA binding // inferred from electronic annotation /// 0003729 // mRNA binding // inferred from sequence or structural similarity /// 0003729 // mRNA binding // non-traceable author statement /// 0003730 // mRNA 3'-UTR binding // traceable …	---			0.964809
---	---	1640242_s_at	1088.53	913.812	874.678	1558.43	0.803543	1.43169	0.957175	1.70542	Transposon.42	---	---	---	---			0.839495
CG34375	CG13834	1633502_at	13.8868	15.1902	11.1592	12.7981	0.803582	0.921601	0.734632	0.842524	CG13834-RA	0006511 // ubiquitin-dependent protein catabolic process // inferred from electronic annotation /// 0007275 // multicellular organismal development // inferred from electronic annotation	0005634 // nucleus // inferred from electronic annotation	0004623 // phospholipase A2 activity // inferred from electronic annotation /// 0005515 // protein binding // inferred from electronic annotation /// 0008270 // zinc ion binding // inferred from electronic annotation /// 0016787 // hydrolase activity // inferred from electronic annotation /// 0046872 // metal ion binding // inferred from electronic annotation	---			1.09386
Ctr1A	Copper transporter 1A	1629938_at	188.895	163.603	151.803	327.105	0.803638	1.73168	0.927875	1.99938	CG3977-RA	0002027 // regulation of heart rate // inferred from mutant phenotype /// 0006825 // copper ion transport // inferred from direct assay /// 0006825 // copper ion transport // inferred from electronic annotation /// 0006878 // cellular copper ion homeostasis // inferred from mutant phenotype /// 0015679 // plasma membrane copper ion transport // inferred by curator	0005886 // plasma membrane // inferred from direct assay /// 0005886 // plasma membrane // non-traceable author statement /// 0016021 // integral to membrane // inferred from electronic annotation	0005375 // copper ion transmembrane transporter activity // inferred by curator /// 0005375 // copper ion transmembrane transporter activity // inferred from direct assay /// 0005375 // copper ion transmembrane transporter activity // inferred from sequence or structural similarity /// 0005375 // copper ion transmembrane transporter activity // non-traceable author statement /// 0005375 // copper…	---			0.866105
CG15643	---	1638425_at	173.491	160.905	139.443	140.721	0.803747	0.811114	0.866616	0.87456	CG15643-RA	---	---	---	---			0.927454
CG5160	---	1629029_at	17.4755	16.9203	14.0467	20.098	0.803794	1.15007	0.830168	1.1878	CG5160-RA	0007165 // signal transduction // inferred from electronic annotation /// 0007264 // small GTPase mediated signal transduction // inferred from electronic annotation	0016020 // membrane // inferred from electronic annotation	0000166 // nucleotide binding // inferred from electronic annotation /// 0003924 // GTPase activity // inferred from sequence or structural similarity /// 0003924 // GTPase activity // inferred from electronic annotation /// 0005515 // protein binding // inferred from physical interaction /// 0005525 // GTP binding // inferred from electronic annotation	---			0.968231
neur	neuralized	1638682_a_at	126.223	107.139	101.469	121.837	0.803893	0.965252	0.947082	1.13718	CG11988-RC	0001964 // startle response // inferred from mutant phenotype /// 0002121 // inter-male aggressive behavior // inferred from mutant phenotype /// 0007275 // multicellular organismal development // inferred from electronic annotation /// 0007398 // ectoderm development // traceable author statement /// 0007399 // nervous system development // inferred from mutant phenotype /// 0007399 // nervous s…	0005634 // nucleus // non-traceable author statement /// 0005634 // nucleus // inferred from electronic annotation /// 0005737 // cytoplasm // inferred from direct assay /// 0005886 // plasma membrane // inferred from direct assay /// 0048471 // perinuclear region of cytoplasm // inferred from direct assay	0003677 // DNA binding // inferred from sequence or structural similarity /// 0003677 // DNA binding // inferred from electronic annotation /// 0004842 // ubiquitin-protein ligase activity // inferred from direct assay /// 0005515 // protein binding // inferred from electronic annotation /// 0005515 // protein binding // inferred from physical interaction /// 0008270 // zinc ion binding // inferr…	---			0.84881
wdb	widerborst	1626385_s_at	464.459	398.202	373.392	441.753	0.80393	0.951113	0.937695	1.10937	CG5643-RB	0007059 // chromosome segregation // inferred from mutant phenotype /// 0007165 // signal transduction // inferred from electronic annotation /// 0051225 // spindle assembly // inferred from mutant phenotype	0000159 // protein phosphatase type 2A complex // inferred from sequence or structural similarity /// 0000159 // protein phosphatase type 2A complex // inferred from electronic annotation	0004722 // protein serine/threonine phosphatase activity // inferred from sequence or structural similarity /// 0005488 // binding // inferred from electronic annotation /// 0005515 // protein binding // inferred from physical interaction /// 0008601 // protein phosphatase type 2A regulator activity // inferred from electronic annotation	---			0.857346
---	---	1639800_at	19.5298	17.0258	15.7011	14.9401	0.803957	0.76499	0.922195	0.877498	HDC17358	---	---	---	---			0.871786
CG13315	---	1634002_at	261.988	241.61	210.641	187.89	0.804011	0.717173	0.871821	0.777659	CG13315-RA	---	---	---	---			0.92222
ptc	tufted	1639749_a_at	22.3837	21.1226	17.9978	21.6772	0.804058	0.968437	0.852065	1.02626	CG2411-RA	0001746 // Bolwig's organ morphogenesis // inferred from mutant phenotype /// 0006508 // proteolysis // traceable author statement /// 0007224 // smoothened signaling pathway // inferred from genetic interaction /// 0007224 // smoothened signaling pathway // inferred from mutant phenotype /// 0007224 // smoothened signaling pathway // non-traceable author statement /// 0007224 // smoothened signa…	0005737 // cytoplasm // inferred from direct assay /// 0005886 // plasma membrane // inferred from direct assay /// 0005887 // integral to plasma membrane // non-traceable author statement /// 0005887 // integral to plasma membrane // traceable author statement /// 0016020 // membrane // inferred from electronic annotation /// 0016021 // integral to membrane // inferred from electronic annotation…	0004872 // receptor activity // inferred from electronic annotation /// 0004888 // transmembrane receptor activity // non-traceable author statement /// 0005515 // protein binding // inferred from physical interaction /// 0008158 // hedgehog receptor activity // inferred from mutant phenotype /// 0008158 // hedgehog receptor activity // traceable author statement /// 0008158 // hedgehog receptor …	---			0.943658
CG5174	---	1624146_at	47.4305	42.5874	38.1431	36.5197	0.804191	0.769964	0.895644	0.857524	CG5174-RK	---	---	0003824 // catalytic activity // inferred from electronic annotation /// 0030170 // pyridoxal phosphate binding // inferred from electronic annotation	---			0.897891
CG31775 /// CG42586	--- /// ---	1634409_at	13.4441	13.7812	10.8134	13.7552	0.804323	1.02314	0.78465	0.998113	CG31775-RA	---	---	---	---			1.02507
rtGEF	Drosophila rho-type guanine exchange factor	1639115_s_at	800.718	734.109	644.197	1022.09	0.804524	1.27647	0.877522	1.39229	CG10043-RA	0035023 // regulation of Rho protein signal transduction // inferred from electronic annotation /// 0050807 // regulation of synapse organization // inferred from mutant phenotype	0005622 // intracellular // inferred from electronic annotation	0005085 // guanyl-nucleotide exchange factor activity // inferred from sequence or structural similarity /// 0005089 // Rho guanyl-nucleotide exchange factor activity // inferred from electronic annotation /// 0005515 // protein binding // inferred from physical interaction	---			0.916813
CG13737	---	1634287_at	20.5461	16.4808	16.5316	14.2771	0.80461	0.694882	1.00308	0.866289	CG13737-RA	---	---	0005515 // protein binding // inferred from physical interaction	---			0.802136
CG10467	---	1638020_at	264.592	251.815	212.905	132.999	0.804654	0.502656	0.845482	0.528161	CG10467-RA	0005975 // carbohydrate metabolic process // inferred from electronic annotation /// 0019318 // hexose metabolic process // inferred from electronic annotation	---	0003824 // catalytic activity // inferred from electronic annotation /// 0004034 // aldose 1-epimerase activity // inferred from sequence or structural similarity /// 0004034 // aldose 1-epimerase activity // inferred from electronic annotation /// 0016853 // isomerase activity // inferred from electronic annotation /// 0030246 // carbohydrate binding // inferred from electronic annotation	---			0.951711
RpS11	Ribosomal protein S11	1639036_at	6480.32	5222.92	5214.99	1828.91	0.804743	0.282225	0.998483	0.350171	CG8857-RC	0000022 // mitotic spindle elongation // inferred from mutant phenotype /// 0006412 // translation // inferred from sequence or structural similarity /// 0006412 // translation // inferred from electronic annotation /// 0007052 // mitotic spindle organization // inferred from mutant phenotype	0005622 // intracellular // inferred from electronic annotation /// 0005840 // ribosome // inferred from electronic annotation /// 0022627 // cytosolic small ribosomal subunit // inferred from sequence or structural similarity /// 0030529 // ribonucleoprotein complex // inferred from electronic annotation	0003723 // RNA binding // inferred from electronic annotation /// 0003735 // structural constituent of ribosome // inferred from sequence or structural similarity /// 0003735 // structural constituent of ribosome // inferred from electronic annotation /// 0019843 // rRNA binding // inferred from electronic annotation	---			0.805966
CG9904	---	1628623_at	190.131	170.418	153.02	266.717	0.804813	1.40281	0.897906	1.56507	CG9904-RA	---	---	---	---			0.896322
---	---	1640459_at	16.5184	12.5173	13.2942	14.2404	0.804813	0.862093	1.06207	1.13766	HDC20257	---	---	---	---			0.757779
CG33281	---	1634418_at	11.0609	11.0675	8.90198	9.14946	0.804818	0.827192	0.804333	0.826693	CG15407-RB	0006810 // transport // inferred from electronic annotation /// 0015749 // monosaccharide transport // inferred from sequence or structural similarity /// 0055085 // transmembrane transport // inferred from electronic annotation	0016020 // membrane // inferred from sequence or structural similarity /// 0016020 // membrane // inferred from electronic annotation /// 0016021 // integral to membrane // inferred from electronic annotation	0005215 // transporter activity // inferred from electronic annotation /// 0015145 // monosaccharide transmembrane transporter activity // inferred from sequence or structural similarity	---			1.0006
scpr-A /// scpr-B /// scpr-C	SCP-containing protein A /// SCP-containing protein B /// SCP-containing protein C	1632185_s_at	104.807	87.0805	84.3566	78.4038	0.804876	0.748078	0.96872	0.900359	CG5207-RA	---	0005576 // extracellular region // inferred from electronic annotation	0005515 // protein binding // inferred from physical interaction	---			0.830866
CG7218	---	1640980_at	108.77	96.2971	87.5521	74.5537	0.804931	0.685428	0.909188	0.774206	CG7218-RA	---	0016020 // membrane // inferred from electronic annotation /// 0016021 // integral to membrane // inferred from electronic annotation	---	---			0.88533
Mio	Mlx interactor	1628873_s_at	379.573	300.759	305.562	418.937	0.805014	1.1037	1.01597	1.39293	CG18362-RB	0045449 // regulation of transcription // inferred from sequence or structural similarity /// 0045449 // regulation of transcription // inferred from electronic annotation	0005634 // nucleus // inferred from sequence or structural similarity /// 0005634 // nucleus // inferred from electronic annotation	0003700 // sequence-specific DNA binding transcription factor activity // inferred from sequence or structural similarity /// 0003700 // sequence-specific DNA binding transcription factor activity // non-traceable author statement /// 0005515 // protein binding // inferred from physical interaction /// 0030528 // transcription regulator activity // inferred from electronic annotation	---			0.792361
trpm	---	1640262_at	82.1434	68.9444	66.1289	55.2534	0.805043	0.672646	0.959163	0.801419	CG30079-RA	0006810 // transport // inferred from electronic annotation /// 0006811 // ion transport // inferred from electronic annotation /// 0010960 // magnesium ion homeostasis // inferred from mutant phenotype /// 0043052 // thermotaxis // inferred from mutant phenotype /// 0055085 // transmembrane transport // inferred from electronic annotation	0016020 // membrane // inferred from electronic annotation /// 0016021 // integral to membrane // inferred from electronic annotation	0004672 // protein kinase activity // non-traceable author statement /// 0005216 // ion channel activity // inferred from electronic annotation	---			0.839318
CG8909	yolkless-like	1628419_a_at	9.04762	7.97643	7.28377	7.91246	0.805049	0.874536	0.913162	0.99198	CG8909-RB	0022900 // electron transport chain // inferred from electronic annotation	0016020 // membrane // inferred from electronic annotation /// 0016021 // integral to membrane // inferred from electronic annotation	0004129 // cytochrome-c oxidase activity // inferred from electronic annotation /// 0005041 // low-density lipoprotein receptor activity // inferred from sequence or structural similarity /// 0005507 // copper ion binding // inferred from electronic annotation /// 0005509 // calcium ion binding // inferred from electronic annotation /// 0009055 // electron carrier activity // inferred from electr…	---			0.881606
alpha-Man-I	alpha Mannosidase I	1629744_a_at	267.476	226.422	215.361	89.1949	0.805161	0.333469	0.951149	0.393932	CG32684-RA	0006487 // protein N-linked glycosylation // inferred from sequence or structural similarity /// 0006487 // protein N-linked glycosylation // non-traceable author statement /// 0008152 // metabolic process // inferred from electronic annotation /// 0008340 // determination of adult lifespan // inferred from mutant phenotype /// 0042221 // response to chemical stimulus // inferred from mutant phen…	0000139 // Golgi membrane // non-traceable author statement /// 0000139 // Golgi membrane // inferred from electronic annotation /// 0005794 // Golgi apparatus // inferred from sequence or structural similarity /// 0005794 // Golgi apparatus // inferred from electronic annotation /// 0016020 // membrane // inferred from electronic annotation /// 0016021 // integral to membrane // inferred from el…	0004571 // mannosyl-oligosaccharide 1,2-alpha-mannosidase activity // inferred from sequence or structural similarity /// 0004571 // mannosyl-oligosaccharide 1,2-alpha-mannosidase activity // non-traceable author statement /// 0004571 // mannosyl-oligosaccharide 1,2-alpha-mannosidase activity // inferred from electronic annotation /// 0005509 // calcium ion binding // inferred from electronic ann…	---			0.846514
CG34168	---	1625562_at	14.1816	12.8339	11.4191	11.2246	0.805206	0.791489	0.889757	0.874599	CG4959-RB	---	---	0005515 // protein binding // inferred from physical interaction	---			0.904973
CG32626	---	1632081_s_at	75.227	66.8965	60.6062	129.494	0.805644	1.72138	0.905969	1.93574	S.CX001525	0006144 // purine base metabolic process // inferred from electronic annotation /// 0009168 // purine ribonucleoside monophosphate biosynthetic process // inferred from electronic annotation	---	0003876 // AMP deaminase activity // inferred from sequence or structural similarity /// 0003876 // AMP deaminase activity // inferred from electronic annotation /// 0005515 // protein binding // inferred from physical interaction /// 0016787 // hydrolase activity // inferred from electronic annotation /// 0016814 // hydrolase activity, acting on carbon-nitrogen (but not peptide) bonds, in cyclic…	---			0.889262
---	---	1629092_at	25.3848	22.906	20.4532	23.0574	0.805728	0.908317	0.89292	1.00661	S.CX002442	---	---	---	---			0.902352
lush	lush	1626882_at	13.9898	14.3211	11.2722	11.3293	0.805744	0.809824	0.787102	0.791088	CG8807-RA	0006810 // transport // inferred from electronic annotation /// 0007606 // sensory perception of chemical stimulus // not recorded /// 0007608 // sensory perception of smell // inferred from mutant phenotype /// 0007608 // sensory perception of smell // non-traceable author statement /// 0007608 // sensory perception of smell // inferred from electronic annotation /// 0007610 // behavior // infer…	0005576 // extracellular region // inferred from direct assay /// 0005576 // extracellular region // inferred from electronic annotation	0005549 // odorant binding // inferred from electronic annotation /// 0005549 // odorant binding // not recorded /// 0005549 // odorant binding // non-traceable author statement /// 0005549 // odorant binding // traceable author statement /// 0005550 // pheromone binding // inferred from electronic annotation /// 0035274 // diphenyl phthalate binding // inferred from direct assay /// 0035275 // d…	---			1.02368
CG31547	---	1629256_a_at	12.332	9.94457	9.93676	11.2071	0.805773	0.908784	0.999214	1.12696	CG31547-RB	0003333 // amino acid transmembrane transport // inferred from sequence or structural similarity /// 0006810 // transport // inferred from sequence or structural similarity /// 0006810 // transport // inferred from electronic annotation /// 0006814 // sodium ion transport // inferred from electronic annotation /// 0006821 // chloride transport // inferred from electronic annotation /// 0055085 //…	0016020 // membrane // inferred from electronic annotation /// 0016021 // integral to membrane // inferred from electronic annotation	0008511 // sodium:potassium:chloride symporter activity // inferred from sequence or structural similarity /// 0015171 // amino acid transmembrane transporter activity // inferred from sequence or structural similarity /// 0015377 // cation:chloride symporter activity // inferred from electronic annotation	---			0.806406
---	---	1636592_at	13.6169	13.7177	10.9726	12.8922	0.805808	0.946776	0.799886	0.939818	Dm.3R.47345.0	---	---	---	---			1.0074
---	---	1630651_at	10.4521	10.3562	8.42264	10.8847	0.805831	1.04139	0.813294	1.05103	S.C3R000941	---	0016020 // membrane // inferred from electronic annotation	---	---			0.990825
CG8247	---	1627576_at	172.359	145.402	138.909	55.0946	0.805931	0.319651	0.955343	0.378911	CG8247-RA	0007349 // cellularization // inferred from electronic annotation	0005737 // cytoplasm // inferred from electronic annotation /// 0016020 // membrane // inferred from electronic annotation	---	---			0.843604
hb	hunchback	1624490_s_at	7.29908	6.62185	5.88331	6.49305	0.806034	0.889572	0.888469	0.98055	CG9786-RB	0001763 // morphogenesis of a branching structure // traceable author statement /// 0007275 // multicellular organismal development // inferred from electronic annotation /// 0007354 // zygotic determination of anterior/posterior axis, embryo // non-traceable author statement /// 0007354 // zygotic determination of anterior/posterior axis, embryo // traceable author statement /// 0007355 // anter…	0005622 // intracellular // inferred from electronic annotation /// 0005634 // nucleus // non-traceable author statement /// 0005634 // nucleus // inferred from electronic annotation	0003676 // nucleic acid binding // inferred from electronic annotation /// 0003677 // DNA binding // inferred from direct assay /// 0003677 // DNA binding // inferred from electronic annotation /// 0003704 // specific RNA polymerase II transcription factor activity // non-traceable author statement /// 0008270 // zinc ion binding // inferred from electronic annotation /// 0016563 // transcription…	---			0.907217
[truncated: 64,825 more rows]

## Sheet: Sheet2
Gene Symbol	Gene Title	Probe Set ID	S2-no treatment	S2-control RNAi	S2-ASNA KD	S2-CBP KD	ASNA KD/no treatment	CBP KD/no treatment	ASNA KD/control RNAi	CBP KD/control RNAi	Representative Public ID	Gene Ontology Biological Process	Gene Ontology Cellular Component	Gene Ontology Molecular Function	Pathway			cont i/no treat
[truncated: 55 more rows]
